# Supplementary material for: Epigenetic induction of tumor stemness via the lipopolysaccharide-TET3-HOXB2 signaling axis in esophageal squamous cell carcinoma
Source: Cell Commun Signal. 2020 Feb 3;18:17. doi: 10.1186/s12964-020-0510-8 (PMC6998358; doi:10.1186/s12964-020-0510-8)
Supplement: Supplementary file 3 — Additional file 2: Table S4. The TCGA data for genes expression in ESCC patients. [file 12964_2020_510_MOESM3_ESM.xls]

## Sheet: ESCA
	TCGA-IC-A6RF-01A	TCGA-IG-A3I8-01A	TCGA-IG-A3QL-01A	TCGA-IG-A3Y9-01A	TCGA-IG-A3YA-01A	TCGA-IG-A3YB-01A	TCGA-IG-A3YC-01A	TCGA-IG-A4P3-01A	TCGA-IG-A4QT-01A	TCGA-IG-A50L-01A	TCGA-IG-A51D-01A	TCGA-IG-A5B8-01A	TCGA-IG-A5S3-01A	TCGA-IG-A625-01A	TCGA-IG-A6QS-01A	TCGA-IG-A8O2-01A	TCGA-IG-A97H-01A	TCGA-IG-A97I-01A	TCGA-JY-A6FA-01A	TCGA-JY-A6FD-01A	TCGA-JY-A6FE-01A	TCGA-JY-A6FG-01A	TCGA-JY-A93F-01A	TCGA-KH-A6WC-01A	TCGA-L5-A43H-01A	TCGA-L5-A43J-01A	TCGA-L5-A4OM-01A	TCGA-L5-A88S-01A	TCGA-L5-A88W-01A	TCGA-L5-A88Z-01A	TCGA-L5-A8NK-01A	TCGA-L5-A8NQ-01A	TCGA-L7-A56G-01A	TCGA-LN-A49K-01A	TCGA-LN-A49L-01A	TCGA-LN-A49M-01A	TCGA-LN-A49N-01A	TCGA-LN-A49O-01A	TCGA-LN-A49P-01A	TCGA-LN-A49R-01A	TCGA-LN-A49S-01A	TCGA-LN-A49U-01A	TCGA-LN-A49V-01A	TCGA-LN-A49W-01A	TCGA-LN-A49X-01A	TCGA-LN-A49Y-01A	TCGA-LN-A4A1-01A	TCGA-LN-A4A2-01A	TCGA-LN-A4A3-01A
	t	t	t	t	t	t	t	t	t	t	t	t	t	t	t	t	t	t	t	t	t	t	t	t	t	t	t	t	t	t	t	t	t	t	t	t	t	t	t	t	t	t	t	t	t	t	t	t	t
100133144	6.10852	6.52356	6.58496	6.53916	6.24793	5.16993	6.04439	5.64386	5.70044	7.56224	5.93074	6.44294	6.12928	6.2854	7.32193	4.70044	7.19967	7.87652	8.07682	7.02237	6.70044	8.35755	8.29921	8.61102	7.67948	8.00562	8.69	2.80735	6.9542	6.76818	7.49985	5.70044	7.26679	5.9542	6.39232	7.91289	6.44294	6.85798	6.59991	6.56986	8.89178	6.70044	8.29462	5.72792	6.67243	7.36632	7.16993	7.43463	7.11894
155060	10.0835	9.32418	8.62936	6.78136	7.67243	10.6312	8.73132	7.75489	9.71939	8.43879	7.70736	8.91886	10.0014	9.23362	7.45121	8.57365	8.23362	8.90087	8.31288	7.64386	8.60363	10.2396	9.90388	8.82655	8.95128	8.73809	8.9629	8.30834	9.38586	7.64386	8.99718	8.01681	8.34873	9.70908	8.43045	8.88264	8.2384	8.36632	7.94837	8.09803	8.03342	9.92926	9.59619	9.28077	8.03342	8.22882	9.07948	8.50779	8.71425
280660	0	0	0	0	0	0	0	0	0	0	0	0	0	0	0	0	0	0	0	0	0	0	0	0	0	0	0	0	0	0	0	0	0	0	0	0	0	0	0	0	0	0	0	0	0	0	0	0	0
8225	10.3707	10.4126	9.59059	9.43254	10.2784	11.4924	9.99718	9.70563	11.2282	10.4998	10.255	11.1699	9.94105	9.7211	9.56415	9.74987	10.7339	9.86728	10.6193	10.5546	12.1864	10.8234	10.9491	10.2143	11.1085	10.1561	10.9614	10.1948	10.6348	9.78463	9.75822	10.1699	10.1383	9.10329	11.0728	9.82814	9.32418	9.31515	9.50383	9.28309	10.5147	9.75322	10.2586	10.3399	10.3004	10.5736	10.6564	10.4062	11.1935
90288	6.56986	4.52356	4.24793	1.58496	2	2.80735	1.58496	1.58496	5.2854	3.58496	1.58496	2	3.16993	1	0	1.58496	4	2.32193	4.70044	4.32193	6.24793	2	2	0	1.58496	3.90689	4.70044	1	4.90689	3.58496	1.58496	2.58496	5.55459	2	4.52356	1	1.58496	0	0	3	3.16993	2.80735	6.62936	3	1.58496	1	2.32193	3.16993	2.32193
A1BG	8.45943	7.62205	8.01681	6.83289	7.76155	6.82018	8.00562	7.16993	9.58871	6	5.9542	8.51964	8.45121	6.65821	6.10852	7	9.37287	8.32643	5.24793	7.98299	9.9542	10.0901	8.6865	6.72792	6.83289	8.98299	7.17991	9.11894	7.98299	6.49185	6.59991	6.65821	7.45121	6	8.29002	8.07146	7.18982	6.64386	6.06609	7.6865	5.2854	8.54689	6.91886	7.02237	8.07682	6.35755	8.99152	7.45943	7.85175
A1CF	0	0	1.58496	1	0	0	0	0	0	0	0	0	0	0	0	0	0	0	0	0	2.58496	0	0	0	3	0	0	0	0	0	0	0	0	0	0	0	0	0	0	0	1.58496	0	1.58496	0	0	0	0	0	0
A2BP1	0	0	0	0	8.42206	1.58496	0	0	0	2.80735	0	0	3	0	0	0	0	0	0	0	0	0	2	0	0	0	4.9542	1	0	0	1	0	7.04439	2.32193	4.58496	2	0	0	0	0	0	0	0	1.58496	0	0	2.58496	0	2.80735
A2LD1	8.9542	6.74147	9.15987	7.56986	6.59991	8.81057	7.96	7.98868	7.82655	8.43045	7.3837	8.70736	5.55459	8.31741	6.74147	7.18982	9.13443	8.04985	8.0607	8.05528	8.5157	9.16993	10.446	8.32643	7.96	6.49185	6.59991	7.12928	9.47371	8.77808	7.58496	7.29462	6.80735	7.97728	7.65105	10.4273	7.94837	8.45943	7.31288	8.09803	7.55459	8.11374	7.83289	8.64024	7.7879	8.43879	7.25739	8.06609	9.85953
A2ML1	15.7804	10.4838	12.2831	15.286	13.207	12.8636	15.484	15.3222	3.16993	12.8341	9.54303	12.6555	14.6215	13.9868	9.66711	4.32193	12.3731	9.54303	12.5599	15.3526	0	15.7	15.7996	16.9621	13.7913	9.10591	14.8171	11.4284	14.7078	15.3596	17.1995	16.3961	16.3761	12.8232	9.5157	14.2928	9.91439	13.0526	12.2306	11.7801	17.237	12.7844	4.45943	12.152	9.72281	8.46352	14.8415	12.679	15.7996
A2M	14.2717	14.1391	13.7551	15.1985	16.1032	16.2685	15.3404	15.0379	16.1761	14.0532	15.0631	11.3531	15.7393	14.8048	12.9252	14.5238	11.9304	13.951	13.4027	13.5139	13.7148	11.9744	11.8731	13.5837	14.2761	13.7498	14.6298	17.746	13.3351	13.8052	14.6395	15.8103	16.032	16.0617	15.0845	14.378	15.4769	14.2085	16.2167	14.8373	13.8065	13.1704	13.3332	15.7485	15.7691	14.711	13.441	13.6879	13.0248
A4GALT	9.77149	10.9233	12.8506	11.0147	11.6609	9.55842	10.8234	12.6497	10.3151	11.1026	10.4645	9.65284	8.07146	12.3737	11.3304	11.0265	11.5113	12.0911	13.1625	12.8238	11.3652	11.1693	10.6101	10.7871	13.518	12.8492	9.53916	11.807	10.275	11.3482	10.3641	11.0688	10.5226	12.764	10.7013	11.9679	11.6551	11.5618	11.9035	12.1036	10.1421	11.0348	10.0126	10.3015	10.7082	9.75489	11.6133	10.1085	9.31741
A4GNT	0	1	2	0	0	3.70044	0	2	0	1.58496	4	2	0	2.32193	3.45943	0	5.2854	4	2.58496	0	3	3.58496	0	3.32193	2.32193	0	1	0	0	1	0	0	0	3	2.80735	4.45943	3	0	1	3.58496	2.58496	0	0	2.58496	3.80735	0	2.58496	1.58496	2.80735
AAA1	0	0	0	1	0	0	0	2.80735	0	0	0	0	0	0	0	1	2.32193	2.58496	2	3.90689	0	0	2	0	2.58496	0	0	0	3.70044	2	0	0	0	2.32193	0	3.90689	3.32193	0	0	2.58496	0	3	0	0	0	2	0	0	1
AAAS	10.1849	11.2685	10.8842	11.1904	10.8186	10.4594	10.8811	10.7364	10.7674	11.1325	11.1749	9.55075	11.0895	10.7515	11.0627	11.7686	9.96	10.8478	11.1111	11.5976	11.1504	10.817	11.0967	10.7022	10.4325	11.368	11.0947	10.676	11.4163	11.0519	10.7099	10.6821	10.7764	10.8941	11.4057	11.0348	10.599	11.5488	10.6375	11.4325	10.9454	11.0593	11.0661	11.1383	11.1254	12.2488	10.3718	10.5868	10.8971
AACSL	7.70736	2.32193	0	4.64386	0	6.2854	1	1	0	1	0	0	4.16993	2.58496	5.24793	1.58496	5.90689	4.52356	4.9542	7.34873	0	7.5157	7.62936	4.80735	0	4	0	2	3.16993	3.70044	1	2.80735	2.32193	0	3.32193	3.58496	1.58496	0	4.64386	0	4.52356	2	0	0	0	6.16993	3	3.16993	4.24793
AACS	11.1586	10.1712	10.5372	11.1966	11.1215	10.6083	11.5546	11.69	9.77479	11.9432	11.3608	11.2015	10.6439	11.9546	11.5784	12.3565	11.0875	12.1277	11.5646	11.4898	11.6353	12.8715	12.1408	12.4525	11.1762	10.7022	12.2348	11.0014	12.2969	11.8769	11.8345	11.9237	11.6764	11.7207	13.2546	12.3619	11.8723	11.3837	11.4564	12.0974	11.656	11.9333	11.3382	10.4818	9.97441	10.3597	11.5882	11.5191	11.332
AADACL2	0	2.32193	8.20945	6.61471	4.24793	3.32193	0	3.16993	0	3	6.75489	0	2.80735	9.16239	0	4.45943	1.58496	6.76818	6.84549	3.80735	0	7.26679	2	4.45943	4.24793	3.58496	0	3.32193	0	12.9979	4.16993	3.80735	3.58496	4.24793	0	0	2.32193	1.58496	2.80735	6.84549	3	4.52356	0	0	0	5.52356	0	0	3.16993
AADACL3	3.45943	0	0	3.32193	0	0	0	1.58496	0	0	0	5.39232	0	0	0	0	1	0	0	5.04439	2	2	0	0	0	0	0	2.32193	3.70044	1.58496	2.58496	0	0	0	0	0	0	6.47573	0	0	1	0	0	2.32193	0	0	0	1	2.58496
AADACL4	0	0	0	0	0	0	0	0	0	0	0	0	0	0	0	0	0	0	0	0	0	0	0	0	0	0	0	0	0	0	0	0	0	0	0	0	0	0	0	0	0	0	0	0	0	0	0	0	0
AADAC	5.45943	5.24793	6.04439	7.02237	2.80735	8.11894	2.32193	9.37287	1.58496	4.16993	1	7	4.64386	12.7513	0	12.6889	5.04439	2.58496	8.60363	2.80735	7.60733	4.16993	6.12928	8.26679	7.85798	8.09803	4.70044	6.35755	0	12.7453	4.70044	4.85798	5.24793	4.08746	0	3.58496	5.24793	4	9.7039	7.56224	5.2854	8.42626	1.58496	4.9542	4	9.59619	3.45943	4.90689	8.61471
AADAT	8.07146	8.42206	8.7879	8.10329	8.77149	5.80735	7.78136	6.70044	5.12928	7.31288	9.26913	7.42626	9.95274	7.89482	7.04439	9.28077	7.15987	8.34873	9.34207	8.26679	8.59991	6.70044	6.16993	8.25267	9.04439	7.7879	9.41785	7.09803	4.39232	9.15735	7.96578	6.59991	7.82018	8.33539	8.71081	5.45943	7.59246	8.51175	8.37938	8.11894	7.50779	8.98299	11.0974	6.16993	8.48382	10.0566	6.2854	8.85175	7.70044
AAGAB	11.9883	11.1904	11.2342	11.7948	10.7474	10.722	11.1972	10.5878	10.7723	12.1545	11.4635	12.4954	11.2101	10.8525	11.8986	10.9894	11.9204	11.0112	12.0895	12.0441	11.6751	11.4681	12.0091	11.3576	11.3821	11.6448	11.3918	11.1843	11.9993	11.584	11.5122	11.8711	11.4517	10.944	11.611	12.2732	11.0701	12.1573	11.3129	11.6073	11.3337	11.5882	11.4605	11.1892	11.5483	11.7993	11.2432	11.7364	11.3129
AAK1	12.174	12.3092	12.6826	11.9403	12.9775	13.078	12.4165	13.2231	13.0464	12.9346	12.344	12.3595	11.9708	12.4886	11.8198	12.6216	12.865	12.4155	12.1386	11.908	12.5345	12.0647	12.1684	12.6931	13.0473	13.4341	13.0826	12.8293	12.2518	12.8562	12.6248	12.4704	12.556	13.0696	12.8821	12.4813	13.3417	12.5028	12.5135	12.1696	12.4328	12.253	12.062	12.8853	12.5665	12.1926	13.0773	12.3554	12.6522
AAMP	12.0792	12.2309	12.1799	11.7389	11.643	11.4136	11.3982	12.022	11.5608	12.0025	12.0694	12.2	12.7457	12.3926	11.8514	13.1015	11.5343	11.8796	12.4017	11.633	11.9024	12.1954	12.0768	11.8937	12.0269	12.1674	12.0338	11.1941	12.1864	12.0566	11.8719	11.9887	12.174	11.7826	11.8807	11.4828	11.7657	11.9185	12.7783	12.0647	12.3323	12.3146	11.6452	11.6662	11.5967	12.0688	11.7895	12.1605	11.9858
AANAT	3.90689	1	1.58496	3	0	2	3.16993	3.70044	4.80735	1	3.70044	0	0	2	3.80735	1	3.45943	2.80735	5.16993	3.16993	4.08746	3.16993	4	1.58496	2.32193	0	1	2.32193	4.39232	3.16993	2.32193	0	2.58496	2.80735	3.32193	4	1.58496	3.16993	2.80735	5.49185	4.58496	3.80735	3.80735	3.90689	2.80735	3.16993	5	4.16993	4.08746
AARS2	9.63844	10.3729	10.2456	9.64566	9.93369	10.6564	9.94691	9.87344	10.1421	9.51964	10.6847	9.8392	10.7499	10.0715	9.633	10.4717	10.0901	10.1935	10.9887	10.4848	9.89026	10.8001	10.2715	11.3236	9.56605	8.59246	10.8688	10.6275	10.1699	9.80735	10.5226	10.4019	10.6653	10.7262	10.5971	9.85019	9.39446	9.52552	9.52943	9.85953	10.7781	10.352	11.0035	9.95128	10.6609	10.268	9.86573	10.7632	10.2668
AARSD1	9.3443	9.30834	10.2958	9.46557	8.99718	9.7364	8.91289	9.07146	9.39232	9.92035	9.93369	9.30378	9.35975	9.46761	9.9263	9.59432	8.99435	9.4818	8.73132	9.55651	10.0182	9.86109	10.0348	9.40088	9.53528	9.75322	9.11894	9.8392	10.3837	10.0182	9.50978	9.68299	9.2738	9.40088	9.19967	9.84392	9.23362	9.07146	8.80735	9.90539	10.1762	10.5167	9.68825	9.19476	9.90087	10.8819	9.32643	9.97728	10.0553
AARS	11.9237	12.7052	12.7356	13.2886	13.1186	14.0189	12.7513	13.5656	13.3026	13.9702	13.1375	12.217	13.0797	12.8609	12.5677	14.0278	12.4468	12.6607	13.8255	13.2803	13.7562	12.1453	11.9403	11.7499	13.1877	12.8142	13.4987	12.4974	12.988	12.9584	13.152	12.5687	12.6129	13.4122	13.6638	12.8889	12.8853	12.3748	12.9088	13.4132	12.8763	12.8644	12.4813	13.0243	12.73	13.2565	12.8232	14.295	12.8335
AASDHPPT	11.7871	11.736	11.8234	11.7469	11.0382	11.525	11.1799	10.3587	11.2784	11.6321	11.4594	11.3685	11.5098	11.403	11.2644	11.9218	11.7785	10.3309	11.7181	11.6983	11.9322	12.0133	11.463	11.3049	10.8439	11.1799	10.6944	11.0272	11.923	11.5641	11.4435	11.1241	11.0593	12.2773	11.4507	11.056	10.5479	11.6193	11.1286	11.1724	11.3415	11.875	10.4838	11.1849	11.2912	12.6872	10.973	10.96	10.4315
AASDH	9.74483	9.59991	9.07414	9.35315	9.80574	10.7177	9.21675	8.81378	9.21675	10.1396	9.87805	9.15482	10.7541	8.90087	10.1812	9.58496	8.74819	10.1357	11.2697	9.87958	9.86264	9.79928	9.98442	9.81378	9.46352	9.48382	9.88111	8.61839	9.85953	9.75489	9.43671	9.55842	9.60363	8.75489	9.10066	8.62205	9.40301	10.3163	9.01402	10.1306	9.56224	8.49586	9.2384	9.50581	10.1085	9.27845	9.10066	9.97441	9.04166
AASS	8.54303	11.1241	10.3554	9.37069	11.314	9.69523	9.28077	10.6733	9.64746	9.45533	9.44708	9.14975	11.0175	9.70908	9.19967	10.5546	6.9542	9.19722	9.82018	9.60363	9.89482	8.19967	8.65105	10.4429	11.5324	10.2854	10.8572	9.96867	9.81698	8.27612	10.2515	8.8392	9.67243	9.39874	8.02237	8.7039	10.0293	8.6865	10.6935	9.74819	11.1497	9.56033	11.3756	9.42836	9.31288	10.9129	7.40088	8.87036	9.15482
AATF	11.7249	11.5187	12.8769	12.4239	11.4393	11.5231	11.6773	11.6658	11.8607	12.0389	12.245	11.5147	11.0327	11.883	12.3063	12.1517	11.2767	12.1507	11.8214	11.8769	11.6693	12.1137	12.3699	11.1013	12.0705	12.2149	11.4257	11.9407	12.6175	12.1085	11.5068	11.4635	11.0715	12.0084	12.4115	12.6039	11.3625	12.1431	11.8723	12.1808	12.0182	12.7703	11.6087	11.6961	11.4435	12.7667	11.9344	12.1532	12.3826
AATK	9.59619	8.25267	8.51964	7	9.08215	9.3443	7.13955	6.42626	8.43045	7.60733	8.07146	9.07414	8.10852	7.25739	8.26679	7.35755	7.82655	6.98868	6.9542	7.3837	7.83289	7.53138	10.4147	6.87036	8.16993	7.67948	7.13955	9.44294	8.55459	7.26679	7.42626	7.70044	7.41785	8.37069	6.78136	9.41363	9.01123	8.30378	7.41785	8.00562	6.94251	8.27612	8.79766	7.02237	8.40088	6.49185	7.72792	7.40939	7.93664
ABAT	13.2297	8.69697	7.85175	9.34207	8.7879	8.46352	8.67948	11.3476	9.98442	10.9366	9.13186	9.68475	10.6644	9.6865	7.18982	10.0084	9.79279	10.2216	10.1836	8.25267	8.72451	7.8392	11.3542	11.5294	9.6987	10.3264	10.6348	8.84235	7.97728	6.37504	9.87498	9.35535	9.62571	8.26209	9.37504	8.5157	8.76155	8.43879	10.7134	7.58496	10.4126	7.81378	7.65821	8.84235	7.89482	9.14975	10.7117	7.67948	9.57932
ABCA10	6.44294	6.42626	7.45121	5.24793	4.75489	6.12928	4.85798	6.98868	6.90689	3.32193	6	8.21917	5.75489	6.45943	4.32193	3.16993	5.35755	4.70044	3.70044	5.12928	6.71425	8.14975	5.04439	6.20945	5	6.55459	6.79442	5.49185	6.6865	5.42626	6.40939	7.19967	6.37504	5	3.70044	5.24793	5.67243	1.58496	4.75489	3.45943	5.04439	0	4.24793	4	3.90689	2	3.80735	1	9.83763
ABCA11P	8.75489	8.35755	7.82018	6.88264	6.04439	8.92481	7.2384	7.76818	8.36632	8.11894	8.93369	7.26679	10.5411	7.90689	7.53138	5.93074	8.13955	8.0607	6.93074	6.90689	6.74147	7.35755	8.44294	7.39232	6.6865	8.37504	8.52356	7.49185	8.35315	8.02237	6.33985	8.03342	8.01681	7.50779	7.07682	7.27612	6.76818	8.38802	8.10852	7.21917	8.07146	7.2854	8.7039	8.43463	8.21917	6.94251	8.35315	7.62205	8.6865
ABCA12	13.3514	8.26679	8.85175	12.6795	9.60733	10.4888	10.1749	8.88874	2.58496	9.32193	13.7226	12.9638	7.91289	12.2043	8.22882	7.21917	12.4605	13.1607	11.3066	10.7339	3.58496	14.2739	12.9995	10.4888	11.7599	9.76653	12.3382	10.2703	13.5837	13.2848	10.8114	12.0755	11.4404	10.6101	10.7322	11.9894	12.6885	9.22882	12.3534	10.1163	12.2076	10.9965	5.75489	10.8895	8.43045	11.0821	11.719	12.2647	13.2163
ABCA13	8.76155	11.8891	12.6784	11.1843	12.5934	0	9.48583	13.1392	0	13.6919	5.16993	7.29462	7.20945	13.7305	5.83289	10.2644	10.3707	14.5334	10.7541	9.16239	9.68825	9.84549	5.64386	10.0112	14.0961	11.4919	12.2192	4.70044	10.9894	13.084	8.88874	8.57743	8.27612	13.294	2.32193	11.4903	14.1677	7.66534	12.5275	10.891	12.2228	12.1157	1.58496	6.98868	10.6457	4.45943	8.71768	13.3341	10.5488
ABCA17P	2.58496	3.32193	3.80735	4	2.32193	5.85798	1.58496	6.06609	3.32193	5.90689	3.58496	3	6.20945	4.08746	5.24793	2.80735	6.30378	4.24793	6.35755	2.32193	3.80735	5.70044	3.32193	3.80735	5.72792	2	4.16993	8.62205	2.32193	3	7.93074	3.16993	5.20945	6	6.52356	3.58496	3.58496	4.16993	2.32193	5.12928	2.80735	3.45943	5.58496	5.12928	1.58496	4.32193	5.64386	4.80735	2.80735
ABCA1	10.5118	11.6573	11.3966	11.2773	12.3126	13.0604	12.3859	12.3038	12.0147	13.1843	11.5245	11.2046	9.90839	12.1898	12.9562	11.6662	13.0218	11.7035	10.66	10.9564	12.2559	11.6684	9.6987	11.7177	12.3401	10.7887	11.4226	12.2536	11.3805	12.357	12.461	11.5584	12.1415	12.4453	12.247	12.9638	13.6309	13.2357	13.2516	13.6931	11.5221	11.7809	12.6106	14.2854	11.7993	11.2113	11.8922	12.64	11.3778
ABCA2	10.6944	13.0464	10.3487	9.93369	12.6259	13.5327	11.3454	13.14	12.5734	12.0475	11.4325	10.0293	14.8128	13.5156	9.64386	12.3848	11.6587	12.2027	12.863	10.1662	12.5013	9.96867	10.0224	11.2444	12.6673	12.7791	12.7349	12.0081	9.40301	12.6779	11.8514	11.0182	12.2992	12.6209	11.3934	10.332	12.6106	11.3701	12.0105	12.5653	10.544	9.84549	11.5245	12.0984	11.1389	9.49586	10.9181	12.9819	10.6055
ABCA3	12.2186	7.15987	7.74147	8.67596	10.1319	11.9837	7.88264	12.0396	11.7956	8.92184	8.03342	4.70044	11.2414	11.1497	7.32193	7.3837	7.80735	10.8719	9.56605	5.88264	7.16993	9.11114	6.82018	9.46352	9.07948	10.8082	9.62571	10.774	6.58496	9.99718	10.0224	9.47776	10.4979	9.93664	9.20701	8.53916	10.3197	7.55459	9.28309	7.34873	8.36194	5.16993	9.7364	9.50383	9.36194	5.80735	9.90388	9.91886	6.97728
ABCA4	12.272	2.32193	4.24793	6.39232	12.6865	1.58496	5.08746	9.24317	4.80735	8.25267	3.16993	7.3837	3	14.7788	4.16993	12.4722	11.1886	5.88264	10.4553	2.32193	7	5.16993	4	3.32193	4.64386	2	1	2.80735	6.33985	13.7617	5.08746	5.12928	1.58496	8.10329	8.65464	5.58496	3	5.35755	5.49185	6.02237	3	5.90689	3.32193	10.5108	2.32193	2.80735	2.80735	4	4.32193
ABCA5	11.0084	10.6724	11.4046	9.53138	9.36632	10.9851	10.3663	10.9908	10.7616	9.96145	9.13443	10.0553	10.7406	11.7773	9.89178	9.90539	9.33092	11.5613	10.0875	9.93074	9.06609	11.1812	10.2773	11.7985	11.2515	10.0512	10.4388	9.50978	10.1072	10.5736	10.9723	10.2033	11.1053	10.4512	9.18982	10.0238	11.258	9.10066	9.98726	10.9979	10.6742	9.3015	9.06609	9.45738	9.3015	10.3509	10.1241	9.90539	9.92778
ABCA6	6.97728	7.10852	6.50779	7.08746	8.9542	8.02237	7.45121	7.18982	8.77808	7.66534	7.33985	3.58496	6.79442	7.60733	4.32193	5.61471	4.52356	6.39232	4.70044	4.64386	4.24793	6.90689	5.16993	7.02237	6.93074	4.85798	6.74147	9.32193	6.91886	5.88264	7.2854	6.04439	5.16993	6.97728	6.64386	6.74147	7.37504	5.20945	7.90087	6.55459	4.58496	4.52356	6.12928	8.56605	7.24793	3.90689	6.91886	6.18982	3.70044
ABCA7	10.9665	10.9751	7.9542	8.25267	10.9069	11.7177	11.5675	11.3078	12.8982	11.3636	9.62753	10.1762	9.98442	10.102	11.4998	9.46352	9.87958	11.5722	10.8186	11.7	10.363	10.5689	10.9016	12.1731	11.2586	10.5971	11.9758	10.1774	11.0701	9.80896	11.9819	10.9285	11.3597	10.8773	10.4481	11.1573	10.9687	9.87344	9.7039	10.0901	11.5377	9.90689	10.9374	10.8431	10.6935	10.2491	10.543	9.38802	10.6511
ABCA8	7.20945	6.6865	2.58496	3.80735	9.24079	8.8392	5.61471	8	7.16993	4.32193	6.98868	2	8.78136	8.31741	3.45943	6.52356	3.45943	0	6.08746	4.08746	9.78136	2	0	6.90689	6.20945	4.16993	7.29462	10.4073	3.16993	5.61471	8.08215	7.84549	6.35755	8.20945	3	1	6.78136	2.32193	7.41785	4.58496	5.35755	0	5.52356	8.08215	6.24793	4.39232	4.45943	4.16993	4.58496
ABCA9	6	5.58496	6.50779	6.08746	8.30834	8.73809	6.56986	7.33985	6.62936	6.39232	7.2384	5	6.44294	8.18982	5	5.42626	4.39232	6.40939	4.45943	3.80735	2	7.2854	2.80735	5.49185	6.42626	4.16993	6.10852	8.18488	5.39232	5.20945	5.78136	5.49185	4.64386	6.76818	6.16993	6.35755	7.18982	4.16993	8.03342	6.20945	4.80735	2.80735	5.88264	7.97728	5.72792	4.58496	6.32193	4.75489	3.45943
ABCB10	10.6804	10.7381	10.3129	10.3761	10.2831	11.1466	10.7108	11.3437	10.7557	10.8431	10.2324	10.4242	10.3219	11.9307	10.9285	10.7398	11.0217	10.0821	11.0815	10.3129	10.764	10.4294	11.144	10.5859	11.2912	10.0566	11.2467	10.1124	10.7541	11.1624	10.5008	10.0498	10.9204	11.7599	11.9944	10.7211	10.6961	10.1072	10.0674	10.1911	10.6935	10.5755	10.8634	10.1911	9.86728	10.0993	10.9679	11.2556	10.6883
ABCB11	0	0	0	3.32193	2.58496	0	0	2	7	1	0	6.20945	0	0	0	1	1.58496	3	0	1	0	2	0	3.80735	0	1	1.58496	0	2.32193	0	2.58496	3	1.58496	1.58496	0	3.32193	2	2.80735	0	0	3.32193	2.80735	0	0	0	0	5.90689	1.58496	2.80735
ABCB1	7.89482	8.41785	5.75489	6.79442	8.42206	7.56986	7.62205	8.57743	9.50184	5.42626	6.53916	5	8.38802	7.73471	4.90689	7.47573	1.58496	5.64386	6.16993	9.35094	5.24793	5.80735	4.32193	8.3966	7.56224	6.56986	6.12928	7.83289	4.58496	7.41785	7.76818	7.34873	7.82655	7.59246	6.42626	5.9542	8.3443	6.08746	8.37504	5.55459	7.17991	3.90689	5.35755	7.27612	7.9542	7.26679	4.58496	4.9542	6.70044
ABCB4	4.58496	4.39232	4.58496	5.12928	5.93074	5	5.88264	4.70044	9.50779	4.08746	4.52356	3.16993	8.67596	5.24793	3	3	3.45943	5.16993	1.58496	2.32193	3	2	2.80735	1.58496	4.45943	4.9542	4.85798	3.90689	4.58496	3.58496	3.80735	4.08746	5.24793	3.70044	3.45943	5.04439	5.16993	2.32193	5.16993	4.45943	3.45943	5.24793	4.58496	5.52356	5.39232	6	4.58496	4.90689	4.64386
ABCB5	0	0	0	6.35755	1	1	4.32193	5.32193	0	4.16993	3	2	0	3.45943	0	1	0	4.90689	0	4.75489	2.58496	0	0	1	5.72792	1	0	3	4.08746	2	4.70044	3.80735	0	2.58496	2.32193	0	3.32193	0	4.85798	5.80735	0	3.32193	1.58496	4.52356	2.58496	2	1.58496	3.80735	2
ABCB6	10.7406	11.0993	13.0756	10.2761	10.7185	7.24793	9.86264	10.6909	9.24793	12.7463	10.7985	9.63662	12.3103	13.3425	11.3923	12.9088	10.9315	11.1861	11.7948	9.43045	11.1655	9.43254	10.2656	10.944	11.2491	11.2137	11.183	9.16239	11.0641	13.1131	10.9715	10.9196	11.2848	11.9151	9.57175	10.6083	11.0961	9.82814	11.8317	12.3718	10.6101	12.041	10.1573	8.21917	11.2009	10.8757	9.74483	12.4473	10.7616
ABCB7	10.2969	10.3332	10.4315	10.1331	10.374	11.5147	10.0782	9.66711	10.5999	10.2228	10.6156	10.1948	9.69349	10.9979	11.1737	10.445	9.96867	10.3487	10.3476	9.87344	10.8329	10.5304	10.3095	10.4115	9.95565	10.3923	10.3332	10.0224	10.6653	10.6092	9.94544	9.92035	10.1215	10.1787	11.0627	10.0196	10.1072	10.5488	11.1157	9.65464	10.0182	9.82814	10.2288	10.137	10.9484	10.0458	10.444	9.61655	9.59246
ABCB8	10.5226	10.5137	10.8186	10.9744	10.3309	10.8711	10.5216	10.1861	10.9858	11.1624	10.7507	11.2877	10.9054	10.6248	10.3509	10.4838	10.3772	10.7432	10.9506	10.6582	10.4305	11.2503	11.5812	11.3934	10.3966	10.6627	10.2842	11.1261	11.5275	10.9578	11.0063	11.2515	11.0668	10.1586	10.7805	11.5241	10.0334	10.9151	10.7582	9.92035	11.0231	11.8353	11.6817	11.6913	10.6211	10.0362	10.8688	10.7748	10.7004
ABCB9	10.2842	9.10066	9.09276	8.33985	8.91289	8.10329	8.66534	8.40088	9.5157	9.38154	9.63118	8.53528	8.16491	8.64746	8.79116	9.64205	8.80413	9.62936	9.35975	9.26679	8.78463	8.65821	9.48583	9.71253	8.76155	9.87652	9.224	8.19967	8.52748	8.84549	8.88264	8.16993	8.76487	8.67596	9.11634	9.35975	8.77479	8.84549	8.5157	8.9571	8.74819	8.73471	10.4157	8.31288	9.35315	8.88264	9.0954	9.59991	9.76818
ABCC10	11.31	10.6856	10.5362	10.5324	11.0647	10.9651	11.2621	11.9366	10.8305	10.9307	11.3292	11.3559	10.1674	11.6307	10.3421	11.7406	10.4094	11.6344	12.1072	11.0519	10.7936	10.6662	10.4481	10.9636	11.3298	11.1523	11.5488	11.6032	10.7814	11.265	11.1124	11.1712	10.6402	11.6175	11.1408	11.1215	11.4538	10.0498	10.0715	10.7074	11.7879	10.8803	11.2562	10.4574	11.5887	11.1241	11.3842	11.411	11.218
ABCC11	3.16993	0	0	4.08746	2	3.16993	2.32193	1	2.32193	2.32193	4	5.75489	2	4.80735	3.80735	5.04439	3.80735	3	5.08746	4.64386	3.80735	4	4.52356	3.32193	2.80735	5.24793	4.58496	0	4.39232	4.24793	2.58496	2	0	2.58496	2.80735	5.39232	3.58496	4.16993	4.80735	3.45943	4.39232	3.90689	2	3.90689	1.58496	5.35755	2.32193	3.80735	3.45943
ABCC12	0	0	0	0	0	0	0	0	0	0	0	0	0	0	0	0	0	0	0	0	0	0	0	0	0	0	0	0	0	0	0	0	0	0	9.50581	0	0	0	0	0	0	0	0	0	0	0	0	0	0
ABCC13	0	0	0	0	0	0	0	4.32193	0	3	0	0	0	0	4	10.0498	0	0	0	5.32193	2.58496	0	0	7.50779	0	0	0	0	0	0	0	5.55459	0	2	1	0	0	3.16993	0	0	0	0	0	2	0	3.80735	3.80735	3.16993	0
ABCC1	13.8594	14.1787	15.9161	13.1543	15.3222	13.2444	12.7421	14.8883	12.9346	16.4122	13.9159	12.8148	14.3336	16.903	13.4629	15.5776	14.5238	14.2544	15.4109	13.3444	12.762	12.775	12.2969	13.7721	15.3281	13.196	14.3937	13.5116	13.3093	15.8646	13.4588	13.3918	14.045	17.1995	13.5361	13.3483	13.6714	14.2905	15.2273	16.0056	13.2131	15.7	11.8997	13.661	15.3737	12.6613	13.7801	15.2104	13.7276
ABCC2	9.06878	5.80735	6.65821	4.45943	3	7.02237	3.90689	5.90689	6.80735	10.5755	3.16993	7.88874	4.52356	6.6865	6.65821	13.2155	6.33985	4.16993	6	5.12928	4.58496	5.52356	6.42626	7.18982	4.32193	6.6865	5.52356	5.55459	7.07682	11.0098	4.64386	4.64386	3.70044	7.64386	2.32193	7.06609	4.80735	5.2854	10.2726	6.20945	4.16993	8.17991	6.52356	4.9542	6.20945	2	7.17991	4.75489	6.58496
ABCC3	13.3018	10.7151	11.6587	10.207	8.80735	12.5438	10.1396	9.94691	11.6202	12.8027	9.3443	11.06	8.33092	13.6954	9.50779	12.4674	12.0389	11.0217	10.444	8.98584	9.88264	7.18982	6.20945	10.7448	11.2088	10.8009	8.61102	11.3066	10.6698	13.6029	11.275	11.0049	11.3778	12.2276	8.48382	10.7895	10.6865	9.13955	12.0133	13.3129	10.0634	12.6948	8.03892	11.3123	11.0614	6.61471	12.4594	12.4561	10.9773
ABCC4	9.81378	12.0389	10.716	9.6865	9.56986	8.89785	10.4157	10.4189	10.4625	10.9586	9.93811	9.03892	9.98299	10.3902	9.64926	9.81218	10.4388	9.96434	9.69	8.90989	12.0961	9.5216	9.8392	9.00562	10.568	11.6578	10.6303	10.3106	10.5118	9.96578	9.92926	9.1267	10.4737	9.783	10.128	10.2854	9.71425	10.2324	10.0279	9.76653	8.53528	10.3432	10.8711	10.4346	10.817	10.2046	11.2597	10.275	10.4808
ABCC5	13.4173	12.6382	13.9686	11.8451	14.5022	13.9852	13.0283	16.1879	11.4974	14.5051	12.9272	12.2473	12.0303	17.3322	13.0394	15.6655	13.291	14.0777	16.5122	12.2073	11.7465	11.9084	13.0627	13.0634	17.111	13.7551	15.5062	11.7069	12.1762	15.9926	12.7678	12.6334	12.7249	15.8329	11.6357	12.5777	14.5081	11.6817	14.3217	15.0631	14.0833	12.9379	13.3246	13.0009	12.0067	14.8638	13.5563	13.9906	13.6331
ABCC6P1	0	0	0	0	0	0	0	0	2.80735	0	2.58496	0	2.32193	0	0	1.58496	2.32193	0	0	2.32193	2.58496	0	2	0	0	0	0	0	0	0	0	0	1.58496	0	2.80735	0	0	0	1	0	1.58496	0	1.58496	0	0	0	0	0	0
ABCC6P2	2.80735	5.12928	4	2.32193	1	0	2	1	2.32193	1	4.52356	0	2.80735	3.70044	0	3.58496	5.2854	1	0	3.16993	7.75489	0	0	1.58496	3	4.16993	2.58496	2	0	5.67243	1	3.32193	0	1.58496	4.24793	1	3	0	3.16993	2	4	3.90689	3.58496	3.90689	3.90689	2.32193	0	4.24793	3.45943
ABCC6	4.45943	6.37504	5.39232	4.24793	4.75489	4.80735	4.39232	4.64386	3.90689	6.16993	4.75489	3.32193	4.64386	5.97728	4.64386	4.9542	5.52356	4.08746	6.83289	4.9542	6.70044	5.16993	3.70044	5.35755	5.08746	5.2854	4.70044	3.70044	4.90689	6.2854	3.80735	5.16993	4.75489	6.82018	7	3.80735	4.32193	2.80735	5.16993	7.59991	4.85798	6.9542	4.64386	5.9542	5.20945	4.32193	4.70044	5.2854	3.32193
ABCC8	0	0	9.39232	0	0	0	0	0	1.58496	0	0	0	0	0	0	0	1.58496	0	0	0	0	0	0	0	0	0	1	1	0	0	1	0	0	0	0	0	1.58496	0	0	0	0	0	6.12928	0	0	0	0	0	0
ABCC9	8.64386	7.72792	7.92481	10.7936	11.0512	10.6917	9.98157	8.64024	8.93958	9.77314	9.63662	7.19967	9.05528	8.8392	8.18488	9.21189	8.13443	8.93958	6.64386	8.60733	10.2527	7.79442	7.40088	7.22882	7.85798	9.80735	6.74147	12.8834	8.20457	7.8009	8.47168	9.11894	8.05528	10.8734	8.87652	9.67596	10.978	9.31967	9.76984	9.13186	7.33985	7.62205	8.29002	10.3912	10.4242	8.19967	8.68299	8.87036	7.36632
ABCD1	10.8218	10.5401	9.81378	11.265	11.5063	11.3454	10.8727	11.2306	11.314	10.4062	10.611	12.6484	10.2408	10.7271	13.0227	10.4051	11.6878	11.1202	10.3977	10.5699	11.6138	10.446	10.7457	10.2252	10.4778	9.40727	11.286	10.9129	10.0307	11.5411	10.5755	10.7895	9.80413	11.3891	11.6466	13.0863	11.8502	11.3032	11.9133	10.8001	10.858	10.1649	11.3636	11.6234	10.3253	11.4294	11.4289	10.2046	9.3837
ABCD2	4.45943	2.58496	2	3.32193	6.74147	5.61471	5.93074	6.14975	8.8392	4.45943	3.16993	2	3.70044	4.32193	5.16993	5.75489	2.58496	3.80735	3.70044	4.52356	4.45943	3.16993	2	3.80735	2.58496	3.58496	3.32193	5.55459	3.16993	4	4.80735	4.24793	4.45943	6.22882	3.58496	3.16993	5.75489	6.33985	5.72792	4.16993	5.08746	2.32193	3.58496	6.67243	4.80735	3.16993	3	1	2.32193
ABCD3	10.8361	11.2784	10.6821	11.5083	11.1718	10.8541	11.5392	11.3382	10.9144	11.3652	11.2131	10.7773	12.1994	11.9958	11.224	11.5579	11.3718	11.3998	11.9385	11.2848	11.9304	11.5985	11.3021	12.6731	10.6411	10.5187	11.9869	11.3891	11.2917	11.2527	12.2779	11.7997	12.2479	10.9129	12.4086	11.3399	11.0607	10.5915	10.6511	10.7566	11.8474	11.8611	11.1762	10.7879	10.9307	11.5859	10.9069	11.3078	11.1254
ABCD4	9.45943	10.3576	9.33762	9.89026	10.1611	10.3083	10.1306	9.79279	10.9651	9.90087	10.0993	9.69	10.0688	8.8392	10.3151	10.032	9.57743	10.5915	9.73809	9.91886	10.4979	10.4367	9.91139	10.2889	9.16993	10.7895	9.7039	10.102	9.91439	10.0362	9.91737	10.236	9.80413	9.79279	9.55651	9.97728	9.88264	10.062	9.783	9.70044	10.268	10.1241	11.0272	9.99859	10.1712	11.0967	10.4305	9.82177	9.65464
ABCE1	12.6638	12.475	12.4891	12.3103	12.3883	12.1277	12.5367	12.1994	11.9855	12.8212	13.4906	12.3163	12.6323	11.8731	13.0918	12.551	12.571	12.0768	12.0818	12.7869	12.7046	12.5299	13.249	11.7969	12.5418	11.8529	12.3208	11.5479	12.8184	12.6731	12.7097	12.3832	12.4239	12.3348	12.6602	11.9429	12.1043	13.1015	12.0593	12.03	12.4679	13.2282	12.4149	12.2627	12.793	13.2399	12.2992	12.7269	12.6078
ABCF1	12.1805	12.3318	12.9052	12.8899	12.3786	12.5396	12.7084	12.4615	12.5722	12.3769	12.5767	12.8206	12.6094	12.4971	12.5189	12.8617	12.7563	13.0551	13.2332	12.7213	12.0441	11.9607	12.5023	11.9318	12.5172	11.9636	12.7084	12.2866	12.7703	12.7262	12.5934	12.3987	12.5001	12.4594	12.6669	12.9176	11.8956	12.5438	13.0604	12.9919	12.6129	12.8715	12.785	12.4001	13.0144	13.5405	12.6396	12.1536	12.9591
ABCF2	12.2101	12.1043	13.5304	11.8506	11.9812	12.1963	11.577	11.87	11.8142	12.6027	12.0461	12.5843	12.1212	12.116	11.5265	12.0951	11.3376	11.6676	12.9753	11.9443	12.0478	11.9542	12.6832	11.5985	12.4964	12.5311	11.5309	11.6909	12.8206	12.3346	11.9118	12.0715	12.3018	12.272	11.858	12.5889	11.0875	11.858	11.7871	11.0217	11.3581	13.1222	12.9988	12.5476	12.137	11.4574	11.9337	12.5324	12.1386
ABCF3	11.2294	11.7549	11.6573	11.1706	11.9106	11.5172	11.2186	12.0255	11.1643	11.8696	12.0265	12.097	11.3745	11.8337	11.5727	12.4273	11.5887	10.8727	12.5899	11.9851	11.5608	11.3663	11.2288	11.3712	12.4463	11.9237	11.9567	10.9944	11.5392	12.1901	11.1163	11.3608	11.4939	11.96	10.9204	11.821	11.5493	11.4979	11.188	10.8154	11.6087	11.2958	11.8521	11.5651	10.8657	12.2955	11.794	11.8872	11.9723
ABCG1	9.18239	9.31967	11.224	10.4656	10.043	10.4645	10.6996	10.2866	11.2064	11.0189	9.14211	10.2784	8.74147	10.4605	9.93811	9.72451	12.128	11.8517	8.85798	9.14975	9.56033	11.7628	10.0362	10.4969	10.6812	11.2306	9.46557	10.5746	10.6457	10.6961	9.633	9.18735	10.1059	10.6036	10.1176	11.1836	11.3382	11.2935	12.0018	10.6573	9	9.22641	8.37504	10.7117	9.49785	9.40514	11.0741	11.0133	9.87344
ABCG2	6.90689	5.75489	7.80735	6.98868	6.10852	6.82018	6.91886	7.11894	7.8392	7.73471	7.49985	6.10852	5.52356	9.12153	6.24793	8.24793	6.88264	7.43463	12.9569	5.93074	6.65821	5.32193	5.2854	8.45121	6.20945	6.44294	5.55459	6.20945	6.76818	10.2773	7.40088	6.18982	5.75489	6.65821	6.93074	6.9542	7.40088	7.71425	8.43045	7.2854	6.52356	7.24793	5.45943	6.42626	7.2854	6.83289	6.65821	8.73132	6.56986
ABCG4	7.93074	4.52356	5	6.61471	4.08746	3.45943	6.50779	2.32193	3.16993	5.08746	3.80735	5	3.58496	2.80735	4.39232	0	4.39232	6.6865	3.70044	6.64386	7.72792	9.12412	8.69697	8.78136	2.80735	5.39232	1.58496	5	5.2854	5.64386	5.61471	4.24793	6.33985	3.32193	3.58496	4.85798	4.58496	4.16993	4.32193	3	4.39232	6.30378	5.2854	4	5.45943	4.45943	5.70044	7.19967	6.33985
ABCG5	1.58496	2.58496	1.58496	2.32193	2	2	1	4.24793	1	4.16993	1.58496	1	2.58496	2	3	3	1	3	3	1.58496	2.58496	0	0	1.58496	0	6.91886	3	2.80735	2.32193	2	1.58496	0	2.32193	1.58496	3.32193	0	1	2.32193	2	3.16993	0	1	4.85798	3.58496	2.32193	4.32193	1.58496	3.16993	0
ABCG8	2	0	0	0	1	0	0	0	0	0	0	0	0	0	0	3	0	0	0	0	0	0	0	0	0	4.45943	1	0	0	0	0	0	0	1	3.32193	0	1	0	2	0	0	0	1.58496	0	0	3.16993	1.58496	0	0
ABHD10	10.0098	11.3163	11.6384	10.3641	10.8258	11.3315	10.5157	10.9823	11.2877	11.3509	11.0674	10.2058	9.23362	11.0007	9.74315	11.1529	11.1599	10.2372	10.2715	10.2167	12.407	10.5236	10.5324	10.0954	10.6917	10.3663	10.9549	9.89633	10.0993	10.6618	10.5137	10.1163	10.2842	10.9651	10.7313	10.5527	10.5294	10.544	10.2119	10.3891	10.676	10.3399	10.3663	10.1687	10.0782	10.2131	10.4543	10.7142	10.3718
ABHD11	10.1911	10.1699	11.0485	8.73471	9.76155	10.9929	10.0417	10.1344	9.22882	10.2324	10.0485	10.2155	9.05528	11.3934	9.82655	11.0355	10.6917	8.82972	11.1157	9.66178	10.1241	9.49386	10.196	9.68475	11.3219	9.99859	9.57743	9.67066	9.89936	11.7181	10.268	9.62571	9.76653	11.1415	10.1799	9.22641	9.79766	10.8486	11.227	10.6944	10.1523	9.98157	10.6671	9.04439	8.8392	11.5416	10.5314	10.0307	9.82177
ABHD12B	8.35755	0	3.16993	3.45943	0	0	4	1.58496	1	2.58496	4.52356	5.93074	0	0	4.75489	1	4.80735	6.16993	0	4.32193	5.35755	6.40939	6.33985	4.52356	1.58496	6.97728	3.90689	4.80735	6.50779	10.3343	1.58496	4.39232	4.24793	1.58496	3.32193	3.32193	1	2.80735	2.32193	1	1.58496	4.52356	3.32193	2.58496	3	0	3.80735	4.16993	2.58496
ABHD12	11.7785	12.0063	11.7599	11.716	11.3276	11.2312	11.9076	11.3652	11.3066	11.446	11.8021	11.4676	12.2636	11.4315	11.2854	11.1421	11.9031	11.5255	11.7607	10.5887	12.4891	11.9144	11.2562	12.2291	11.896	12.7294	11.2137	11.4331	11.0035	11.7912	11.6551	11.2348	11.3202	11.2639	11.117	10.3977	11.3509	10.7993	12.1963	11.7172	11.9144	10.7936	12.059	11.444	11.7541	10.9506	11.1124	11.2842	12.3669
ABHD13	10.3955	10.7814	10.3049	10.2503	9.77972	10.2216	10.8392	10.5401	10.9307	10.3287	9.47573	10.6457	9.90689	10.5008	9.87958	10.4737	10.941	10.4574	11.6416	9.81538	10.6582	10.8082	11.1312	10.4419	10.8297	10.1762	10.0634	10.1007	10.6653	11.2473	10.4818	10.445	10.2082	10.1485	10.3837	10.952	10.0861	9.97154	10.275	10.032	9.85019	10.1886	10.2586	10.3185	10.1762	9.68299	10.8895	9.77479	10.1699
ABHD14A	8.64024	8.13443	9.16742	8.18982	8.05528	8.15987	8.75822	7.59246	9.87958	8.43879	8.2854	9.32643	6.91886	8.20457	8.42626	9.31741	9.00282	8.2384	9.53916	8.14466	10.0251	9.01402	9.49785	8.05528	8.13443	9.61655	6.39232	8.43463	9.30606	8.08746	7.58496	8.76155	8.03342	8.07146	8.15987	8.67596	7.58496	8.10852	7.37504	8.33092	7.85798	8.3443	9.22641	8.24793	7.69349	10.8258	7.93664	8.24793	7.71425
ABHD14B	12.2018	10.6375	11.5541	10.0403	11.2198	12.5328	11.4909	10.5167	13.0918	11.3337	10.8416	11.3247	10.3945	12.0553	11.2969	11.0105	10.4522	11.2609	12.9352	10.5517	12.4901	11.9819	12.013	11.8971	10.8146	11.1105	10.2574	11.3542	12.1392	10.9694	11.5396	11.3537	10.6891	11.0848	11.7748	10.6484	10.2621	10.5137	10.6917	10.8471	12.6937	10.7185	10.0901	11.1749	10.9658	11.5584	10.4988	10.7313	11.3531
ABHD15	9.97585	9.35315	9.53138	10.0098	9.72962	10.0728	9.3443	10.032	10.7381	10.5469	9.58308	10.2143	8.45121	10.2761	9.94691	9.53722	9.72451	9.91439	10.8194	9.55651	9.66	9.74483	9.43463	9.83763	10.5821	9.64386	9.31061	8.8009	9.61471	10.255	9.43879	9.10066	8.85798	10.5137	8.78463	10.6804	10.7764	10.4737	9.42626	10.1189	9.88874	10.8657	9.43879	9.79928	9.67948	9.66888	7.3837	10.8122	10.1787
ABHD1	2.80735	5.12928	5.12928	2.32193	2.32193	5.9542	2	4.52356	5.04439	4.45943	3.45943	0	5.12928	3.32193	2.32193	5.45943	2.58496	4	5.55459	1.58496	5.2854	0	2	2.80735	3.90689	4.85798	4.52356	3.58496	3.16993	4.24793	4	1.58496	1.58496	5	2.80735	2	3.70044	1.58496	2.58496	3.32193	3.45943	3.45943	5.04439	4.52356	1.58496	5.08746	2.32193	5.39232	2.32193
ABHD2	13.3849	15.1367	14.341	13.3187	14.4394	14.5299	13.293	12.6613	13.0387	14.1445	12.6678	12.5476	12.3276	16.4678	12.4268	15.3035	12.2958	13.6879	16.6738	13.1485	13.4185	13.3284	13.075	13.1333	15.2743	14.1273	14.5109	13.6891	13.1819	14.3456	13.6273	13.0816	13.1743	14.3959	12.1373	13.2198	14.1581	13.7882	14.5188	13.9751	13.1643	13.6982	13.2949	13.8294	13.4639	12.5854	13.4855	15.0736	12.7805
ABHD3	10.102	10.5736	11.6856	10.0701	9.96	9.82814	10.6935	10.7237	11.5741	12.4263	10.42	10.8455	10.0348	12.2061	11.3761	10.6156	11.3032	10.6083	11.2627	10.0566	10.4284	9.68299	9.76321	11.2246	10.3309	10.0293	10.7566	9.92184	10.1072	11.647	10.5265	10.4959	10.3576	12.4142	10.5118	11.9462	11.0782	10.6402	10.5546	12.8663	10.6147	11.8186	10.1799	10.0307	10.6402	11.117	10.4929	11.3712	11.3208
ABHD4	11.5981	12.0025	12.8287	12.6259	12.0795	12.6573	11.4934	12.6544	11.294	12.1472	11.0914	11.5038	10.5718	13.9417	11.8246	12.7816	10.8122	12.8435	13.0387	10.9687	11.6046	11.5925	10.7168	12.9009	11.7578	12.29	11.6724	11.2234	11.0587	13.3483	11.6742	11.7805	11.8021	12.8551	10.4676	11.2935	13.0741	10.6239	13.0363	12.9429	11.6339	13.219	11.5137	11.8708	11.7155	10.851	12.1908	12.8033	10.643
ABHD5	13.1323	9.20945	10.5915	10.6804	10.6036	10.7814	10.6847	10.1421	10.2021	10.4491	9.51767	10.8439	9.37938	11.6073	10.098	11.1712	10.4094	10.2456	11.783	10.4594	10.3287	12.5043	12.6555	12.5744	10.9076	10.5708	10.4666	11.4517	11.8427	11.5859	11.5088	11.4346	11.03	10.6083	11.3842	11.5028	10.1357	10.0688	9.98442	10.0634	11.3044	9.76984	10.7944	10.8796	9.94105	11.1731	11.1523	10.568	10.3253
ABHD6	9.03892	9.43463	9.40514	8.63662	8	9.10066	9.76818	8.17991	9.62571	8.86728	9.18982	8.58496	7.25739	10.3674	9.94251	10.4767	9.0954	9.36632	10.4979	9.38802	8.7879	8.84235	9.11374	9.93221	8.33539	8.12928	9.09803	8.76818	9.9263	9.35755	9.44501	9.60363	8.74483	8.633	9.40301	10.0279	9.94105	9.87036	7.70044	9.61655	8.89178	9.10066	9.81057	10.3174	8.62205	9.98868	6.62936	9.74819	9.59619
ABHD8	9.65642	10.5793	10.3772	9.2503	10.5137	10.4969	8.87036	10.4868	10.8811	9.99294	9.10591	10.4157	10.7237	9.96578	8.29462	10.8242	11.2715	9.62936	9.96145	9.90689	10.9218	9.0634	8.03342	9.88417	9.61287	10.1254	10.1662	9.81218	8.42626	9.34207	8.33539	9.0607	9.73132	9.82814	10.3998	9.63118	10.1072	7.3837	8.92778	9.70044	9.72792	9.16491	11.7632	9.22159	9.13955	9.46148	9.46964	8.87652	8.84862
ABI1	13.4153	12.2348	13.1291	12.477	12.0478	12.8301	12.5043	12.5355	12.6193	11.7773	12.1821	12.6129	11.3592	12.0303	12.6411	12.4022	12.3515	13.1928	12.3652	12.6819	11.5182	13.0863	13.3749	13.2736	12.527	11.8568	12.4919	12.5155	13.0435	12.5873	12.9758	13.0418	12.5543	12.4775	13.4227	12.9812	12.6071	12.2369	12.4207	13.0121	12.991	13.0673	11.1306	12.4011	12.0553	13.0435	12.9205	12.7262	12.5964
ABI2	11.1874	12.7799	11.5836	10.6312	11.9054	12.0133	11.2456	11.275	11.1344	10.8781	11.8226	9.71596	13.5038	11.6546	10.1098	11.6515	12.2929	11.4512	10.8826	9.83447	11.9076	9.43463	10.3399	10.4357	11.7764	11.7474	11.8719	11.7389	10.0056	11.4404	11.1098	10.8925	11.9418	11.4383	11.6411	10.5971	11.8684	10.9908	13.0121	11.4615	10.4929	11.4993	12.6275	11.9256	11.5732	10.9894	11.84	11.7117	11.2479
ABI3BP	9.71939	6.91886	6.6865	8.99718	12.1655	10.7339	9.75656	10.6636	13.1095	8.85798	9.32867	7.62936	10.2981	12.9346	8.35315	9.29921	5	9.26913	6.88264	6.30378	8.79442	6.64386	5.67243	8.77479	8.48784	9.77808	9.60918	13.2644	5.58496	6.14975	9.65284	10.1636	6.06609	10.9701	8.83289	7.06609	10.7574	9.94837	10.4522	7.79442	8.54303	5.24793	7.40088	12.5969	9.99294	6.20945	7.87652	8.49185	6.75489
ABI3	8.91886	8.11374	7.50779	9.19722	10.4294	9.84706	10.9687	9.99859	12.2662	8.33539	9.69523	7.80735	8.70736	8.75489	9.75154	9.3015	8.3443	8.224	8.18488	8.3837	9.96723	7.82018	7.37504	9.11634	8.52748	9.3443	8.10852	9.22159	8.38802	8.64746	9.49586	9.82972	9.27845	8.70044	9.13186	7.93664	10.3718	9.24317	10.5304	9.82655	8.84549	7.45121	8.64024	10.5622	9.49785	8.27612	8.56986	8.66534	8.02237
ABL1	12.3982	13.6331	13.0526	12.2195	13.535	12.9681	12.73	12.6101	12.5113	13.493	12.9131	11.8929	12.7777	13.441	13.7969	12.5821	12.8805	12.4171	12.7526	12.9667	13.7721	12.0705	13.0449	12.2697	13.1384	13.2644	12.8876	13.7009	12.5476	12.8435	12.7816	12.775	12.716	13.5837	12.9688	13.0379	13.7212	13.4391	13.0387	13.1426	12.1244	13.4512	14.527	13.5573	13.7669	11.8529	12.6742	13.4965	12.5078
ABL2	11.9712	12.527	11.7224	12.74	12.1981	11.4569	12.6094	11.9593	11.7026	12.9183	12.2926	12.3993	11.8684	12.6457	12.5498	11.0526	12.2167	12.6944	11.1338	11.8258	12.3693	11.7262	12.1867	10.2773	13.0543	11.7875	12.2249	12.5577	11.7511	12.5878	11.8933	11.4548	11.8696	12.2167	12.5548	12.5953	12.9556	12.5255	12.0911	11.5967	11.6416	12.2906	12.5435	12.2958	12.478	11.2825	12.527	12.4035	12.7421
ABLIM1	16.3376	13.1543	13.8971	14.2338	13.7788	14.2504	14.3192	15.3404	13.5482	13.4078	12.2399	13.3387	13.3351	15.1315	13.196	14.1315	13.1343	13.8987	14.1618	14.8012	12.9631	14.8545	16.3961	16.3217	14.8971	13.6017	15.7691	13.858	15.2327	15.7898	15.8831	15.5289	15.1765	14.0741	12.514	13.6286	13.9098	13.3387	14.1655	12.174	15.6655	12.4656	13.4779	12.7895	12.6436	13.2098	13.3197	12.7413	14.7371
ABLIM2	6.47573	7.35755	7.31288	9.68299	6.62936	7.93664	8.633	9.8857	7.37504	9.10329	7.45943	9.47168	7.73471	9.45533	10.0967	6.08746	11.4507	10.3015	7.65105	10.2866	9.38586	7.66534	8.40514	11.4205	9.17243	10.2586	8.97154	10.196	7.40939	7.44294	11.0661	9.69	9.62388	9.47978	8.16993	9.40727	10.1799	9.9629	8.91588	7.2854	9.06878	7.91886	7.89482	7.10852	6.71425	5.70044	9.7879	7.76155	9.11894
ABLIM3	8.45943	7.77479	7.09803	10.2167	10.7108	9.00282	9.5157	8.9629	10.4564	9.83605	9.23601	10.9211	9.70908	9.28309	8.65464	8.33092	8.04439	9.64566	8.12928	11.0627	10.9491	10.1085	11.0119	13.9719	7.54689	12.6188	10.4481	12.1447	9.76818	8.22882	12.2926	11.8265	11.7334	10.3174	7.44294	9.41151	9.23122	9.97871	9.12928	10.007	10.8368	8.41363	7.01123	9.07948	9.37938	7.15987	10.0782	9.62205	10.4294
ABO	2	6.26679	4.64386	6	6.12928	3.16993	8	8.46761	3.80735	9.66356	5.24793	9.81378	5.16993	11.2515	0	8.74483	9.66888	8.21432	9.52552	7.57743	8.20945	0	0	10.9001	7.62936	7.64386	9.54689	4.80735	3.16993	8.88874	10.6257	8.76487	7.53138	9.53528	4.08746	10.4126	11.275	7.75489	10.8305	10.0993	8.64024	10.2143	1.58496	6.64386	4	7.06609	7.42626	5.08746	6.16993
ABP1	9.16491	5.12928	4.24793	7.43463	7.32193	4.64386	8.90087	6.85798	7.58496	4.90689	4.9542	8.01123	6.56986	10.8376	5.35755	6.33985	6.37504	7.15987	6.56986	7.67948	4.90689	12.2565	9.98584	10.0498	7.48382	6.37504	5.32193	4	6.35755	6.85798	9.5216	7.25739	8.80413	3.58496	3.32193	7.58496	6.20945	4.52356	5.90689	7.12928	7.59246	4	2.58496	7.74819	4.39232	4.08746	5.72792	5.55459	3.80735
ABRA	3.58496	2.32193	2.58496	3	2.80735	1	2.58496	4.58496	4	0	3.58496	0	0	3.16993	1.58496	3.70044	0	0	2	0	2	4.64386	3.32193	1	1.58496	0	1	4.24793	0	2.80735	1	5.97728	2	1	1	2.58496	3.45943	4.16993	2	2.32193	0	0	3.80735	4.08746	7.98868	0	0	2.80735	1
ABR	12.971	12.839	12.6865	13.166	13.1459	13.6344	13.4058	13.2424	13.3888	12.4463	13.1048	11.4813	13.099	13.1315	12.6691	12.7366	12.27	12.8834	12.3611	13.1064	12.1972	12.7942	12.5379	14.6395	13.1	13.2959	13.3417	12.6991	12.1431	12.9527	13.9021	13.4491	13.9888	12.6115	12.0805	13.0895	13.3453	14.0607	12.906	11.9177	13.4371	12.6312	13.4444	12.973	13.2181	11.8345	13.0886	13.4341	13.268
ABT1	11.2491	10.8057	11.3332	11.207	10.9001	11.1007	11.2366	11.2384	11.5191	10.1046	11.117	11.7402	10.3837	10.7993	11.5058	12.545	11.1163	10.0042	11.7578	11.0668	10.5689	10.9665	11.5503	11.0119	10.9403	10.2396	10.8242	10.7674	11.2009	11.3581	10.8849	11.4676	10.7296	10.8595	11.2009	11.4194	9.89178	10.3772	9.81378	11.1892	11.3151	10.6073	10.5971	10.4051	10.8757	13.1827	11.0133	10.6537	11.0928
ABTB1	10.7194	11.2521	10.043	9.89178	10.1472	10.7599	9.86728	10.6275	11.9012	10.446	10.1447	10.4168	9.38802	10.9816	9.59805	10.3487	10.5285	9.76487	9.97728	10.444	10.7781	9.73809	10.3083	9.79604	11.4707	10.1383	11.7168	10.5613	10.3934	10.9491	9.3966	9.46964	10.3531	10.5507	9.30606	9.54689	11.1066	9.81698	10.2889	10.1861	10.0498	9.89178	10.4471	10.7406	9.41996	8.94251	9.55075	9.71425	10.3443
ABTB2	6.79442	10.4737	9.29002	9.57554	9.80252	7.59246	9.48985	9.55651	10.2808	9.29002	8.62205	9.81858	13.6572	9.80252	11.0647	7.54689	9.99152	10.5953	9.71768	8.94544	10.0224	9.73302	8.5157	11.5304	8.74483	11.66	12.1684	8.16993	8.94837	8.69	10.8337	8.9542	10.3955	9.82496	7.81378	9.46148	10.1046	9.69349	10.3869	9.38154	9.1472	9.19476	9.89633	9.3443	11.4868	6.52356	11.0974	10.1293	10.4878
ACAA1	10.9031	9.65464	10.2773	9.92035	10.3498	9.67948	10.4969	10.0848	11.0954	9.74483	9.94398	11.0928	10.1774	11.1306	9.82496	11.4737	10.544	10.1072	11.1124	10.7566	10.7557	11.6119	11.8285	12.292	10.1319	10.3026	9.63844	10.3663	12.1238	10.3117	11.5503	11.7591	11.4691	10.4083	9.74819	11.9114	9.95128	10.102	10.5962	10.2738	10.8265	9.68825	10.7322	10.8313	9.94251	9.98584	11.268	10.1911	10.2633
ACAA2	11.4878	8.91588	9.88264	9.53138	10.3597	10.2992	10.4747	9.28309	11.7826	9.50978	9.29002	9.76321	10.8065	9.5411	8.97154	8.67243	9.51373	9.32418	8.20945	9.22159	11.255	8.14975	8.43879	10.6303	8.76155	9.35094	9.47168	12.2207	8.44294	8.93369	9.81858	11.2354	10.9915	9.53722	12.2282	9.96578	9.82177	10.043	9.66711	10.4666	10.4909	9.40514	10.8273	11.6738	10.3129	9.94837	9.40727	8.76487	11.4833
ACACA	13.5957	13.2372	12.9359	12.7024	13.1935	13.5767	12.6812	13.5946	11.2796	13.8459	13.7788	11.7317	12.526	13.58	12.6193	13.2988	12.3044	12.7413	13.293	13.0909	13.0696	13.828	13.3626	13.712	13.0418	12.6832	14.1636	13.1559	13.2867	13.2216	13.7347	13.48	13.3236	13.5267	14.2609	13.638	13.3294	12.95	12.8798	12.6591	13.9906	14.6155	13.0481	12.4661	13.4512	12.3174	13.2691	14.0588	13.7511
ACACB	9.61102	9.80574	8.44708	8.18488	11.183	11.2052	8.71081	10.1724	10.5401	9.01402	9.28077	6.89482	10.4553	10.6284	8.26209	10.1098	8.53916	9.59059	9.58871	8.08215	8.62936	5.52356	6.47573	9.26209	8.53528	9.57554	10.1624	11.0021	6.61471	9.98442	8.84549	8.91886	9.1472	11.2877	11.7048	7.97728	11.2796	8.36194	10.4808	8.52356	8.94837	7.89482	10.2866	9.94398	10.0755	8.82018	8.50383	8.81698	8.51964
ACAD10	10.4848	10.8009	10.6786	10.1059	10.2276	11.0492	10.9076	9.8009	10.4409	10.9248	10.1799	10.0098	10.6357	10.6944	10.1485	11.9625	6.49185	10.29	10.4737	10.2095	10.4147	11.0681	10.5708	10.6662	9.9901	10.722	10.643	10.5018	10.4512	11.0437	10.196	9.94837	10.1911	10.6175	10.5868	10.544	10.4136	10.7977	9.97441	10.5098	10.9248	10.683	11.2119	10.1611	10.3608	10.584	10.3049	10.1573	10.7541
ACAD11	10.3454	11.8106	9.72792	9.96	9.77643	10.5517	10.4009	10.445	10.6275	10.314	10.3129	10.1712	9.91139	10.1699	9.07682	10.6448	11.3548	10.2866	9.70908	9.43879	10.4105	9.9571	10.6493	10.5177	10.6909	10.8603	11.3038	8.88874	9.7879	10.1254	10.1124	9.95128	9.90689	10.4998	8.72451	10.7789	10.5353	10.098	9.34873	11.2234	10.2912	10.0084	9.54882	10.218	9.77808	9.07948	11.341	8.98868	10.6865
ACAD8	10.5765	10.4767	9.7211	9.29232	9.67948	11.2119	9.49386	9.44501	10.5028	9.47776	9.33316	9.54496	9.90839	9.43879	9.39446	10.3432	9.04985	8.98014	9.89178	9.21189	10.4019	10.3498	10.1383	10.3772	8.84549	9.56033	9.28309	9.41785	10.1699	9.6987	10.115	9.89633	10.151	9.04712	9.98584	9.20212	9.0634	9.22641	8.9542	9.02237	10.0512	9.84549	9.57554	9.48784	9.45327	13.1147	9.33985	9.19476	9.56605
ACAD9	11.8384	11.7964	11.8158	10.8009	11.0934	11.733	11.2889	11.2703	10.4094	11.7789	12.2318	11.9166	10.7607	11.6671	9.96145	11.3117	12.2538	11.4299	11.5546	11.5309	11.9922	11.3597	11.3821	11.8952	11.84	11.3853	11.8146	11.0735	11.5127	12.0921	11.3078	11.4778	11.5108	11.4949	12.5653	11.3778	11.7056	11.9244	10.7936	10.6156	11.6275	11.0444	12.1016	11.6874	11.0593	9.94105	11.823	11.4268	11.9933
ACADL	0	1	7.07682	3.45943	0	7.24793	3.58496	1	0	2.58496	0	3.32193	4.90689	5.64386	0	1	3.80735	0	0	0	0	0	0	6.44294	6.89482	2	5.58496	2	0	4.52356	3.45943	3.16993	4.16993	5.39232	0	0	4.58496	2.32193	2.58496	2	4.16993	4	7.69349	2.80735	0	0	0	1.58496	2
ACADM	11.1886	10.8611	10.6856	11.021	10.8065	11.7694	11.1325	10.9121	11.6193	10.5613	11.3348	10.0417	11.8545	12.0296	10.8956	13.0512	11.7578	10.584	11.4435	10.8895	10.6856	10.9979	10.7632	12.2438	10.4757	10.7674	10.9189	10.7582	10.6284	9.91139	11.9975	10.9256	11.1618	10.5226	12.7337	11.2709	11.021	10.6926	11.1624	11.2533	11.4089	11.5555	11.66	11.1157	11.0251	11.6684	11.0647	10.8392	11.0526
ACADSB	12.4901	9.92481	9.70908	9.55075	10.7993	11.5594	9.72451	10.9263	10.4645	9.7211	8.43879	10.5018	9.84862	11.4393	8.85487	11.6715	8.5157	10.8603	10.9031	8.96	9.90087	10.1497	9.30606	10.7993	10.7177	9.87191	10.7313	10.611	9.58684	10.8765	10.29	10.242	9.96578	10.4676	8.18488	8.37938	10.4041	8.33092	10.2276	9.11374	11.6032	9.09011	9.86109	9.79116	8.99152	10.3354	9.33316	9.41363	9.40514
ACADS	9.80413	9.48583	9.62936	9.25267	9.50383	8.60733	9.59246	9.51767	10.3891	9.83289	9.81378	9.7211	8.38802	9.87344	9.4818	10.7822	9.24317	10.6165	10.3197	9.35094	9.67243	10.567	10.0795	9.96434	9.86573	10.1699	9.79604	10.2491	10.3955	9.92035	9.75822	9.85953	8.72792	9.37069	10.0768	9.71081	10.3443	9.09276	9.71768	9.58496	9.98014	8.90087	10.1111	9.20457	8.94544	10.0861	9.08481	9.36851	9.12928
ACADVL	13.2357	13.3711	13.7096	12.5826	12.5522	13.3868	13.2644	12.9576	13.2709	13.186	13.3652	11.7151	13.079	13.5278	12.2067	13.1246	12.4349	13.0248	12.9337	13.2793	13.1704	13.5405	13.186	14.0796	13.6649	12.8609	13.3809	13.1031	13.5872	13.7657	13.57	13.8169	13.0649	12.6649	12.9858	13.3828	12.5199	12.7582	13.2012	14.4698	13.2282	13.239	12.7877	13.0588	12.1858	13.0909	12.4896	12.3421	13.2198
ACAN	6.64386	5.49185	8.87652	7.96	8.19967	4.80735	6.70044	4.39232	5.16993	8.41363	8.07146	4.85798	6.24793	4.52356	7.03342	5.04439	7.01123	4.45943	7.27612	7.53138	10.4273	5.72792	8.61102	4.45943	5.04439	6.39232	5.97728	8.40514	8.77149	7.30378	4.24793	7.74147	7.63662	6.78136	9.01681	8.20945	8.24793	10.2969	8.11894	10.4848	4	8.82655	8.11894	8.43879	7.12928	8.54689	6.18982	9.66356	8.08746
ACAP1	9.47776	6.89482	7.18982	7.61471	8.98299	8.09276	9.25739	9.65821	12.9067	7.13955	8.47573	7.34873	7.20945	7.40088	8.47573	8	7.89482	8.38802	6.16993	7.94251	8.30378	7.66534	8.13443	7.7879	7.34873	7.31288	5.88264	6.14975	6.55459	6.6865	8.24793	8.03342	7.56986	7.96578	7.31288	8.5157	8.63662	8.64024	8.58496	8.07682	7.53138	5.75489	6.02237	9.27845	8.02237	7.03342	6.91886	6.96578	7.79442
ACAP2	12.478	12.7969	13.2372	12.3993	14.3336	12.6801	12.6282	13.7913	12.7425	13.5292	12.8301	12.5941	12.8178	13.834	12.2837	13.5491	12.5328	12.6034	14.5162	12.6106	12.6248	12.1889	12.3401	13.4288	13.951	12.906	14.2544	12.2152	12.2267	12.95	13.0895	12.7017	13.0166	14.1371	12.4881	13.166	13.4463	12.3977	13.1977	12.6497	13.3073	12.3748	12.7613	12.7591	12.2345	13.8759	13.0418	13.6299	13.0334
ACAP3	11.221	11.4194	11.2709	12.0865	12.8905	12.1137	12.4881	12.5866	11.9196	11.6738	12.6673	12.6854	10.9189	12.7659	13.0797	13.0488	12.1306	12.6954	12.1724	12.8455	11.2432	12.9394	12.7863	13.2981	12.2033	11.0788	12.8782	11.9095	11.73	11.7549	12.62	12.5211	12.062	12.4231	11.8305	13.2021	12.6695	11.8234	11.3454	12.6517	12.145	12.4954	11.446	11.716	12.3348	12.4679	13.2163	12.1206	12.535
ACAT1	10.5727	10.4019	11.0607	10.4315	10.1306	11.722	10.2912	9.49586	10.7657	11.058	10.0279	9.85798	9.93074	11.3123	10.3729	11.1768	10.6366	9.6865	10.9766	10.1241	12.0375	11.1517	10.5236	10.8049	10.0417	9.78463	9.224	10.6724	11.1364	11.1624	10.3998	10.3608	9.88264	11.3465	10.5784	10.196	9.94837	10.7254	10.8114	9.79604	10.6129	10.611	9.84392	10.1241	9.96867	10.102	9.90388	10.0362	9.74147
ACAT2	9.35975	11.2935	11.1222	10.6239	11.0098	9.13955	10.2773	10.9484	10.4656	10.9159	11.4152	10.5008	10.9607	10.6926	11.9975	10.7912	10.9218	10.9723	10.4979	11.3554	11.0505	11.2715	5.55459	12.0403	10.6457	10.6883	11.2131	10.1124	9.43879	9.89633	10.9106	11.2963	11.3907	10.4594	11.9769	12.3298	10.375	10.1485	11.6398	9.74987	11.2137	11.9776	12.3112	7.13955	10.676	11.2234	12.0875	11.5353	11.014
ACBD3	11.9596	12.2324	12.6289	13.0481	12.1036	13.006	12.8521	12.8476	11.8665	12.9306	12.2574	12.7591	11.9958	12.9562	12.4197	12.2972	12.9352	12.5922	12.1551	12.4401	12.4067	12.7901	12.7869	12.5777	13.6299	12.2592	12.4391	12.4833	12.3791	13.2858	12.5637	12.4525	12.6569	12.8273	12.4696	12.5677	12.3298	11.9625	12.6948	12.6468	12.7545	12.3551	12.6854	12.5345	11.6582	11.9429	12.4278	12.3764	12.557
ACBD4	8.58871	8.54303	7.82655	7.08746	8.33539	9.39874	7.17991	7.72792	9.88722	7.55459	7.41785	8.08215	7.8392	7.63662	7.61471	8.82972	7.12928	8.80413	8.59619	6.56986	8.03342	8.55075	7.06609	8.57365	8.17493	8.49586	7.56224	8.24317	7.57743	8.48784	7.12928	7.46761	7.06609	8.29462	7.26679	6.93074	7.62205	6.85798	7.69349	8.17991	8.29921	6.96578	8.33985	8.33539	7.61471	8.61102	7.71425	7.35755	7.08746
ACBD5	10.9196	10.568	10.4828	10.4221	10.7056	11.7444	11.2479	10.8202	11.0369	10.6357	10.7936	11.4184	10.0498	11.2889	11.1793	10.9571	10.8218	11.0634	11.2685	11.4579	10.2491	11.3298	11.1536	11.2125	10.8572	10.9211	11.1189	10.4868	10.6493	11.0947	11.3531	10.1548	10.7607	11.1555	12.5182	11.6059	11.388	10.8826	11.3146	11.9929	11.8588	11.6298	11.2633	11.3636	11.2088	11.4315	11.3848	11.4025	11.2432
ACBD6	11.0654	10.2842	11.6852	10.7797	10.1072	10.2264	10.0715	10.6147	10.1749	10.988	10.5943	10.9929	10.1836	11.6357	10.1624	10.5859	11.1338	10.3912	10.4147	10.2131	11.0627	10.5008	10.0848	9.96578	11.4273	10.224	10.2923	10.3151	10.9069	11.5328	10.0265	9.67066	10.0993	11.0974	11.388	10.716	10.1434	10.3276	10.3061	10.7211	11.03	11.1137	11.7185	10.29	10.0848	11.3421	10.6073	10.5187	10.7322
ACBD7	6.08746	7.39232	6.22882	4.80735	9.32643	5.20945	4.58496	7.93074	6.12928	6.2854	6.72792	6.10852	9.04985	5.67243	5.58496	8.98299	5.88264	8.29921	10.0028	5.55459	7.97728	2	5.2854	6.18982	6.84549	5.42626	7.22882	5.78136	5.67243	5.32193	5.24793	4.08746	8.37069	4.75489	9.92481	6.6865	6.10852	6.72792	8.23362	7.64386	7.58496	6.9542	9.5157	5.67243	5.39232	6.76818	6.20945	7.84549	5.64386
ACCN1	2	1	0	1	1	3.45943	0	0	0	2.58496	1	2.80735	2.32193	0	6.32193	1	1.58496	0	0	3.80735	3	2	0	0	0	5.80735	0	2	4.90689	4.39232	1	0	2.32193	1.58496	1	0	2.32193	3.70044	1	1.58496	2.32193	0	0	1.58496	0	3.80735	0	0	0
ACCN2	8.05528	10.8486	9.36632	7.59246	7.48382	6.55459	7.90689	7.13955	6.71425	9.92481	8.66534	7.75489	7.7879	8.7211	8.24793	8.29921	7.40088	9.50581	9.20212	8.64386	9.98584	6.52356	9.28077	6.98868	7.46761	9.42206	9.47776	6.75489	8.81378	8.29462	7.98299	8.09276	7.70736	8.40939	8.23362	8.90087	8.89785	9.08746	7.53138	6.67243	8.36632	9.76818	9.81057	7.9542	9.65464	10.5068	7.07682	8.8009	8.76155
ACCN3	4.80735	4.45943	5.97728	3.90689	5.16993	7.08746	4.9542	4.16993	6.33985	5.75489	2	5.78136	6	4.85798	5.58496	4.52356	1	6.02237	6.55459	4.24793	4.45943	7.20945	5.2854	6.59991	3.58496	4.16993	5.83289	3.90689	5.49185	6.22882	4.64386	4.08746	3.58496	4.52356	9.77972	5.45943	3.90689	5.55459	5.64386	4.70044	5.2854	7.22882	7.50779	6.67243	3.80735	8.78136	5.90689	5.42626	3.58496
ACCN4	2	0	0	1	1	0	0	0	0	2.32193	2.58496	0	2	1	0	2.80735	2.32193	5	0	1	0	0	2	1	4.90689	1	4.90689	2.32193	0	0	1.58496	0	0	1.58496	3.58496	2	0	0	2.32193	1.58496	0	3	0	0	0	3.90689	1.58496	3.80735	0
ACCN5	0	0	0	1.58496	1	0	0	0	0	0	1	0	0	0	0	2.80735	0	0	0	0	0	0	0	0	0	0	1	0	0	0	0	0	0	1.58496	0	1	0	0	2	0	0	3.45943	0	0	0	2.80735	0	1.58496	0
ACCSL	0	0	0	0	0	1	0	0	0	0	0	0	0	0	0	0	0	0	0	0	0	0	0	0	0	0	0	0	0	0	0	0	0	0	0	0	0	0	0	0	0	0	0	0	1	0	0	0	0
ACCS	9.17243	8.76818	8.04439	6.79442	9.11634	9.29232	7.93664	9.08215	9.23122	9.16239	8.66178	8.90689	9.20457	8.11894	7.84549	8.66534	9.28309	8.37938	8.90689	8.00562	8.8392	8.24317	9.36413	8.51175	8.58871	7.8009	9.36194	6.74147	8.20457	8.07146	7.86419	8.76487	7	9.03617	9.91737	8.94544	7.50779	7.58496	8.17493	8.33092	8.93958	9.30606	8.76155	8.32643	8.95128	11.5377	9.61655	7.81378	9.24317
ACD	10.8611	11.1331	10.5859	11.2952	10.4157	10.7091	10.6502	10.7549	11.2627	10.4189	10.749	11.1861	11.2306	10.7903	10.927	11.8098	9.84235	10.1611	11.3026	11.1163	11.9359	10.3264	10.7185	9.68825	11.2288	11.8941	11.0251	10.7985	10.8392	10.6618	10.3498	10.6978	10.0848	10.9204	9.64205	10.3129	10.8106	10.7682	10.7649	11.0154	10.2691	10.978	9.72622	10.2348	10.8956	11.128	10.0768	12.059	10.7574
ACE2	7.93074	3.70044	8.04439	7.81378	4.58496	8.88874	7.62936	9.09803	1	5.75489	7.62205	7.78136	4.32193	6.91886	8.54303	7.25739	10.3815	6.49185	7.06609	8.7039	2	8.62205	7.18982	9.33762	8.70736	6.12928	7.01123	3.32193	4.58496	9.43045	8.22882	7.97154	6.61471	6.39232	6.44294	5.49185	6.47573	8.32193	7.70044	8.67596	10.9527	6.53916	4.08746	6.26679	3.32193	4.08746	5.42626	4.64386	6.24793
ACER1	7.46761	3	0	5.78136	0	0	4.80735	0	4.32193	0	2.58496	0	5.16993	4	0	0	0	0	0	6.08746	0	10.1408	8.46761	10.7423	2	3.90689	0	5.35755	2.32193	8.58871	8.21432	7.14975	7.56986	2.58496	2.32193	0	3.70044	0	3.80735	3	4.85798	1	0	1	0	0	2.32193	2.80735	4.58496
ACER2	9.18982	7.98868	7.36632	7.03342	7.31288	8.96867	7.26679	7.48382	8.0607	8.08746	8.66178	7.73471	7.2384	9.12928	8.61102	7.09803	7.05528	8.53528	9.17742	8.78136	6.75489	8.55075	9.06609	9.15987	8.55842	9.14975	7.35755	7.14975	9.35975	10.7254	8.82972	7.45943	8.03342	8.35755	5.90689	8.09803	10.3231	9.83131	6.97728	6.52356	7.56986	8.00562	8.94544	7.94837	7.13955	7.99435	8.30378	7.76818	9.49185
ACER3	11.5622	12.2252	10.5971	11.0921	10.9129	10.3729	10.8948	11.6434	11.2101	11.1196	10.8057	11.8872	14.1464	11.2306	10.0688	10.3185	12.217	11.2726	10.9866	11.1376	11.5245	11.4502	11.4727	11.8842	10.9564	11.6644	10.9643	10.4998	12.1827	11.1248	11.7406	11.6004	12.3729	11.3242	9.85487	10.66	12.5594	12.3306	11.3718	11.1273	11.3641	11.1911	9.87805	10.7389	11.2372	12.2101	12.0296	11.3608	11.6064
ACE	8.91289	8.64024	8.43879	10.5887	11.2998	9.00843	11.3842	11.0105	12.4991	9.80252	10.0471	8.53916	9.77314	10.3542	9.35975	8.68299	10.6384	10.151	8.8009	10.115	11.2228	7.81378	9.07146	9.87958	10.3454	10.3387	10.128	11.7436	10.058	9.81698	8.98868	10.3106	10.4041	10.5382	10.9476	10.3083	10.9054	11.6488	11.2438	9.98014	9.29002	9.22159	9.46148	11.3197	10.6662	9.3443	9.92481	10.2691	10.0566
ACHE	7.32193	8.22882	6.37504	4.58496	7.13955	6.44294	5.88264	9.50184	11.0815	4.90689	4.80735	7.27612	6.30378	5.64386	6.32193	5.83289	5.08746	4.08746	5.72792	6.94251	8.15987	6.78136	6.02237	7.32193	7.64386	7.33985	8.25267	7	5.49185	5.64386	6.87036	6.14975	6.47573	6.02237	6.47573	8.11374	6.35755	8.83605	6.56986	5.39232	6.16993	6.50779	4.90689	7.37504	7.82655	5.83289	6.85798	8.16491	7.72792
ACIN1	12.8782	13.6029	12.8636	12.9315	12.9476	13.2599	13.1988	12.9337	13.6763	12.9591	13.1787	12.9652	13.2323	12.9645	13.166	13.2113	12.6078	13.638	12.8933	12.6115	12.2387	12.8988	13.118	12.8595	13.0084	13.27	13.2556	12.5515	12.9331	13.1283	13.2282	12.74	13.0107	13.4227	13.4311	13.258	13.14	13.2507	12.7653	13.3729	12.7425	13.6299	14.4813	13.6919	13.041	13.4919	13.3551	13.0551	13.1359
ACLY	13.2122	13.1995	14.0258	13.1072	13.006	12.7977	12.6493	12.9697	12.8861	14.1655	13.8459	12.9192	12.6812	13.3284	13.0959	13.2644	12.7513	12.9638	13.8311	13.6624	13.828	13.5757	13.1534	12.643	13.3112	13.4431	12.9123	13.0588	13.1485	13.4142	13.4196	12.8582	12.8982	13.5425	17.3864	14.4729	13.1575	14.0103	12.9919	13.3977	13.2148	14.4896	14.1028	13.3531	13.6982	12.9858	13.5619	14.2761	13.7747
ACMSD	0	0	0	0	0	0	0	0	0	0	0	0	0	0	0	0	0	0	0	1	0	0	0	0	0	0	2.32193	0	0	0	0	0	3.70044	0	0	1	0	0	0	0	0	0	0	0	0	0	1.58496	0	0
ACN9	9.45533	8.96	11.395	9.21189	9.2738	10.207	10.9084	8.62936	9.09011	10.3015	10.0967	9.17991	8.28077	9.37721	10.3163	10.3454	9.97585	9.10329	10.23	9.66356	10.1176	9.70563	5.83289	9.33092	8.9629	9.55842	9.74651	8.98014	10.2703	9.49785	9.80896	9.07146	8.44294	9.01959	11.3685	10.2773	8.28077	10.1485	10.2609	11.3756	10.8242	9.8392	10.0821	7.90087	9.5216	13.9281	10.1687	9.71939	11.5127
ACO1	10.1898	11.6587	11.2155	11.5177	11.8467	12.1328	11.0815	11.1026	11.7908	11.1085	10.4284	11.7254	10.2715	11.6537	10.9701	11.1312	10.4019	10.8194	11.5887	11.9567	12.5265	11.4528	10.8903	11.2685	11.9531	12.0715	10.9687	11.9894	11.8033	10.7039	11.8588	11.2703	10.5421	11.9719	11.2354	10.6944	11.5551	11.4712	11.4476	10.6411	10.973	12.2216	9.41996	11.5741	11.3095	10.8834	11.1997	11.3756	10.6348
ACO2	12.9315	13.3606	13.1301	13.2902	13.4684	13.3673	12.7824	13.1315	13.0512	12.5095	12.9421	12.3092	12.255	13.951	12.5957	12.8484	12.826	12.7703	12.5476	12.5362	12.8556	12.6715	12.4105	12.6364	13.172	12.7696	13.1526	13.16	13.1625	13.6572	12.7895	12.991	12.7256	12.994	12.8307	12.3329	13.0612	12.2348	13.8065	12.7799	13.2044	12.5493	13.0319	12.3759	12.6039	12.635	12.9954	13.1368	12.3966
ACOT11	10.9061	8.74147	9.34873	10.0098	8.03342	8.60363	8.97154	8.31288	6.39232	8.29921	11.4645	9.85798	9.16491	9.50581	9.10066	9.67596	10.7381	11.4778	11.0458	10.6175	6.89482	11.098	9.82972	12.2851	9.16491	9.1267	10.5255	11.3276	11.4236	8.90689	10.769	10.5028	10.9549	8.79766	8.85175	10.1561	11.2685	9.62753	9.43671	9.99435	10.0265	9.68124	8.47573	9.58871	9.31288	7.9542	10.8305	10.9744	10.9476
ACOT12	0	0	0	0	1	0	0	0	0	0	0	0	0	0	0	0	0	0	0	0	0	0	0	0	0	2.32193	0	0	0	0	0	0	0	0	0	0	0	0	0	0	0	0	0	0	0	0	0	0	0
ACOT13	9.70908	9.83605	11.9476	10.7731	9.71596	10.9381	9.96867	10.2574	10.6064	10.633	10.0954	10.851	9.97011	11.2615	11.764	12.395	10.3015	9.39874	11.8834	10.8226	10.3923	11.2697	10.8788	10.2958	10.2703	8.03342	9.82972	10.5793	10.6724	11.7356	9.79116	10.5971	10.1046	10.7228	10.0848	10.9809	8.9629	9.73302	9.94398	12.4853	10.9972	11.0056	12.8663	9.98868	9.83447	12.7175	10.8742	9.80896	10.341
ACOT1	7.88264	7.80735	4.58496	6.35755	6.53916	8.20457	6.53916	3	7.63662	7.96578	7.37504	7.58496	5.75489	6.45943	8.63662	7.74819	6.89482	7.26679	8.35755	7.9542	8.88874	8.16491	7.64386	7.04439	5.08746	7.24793	5.20945	8.57743	8.18982	8.51175	7.20945	8.51964	5.49185	8.59246	7.27612	8.36194	8.38802	7.2384	5.20945	6.64386	4.9542	8.02237	5.42626	5.39232	8.633	8.45533	7.26679	7.55459	7.19967
ACOT2	9.74483	8.77479	8.2384	7.76818	8.41363	8.19967	7.63662	6.87036	8.45121	8.72792	9.10591	8.71081	7.22882	8.08746	9.29692	9.2384	7.82018	8.41363	9.59432	9.47371	9.10591	9.19722	8.44708	8.28077	6.88264	8.2854	7.35755	9.2384	9.02514	9.62205	7.54689	9.33985	6.50779	9.83605	8.66888	9.11114	8.87036	8.83289	7.88874	8.43463	7.3837	8.92184	7.98868	7.46761	9.71768	9.12153	8.633	9.04439	8.78136
ACOT4	5.2854	7.18982	6.08746	6.56986	5.55459	3.45943	6.72792	4.70044	7.03342	6.90689	8.13443	8.25739	6.35755	6.30378	8.11374	7.15987	7.61471	7.53138	8.30834	7.19967	8.78136	7.35755	6.12928	7.8392	6.59991	6.83289	4.45943	6.82018	5.39232	5.08746	7.40939	6.62936	6.64386	6.50779	7.87036	8.14975	6.58496	8.19967	6.82018	7.30378	6.12928	5.61471	7.86419	7.03342	7.57743	8.49985	7.02237	7.44294	7.26679
ACOT6	0	1	0	1	1	0	0	0	1.58496	0	0	0	0	2.32193	0	0	0	0	1.58496	1.58496	4.85798	0	0	0	0	0	0	0	0	0	0	0	0	0	0	0	0	0	1	0	1	0	0	1	0	1	0	0	1.58496
ACOT7	12.3993	11.4564	10.865	12.7326	12.1624	10.4615	11.6257	11.584	11.2131	11.9755	12.4041	13.207	11.3004	11.6804	12.7078	11.2155	12.2521	14.3072	11.1273	12.6443	12.6549	13.2536	12.8834	11.0681	11.0203	11.7912	12.2399	11.1485	13.5082	10.8626	11.6891	11.9625	11.9388	11.286	11.8708	13.2207	12.1954	12.9265	12.5438	12.2282	11.6991	12.6083	11.4284	11.7719	12.247	11.823	11.9043	12.4213	12.6159
ACOT8	9.56415	10.5527	9.51373	9.8933	8.62571	10.5333	9.59246	9.2738	9.93369	9.55842	10.6519	9.73809	10.7912	10.0362	9.77479	10.3219	9.66711	10.0238	10.0168	9.44501	11.4848	10.4231	9.78463	10.2981	9.55075	10.1383	9.69697	9.97585	9.74315	9.39232	9.6865	10.0042	9.50779	9.48583	9.46148	9.70044	9.33092	9.48985	10.0768	9.96867	9.82814	9.66178	10.4491	9.73809	9.86264	9.49185	10.0084	9.79279	10.3174
ACOT9	10.0993	10.9844	9.86109	12.0358	10.1737	10.7879	10.7805	10.021	10.6537	10.3129	10.2058	11.3202	8.41785	9.18735	11.0112	9.56224	11.6101	10.2621	9.9542	11.4788	12.7453	10.5517	11.0133	8.74147	10.7591	10.5275	10.4315	11.0539	11.0768	10.3902	9.78953	11.3129	9.95855	9.77972	9.30378	11.041	10.4294	10.875	10.0098	9.93811	9.61102	10.6156	9.48382	10.4969	10.8098	10.2021	10.5708	10.0607	10.3619
ACOX1	13.1315	12.1755	11.6133	11.7793	12.4097	12.2831	11.7871	13.493	11.6239	11.4742	11.7964	12.8015	12.1026	12.3764	11.3026	11.7334	11.6613	13.3417	12.2685	12.3606	10.8734	11.6715	12.2067	13.8536	12.7147	11.1396	12.0718	11.9065	11.8345	12.6587	13.3986	12.8655	13.3246	11.792	12.5189	11.6253	12.2503	11.3625	12.2207	11.7313	12.8362	11.8669	11.6262	11.7603	11.807	12.9442	12.1839	11.8502	12.3346
ACOX2	5.24793	5.20945	5.39232	6.53916	7.2384	7.59991	6.62936	5.80735	7.37504	6.02237	6.70044	4.16993	6.6865	6.18982	6.72792	6.65821	3.16993	5.55459	4.39232	5.90689	6.26679	6.55459	8.01123	9.19722	5.12928	8.18488	5.88264	8.34873	8.72451	3.70044	7.82655	8.43879	5.85798	6.72792	5.39232	6.72792	7.43463	5.90689	6.53916	5.42626	6.56986	6.52356	6.80735	6.67243	7.30378	9.42417	6.14975	6.14975	6.18982
ACOX3	11.1072	9.59246	9.4818	9.60363	9.36194	11.4993	9.81858	10.2324	9.7039	8.81378	10.0741	10.8719	11.6847	10.0875	9.36632	10.341	9.87498	9.32643	9.18735	10.374	11.3805	10.3576	10.7871	12.1883	9.52943	10.4231	9.59432	10.3696	10.7863	9.75822	11.327	11.4798	11.2082	9.28309	10.9908	9.72962	9.62022	9.77808	10.2131	8.55075	11.0954	8.7879	9.2738	11.8568	9.73302	8.86109	10.0914	8.55842	10.1935
ACOXL	3	2.32193	0	2.32193	2.80735	3.58496	1	3.90689	7.12928	0	2.80735	0	1.58496	2.58496	4.32193	2.58496	2.32193	3	3.32193	0	3.45943	2	2	2.32193	3	2	1	1	0	2.80735	2.58496	0	1.58496	3.32193	3.70044	0	3.70044	2.32193	1	1.58496	2.58496	0	5.9542	5.24793	3.32193	0	0	3.58496	1.58496
ACP1	12.8355	11.411	12.1118	11.5675	11.3437	11.1911	11.2119	11.6497	11.5675	11.2963	11.4455	11.8182	11.9222	11.3292	12.4679	12.8933	12.1972	11.4009	11.8853	12.2061	11.5755	11.6411	11.7249	11.1254	11.5167	11.4919	11.3934	11.2246	11.6896	11.6528	11.0049	11.6733	11.3089	11.7752	11.8082	11.8556	11.3004	11.8325	11.8341	12.4661	11.7419	11.5976	11.9144	11.2046	11.2819	13.1416	11.9267	11.9951	11.6092
ACP2	11.0161	10.9009	10.8826	11.0161	11.4878	11.3966	11.8226	11.2137	12.0795	11.1286	11.7801	11.585	11.1662	10.4979	11.2544	11.4579	11.9396	11.2503	10.3095	12.0389	12.0641	10.3129	10.1472	10.5897	11.3696	10.9851	10.6165	11.275	11.1555	10.8681	10.9643	11.056	10.545	10.8447	10.8082	10.5632	11.0286	11.1712	11.9582	11.1693	11.0802	10.6564	11.7482	11.5873	11.245	11.4435	11.1755	10.5603	10.9189
ACP5	11.8568	9.25974	10.1799	12.6974	12.0931	10.1072	13.8565	11.7964	15.7393	10.7056	12.0921	12.5396	9.89026	10.7474	11.8106	11.2568	12.1459	13.2063	9.21917	11.7258	11.0987	13.2902	12.5476	11.9596	11.7108	12.7017	10.3663	12.1059	10.3934	10.2633	10.9293	11.8238	10.9744	10.7296	12.2706	12.7607	12.9584	11.279	13.2893	12.63	10.6439	11.2282	9.29002	12.392	12.1586	10.8803	12.4696	11.557	12.3348
ACP6	9.68124	8.84862	9.58308	9.32418	8.93664	10.9285	8.40939	9.19722	8.97154	8.75154	9.42417	9.08746	10.0593	9.71939	8.48784	11.346	7.98299	9.1267	10.3219	8.05528	9.29002	8.94837	6.35755	8.80735	8.98868	9.85798	9.06609	8.56224	8.42206	10.0701	9.60918	8.98299	8.56605	8.65821	11.4221	8.0607	8.65821	8.16491	9.14466	8.22882	10.5038	8.69	9.97011	9.22882	8.15482	10.363	8.66888	8.30834	8.75822
ACPL2	10.9844	11.1755	11.021	9.41996	10.7432	10.8994	9.55842	10.8041	9.47573	9.67948	9.11894	9.26679	9.61102	10.043	8.33985	10.3707	8.97728	10.2912	10.4939	8.67243	10.8447	8.5812	9.66534	8.09276	11.1013	10.352	10.446	10.1421	7.89482	9.26444	8.56986	8.55459	10.2574	10.3826	10.2923	8.15987	10.7936	8.79766	9.33762	10.5285	9.64205	9.16993	10.4788	9.37721	8.69697	12.0825	8.61839	8.80413	9.05799
ACPP	8.26209	8.9542	9.59246	8.84549	7.42626	9.62936	10.8001	9.26679	4.70044	7.21917	10.3729	8.90689	9.37721	11.3918	7.07682	11.0593	10.5527	10.3554	11.6533	9.97585	5.78136	10.1357	7.78136	13.7321	10.9106	9.5216	10.275	7.7211	7.29462	10.8688	12.6479	11.6115	11.576	8.75489	9.02791	9.18982	10.7928	7.25739	9.67772	9.08481	12.5113	6.70044	4	8.79116	6.80735	9.48784	8.53916	10.242	11.1724
ACPT	0	1.58496	2	0	0	1	0	0	0	0	0	1	0	0	0	0	1	0	0	0	0	0	0	0	0	2.80735	1.58496	0	0	1	0	0	0	1.58496	5.24793	0	0	0	0	1.58496	0	1	2	0	1	0	2.32193	0	0
ACRBP	5.49185	5.20945	5.39232	4.16993	4.75489	6.59991	5.04439	4.39232	8.04439	4	4.52356	0	5.72792	5.9542	3.45943	6.24793	5.16993	6.30378	6.83289	3.80735	5.88264	7.69349	3.70044	5.49185	4	6.59991	7.65821	5	6.02237	5	4.39232	4.16993	5.75489	5.58496	7.79442	4.45943	4	6.40939	6.30378	6.06609	6.94251	5.9542	6.76818	6.58496	4.16993	8.35755	7.10852	5.04439	5.12928
ACRC	5.85798	7.17991	5.64386	5.80735	5.12928	5.97728	5.24793	5.20945	7.97728	5.16993	6.6865	5.64386	6	6.33985	7.6865	6.37504	4.08746	4.70044	7.12928	5.55459	5	5.72792	6.42626	5.97728	5.08746	2	7.33092	5.2854	6.50779	5.70044	5.35755	5.78136	5.93074	6.12928	5.39232	7.90087	5.90689	5.67243	5.93074	5.52356	4.58496	6.49185	4.32193	4.08746	5.88264	2.58496	6.20945	4.64386	5.2854
ACRV1	3.58496	4.70044	4.32193	3	3	0	4.08746	2.32193	2.80735	1.58496	5.80735	4.39232	4.24793	3.32193	4	4.08746	3.70044	1	4.64386	4.24793	3	8.86109	5.9542	3.45943	1.58496	2.80735	4	1.58496	4.75489	1.58496	1.58496	0	3.90689	2	3.80735	4.45943	2.32193	4.85798	1	2.58496	3.16993	5.58496	5.52356	2.32193	4.75489	2.58496	0	4	4.64386
ACR	6.02237	3	2	3.45943	1	5.83289	2.80735	1.58496	2.58496	4.70044	3	1	3.16993	3.80735	3.45943	4.08746	1	5.97728	4	3.90689	3.45943	0	2.80735	4.90689	2	6.14975	5.35755	4.52356	0	0	2.58496	2	2.32193	5.75489	1.58496	5.39232	3	4.85798	1.58496	2	2.32193	4.90689	0	3.58496	4.16993	3.45943	6.47573	4.58496	1.58496
ACSBG1	5.04439	4.90689	4.08746	4.80735	4.08746	5.9542	4	2.80735	4	3.90689	4.32193	2.80735	5.08746	5.45943	4.32193	3.90689	5.45943	5.78136	6.08746	4.64386	5.67243	2.80735	6.16993	5.08746	4.16993	5.49185	5.20945	5.83289	5.49185	4.24793	4.45943	4.16993	4.08746	4.52356	9.37938	6.20945	5.08746	4.52356	4.32193	4.24793	5.2854	4.75489	3.80735	3.58496	4.80735	2.80735	5.2854	5.9542	3.90689
ACSBG2	1.58496	3.16993	1.58496	1.58496	3	3.45943	2.32193	0	2.32193	0	2.80735	3.32193	2.80735	1	4	3	1	0	3.45943	2.32193	2.58496	0	4.70044	1.58496	0	2	3	2.58496	0	0	1	0	2.58496	2.58496	3.70044	3.80735	0	0	2.80735	3.32193	1	2.32193	5.2854	3.16993	1	1	2.80735	3.16993	1.58496
ACSF2	8.13955	9.82496	8.57365	8.54689	8.80735	10.4717	8.35755	9.03892	9.53528	7.8392	9.46352	10.2597	10.1548	7.26679	7.89482	9.42836	9.73978	9.18488	9.28771	8.82655	9.81378	8.43045	5.39232	9.29232	8.16993	9.29002	8.73471	7.9542	8.47168	9.42417	9.44708	9.1267	9.50978	7.98299	10.623	8.5812	8.09803	8.7039	8.24793	8.26679	9.31061	8.33539	8.80735	9.30606	8.30834	6.75489	9.23122	8.14466	8.76818
ACSF3	9.82814	10.1849	10.1408	10.6573	9.93517	9.87191	9.5411	10.5353	11.0828	10.2761	10.1319	10.9388	9.86882	10.744	9.84862	10.722	9.28077	10.2372	10.5708	9.71939	10.6874	10.445	10.1447	9.77643	10.3219	10.7056	10.2467	9.37287	10.363	10.7731	10.1267	9.55842	9.37938	10.102	11.3399	10.1712	10.3387	9.93811	10.1712	10.151	11.0084	9.78627	9.41151	9.96145	10.5575	10.1228	10.9851	10.4757	10.8533
ACSL1	10.7168	11.7842	12.6369	13.0203	13.124	14.012	13.0464	12.6266	12.6136	12.4848	12.8307	12.2003	12.1469	12.5023	12.1529	10.8025	12.6411	12.8053	12.4645	12.0851	11.2033	13.2435	12.7942	13.503	13.7418	10.3151	12.1118	12.2285	11.9708	13.3284	12.9638	12.6602	12.971	12.571	13.0289	12.0705	13.0283	11.2755	13.7433	12.1062	12.9088	12.2128	10.1137	12.3261	11.7895	10.5943	12.6055	12.5755	12.0532
ACSL3	12.2441	12.775	12.0651	12.3462	12.0553	11.7731	12.6948	12.3699	11.4131	13.0189	12.6691	12.4808	13.2424	12.512	11.9755	12.8644	12.0708	13.2372	13.1743	12.5389	12.4699	12.6773	12.3219	13.2652	12.0898	13.4069	12.4011	11.9936	12.2101	12.8636	13.1275	13.3767	12.6885	12.2149	13.8507	12.0566	12.1147	12.164	13.1493	12.8206	12.6948	12.4891	11.525	12.6175	12.0755	12.4463	12.4755	12.8882	12.7601
ACSL4	12.1431	12.9387	13.3122	12.5423	13.1307	11.2432	13.409	12.6027	12.6346	12.9767	12.2432	12.381	14.6425	12.4808	13.656	12.3044	12.4027	11.8218	13.1351	12.2067	13.5619	10.3674	11.0941	11.2432	12.6854	12.9436	13.1543	13.3491	12.6307	13.1103	12.3132	12.7863	12.9926	12.997	11.2137	13.0046	12.2488	13.5116	12.6832	12.7715	11.6974	12.4027	10.5527	13.058	12.9471	12.685	12.9009	12.4458	11.6764
ACSL5	11.218	6.62936	7.45121	8.97728	10.3674	11.9546	11.6184	12.7288	12.0977	7.87036	11.7805	11.4157	10.4778	9.05528	11.0848	9.97154	8.54303	11.4543	7.25739	11.8017	8.85798	7.42626	8.42626	10.5206	11.239	11.3576	7.55459	10.1586	7.7879	8.15987	11.1144	11.275	9.81698	9.13699	8.60733	8.17991	9.42836	10.0553	11.2761	9.46557	10.6768	6.45943	7.82018	12.1124	9.34207	7.98299	8.47573	7.67243	9.29232
ACSL6	1.58496	2.58496	8.27612	1.58496	3.70044	2.80735	4.75489	4.9542	7.43463	0	3	6.91886	8.86419	8.5157	1.58496	3.16993	6.30378	0	0	2.80735	0	0	2	3.45943	5.9542	0	6.55459	4.64386	0	1	4.39232	2	6.26679	3.45943	1.58496	3.80735	4.85798	5.16993	4.16993	1.58496	3	0	3	1.58496	2.32193	2.80735	1.58496	2.32193	2
ACSM1	5.24793	0	1.58496	0	2.32193	4	1.58496	2.80735	3.80735	0	5.35755	2	2.80735	1	4	3	3.45943	2.32193	0	1.58496	0	2	0	4.32193	4	1	3	2	0	0	2.80735	3.32193	3.80735	1	3.90689	0	0	1.58496	1.58496	1	4.64386	0	0	4	1	5.08746	0	1	0
ACSM2A	0	0	0	0	1	1	0	3	1.58496	3	0	0	0	0	0	0	0	0	0	0	0	0	0	0	1	0	0	0	0	1	0	0	0	0	0	0	0	0	0	0	0	0	0	1	0	0	0	1	0
ACSM2B	0	0	0	0	1	0	0	0	0	2.80735	0	0	0	0	0	0	0	0	0	0	0	0	0	1	0	1	0	0	0	0	0	0	0	0	0	0	0	0	0	0	0	0	0	0	0	0	0	0	0
ACSM3	4.64386	6.53916	1.58496	5.04439	5.9542	4.24793	5.67243	6.06609	7.2854	3.32193	7.04439	3.58496	8.16993	4.32193	6.47573	7.05528	1	7.59246	6.40939	5.32193	2.58496	4.64386	4.32193	6.65821	6.08746	4.24793	6.32193	5.49185	2.32193	3.32193	7.27612	5.67243	6.53916	3.58496	10.6018	4.08746	4.9542	6.14975	5.85798	3.70044	7.65105	5.42626	3	7.25739	1.58496	4.9542	5	4	4
ACSM4	0	0	0	0	0	0	0	0	0	0	0	0	0	0	0	0	0	0	0	0	0	0	0	0	0	0	0	0	0	0	0	0	0	0	0	0	0	2.32193	0	0	0	0	0	0	0	0	0	0	0
ACSM5	0	0	0	2.32193	3	3.70044	3	1	7.65105	0	1.58496	0	0	1	2.32193	3	1	1.58496	1.58496	0	3.45943	0	2	2.32193	1.58496	2.32193	0	3.32193	0	0	0	2.80735	0	1	3.80735	0	3	0	5.2854	2.58496	0	1	3.32193	2.32193	0	0	2.32193	1	0
ACSS1	12.3132	13.0084	12.7824	9.58871	10.8057	11.3641	10.2574	11.6461	12.6039	10.207	10.2586	8.75154	14.4896	12.6015	9.43879	12.1605	10.9506	11.5803	11.3298	8.8857	10.1085	10.9315	10.1421	11.5882	12.2935	12.1023	12.022	10.7607	10.1447	10.3837	10.0362	9.85331	12.0144	11.4041	9.13186	8.36632	11.3998	10.1749	12.2027	10.5226	10.6627	10.7074	9.65464	10.858	11.9267	10.062	9.37069	11.2633	11.1376
ACSS2	11.8049	12.0251	10.543	10.8657	10.7065	11.4914	11.1592	11.2958	10.5887	10.851	10.6636	11.3576	12.6159	10.9965	10.9218	11.576	10.4979	11.255	11.813	11.0451	11.4944	10.5362	12.0715	11.9425	11.0761	11.8891	11.914	11.2155	11.1066	11.2929	11.2161	11.3359	12.0661	11.5517	12.0074	11.849	11.0627	10.5689	11.6622	10.7151	12.2128	9.80413	11.0498	10.4707	10.5603	11.605	11.9177	11.5684	11.4929
ACSS3	4.75489	3.58496	5.97728	5.49185	6.70044	5.52356	6.44294	5.42626	8.14466	6.49185	6.76818	4.58496	7.09803	5.70044	3	5.45943	4.39232	4.9542	4.9542	8.56605	8.36194	4	2	6.62936	5.12928	4.85798	5.45943	7.09803	5.04439	3.70044	5.24793	6.39232	4.70044	4.75489	8.84235	5.55459	5.45943	3.70044	5.39232	5.97728	7.18982	6.71425	4.85798	6.50779	6.62936	6.22882	6.32193	5.80735	5.08746
ACTA1	2.58496	4.08746	1.58496	2.32193	2	1.58496	1.58496	0	2.58496	1.58496	2	2	3.58496	3.80735	2.32193	3	1	0	1.58496	3.32193	4	3.16993	3.45943	3.80735	2.58496	1	1	3.90689	4.58496	2	2	4	0	2.80735	5.08746	1	2	3.16993	0	3	2	3.32193	7.17991	0	1	3.16993	0	1.58496	0
ACTA2	12.8731	13.9817	13.6775	14.8798	16.0185	16.3961	13.5215	13.2814	13.5139	13.9447	13.5957	10.9929	14.177	13.3787	13.0112	14.6751	10.4747	13.9037	11.5589	11.3487	13.4451	12	11.0761	13.2893	13.4555	13.5386	11.5201	16.4122	11.9073	12.2894	13.5304	15.1877	12.1501	14.8844	13.3663	12.6396	15.9052	12.5866	15.3839	14.0759	12.6066	13.7747	12.5023	14.7862	15.1153	14.0258	12.5248	13.1493	11.8384
ACTBL2	0	4.90689	0	4	2.32193	0	3.58496	0	0	7.04439	1	0	2	0	7.71425	0	5.83289	3.32193	0	5.55459	10.9908	5.24793	4.52356	1	2.80735	4.58496	3.16993	4.70044	3.16993	3.16993	2	0	4.08746	1	2	3.32193	1.58496	4.85798	0	1.58496	0	2.32193	0	1.58496	2.32193	0	3.32193	2.32193	4.90689
ACTC1	5.58496	5.75489	7.58496	9.68299	8.47978	11.2784	6.45943	7	2.32193	5.45943	7.45943	1	7.2384	6.59991	6.65821	9.43463	4.52356	6.93074	3.70044	2.80735	4.32193	7.06609	3.70044	7.84549	7.44294	8.39232	4.08746	13.0449	0	5.70044	7.2384	11.0641	0	7.92481	7.33985	8.67596	9.56415	4	5.88264	9.18735	4.85798	4.24793	7.08746	5.2854	7.3837	7.49185	6.08746	5.75489	6.12928
ACTG1	20.9585	20.4309	18.7004	17.6022	18.3586	17.9141	17.6022	18.5279	18.214	18.1226	18.5279	18.5279	19.6276	19.6276	17.9141	17.4408	16.6041	20.9585	18.0202	18.1226	20.4309	18.0202	18.5279	16.9932	20.9585	18.7004	18.7004	18.0202	18.7004	17.9141	17.4954	17.9141	18.5279	18.7004	18.1226	17.6731	17.5447	18.7004	18.3586	17.5447	17.6731	17.9141	18.7004	17.5447	18.0202	17.5447	18.0202	19.6276	18.3586
ACTG2	12.7237	12.6357	12.2052	13.6448	16.4122	16.7532	11.421	12.692	8.77149	12.2119	13.0728	8.56224	13.4919	13.192	12.6364	14.2173	7.71425	11.7026	9.48784	8.68299	11.8297	11.0056	9.27845	13.4239	12.9044	12.4691	10.8289	16.7812	9.31061	10.9513	13.6099	15.6005	10.2228	15.5431	12.5028	10.6275	15.7691	10.0334	15.0326	13.5139	12.1799	11.9204	10.3587	13.2399	15.9161	12.4587	10.6193	10.6502	9.2384
ACTL6A	11.9809	12.6066	13.0588	12.0641	12.6913	11.5622	12.3432	12.63	11.1085	12.775	12.9527	12.9782	12.2464	12.1092	12.4808	13.1633	13.0918	12.6517	13.3379	11.9546	12.8015	11.3112	11.7574	10.9622	12.6266	12.3699	12.4803	11.2767	11.543	12.0112	11.6353	11.7989	12.3894	12.9901	12.9988	12.9584	11.6008	12.2116	11.9961	12.9088	12.2161	12.4906	13.0735	12.3826	11.7	14.3336	12.3589	12.9591	12.991
ACTL6B	0	0	0	0	0	0	0	0	0	0	0	0	0	0	0	0	0	0	0	0	0	0	0	0	0	0	0	1	0	0	0	0	0	0	0	0	0	0	0	0	0	0	0	0	0	0	0	0	0
ACTL7A	0	0	0	0	0	0	0	0	0	0	0	0	0	0	0	0	0	0	0	0	0	0	2	0	0	0	0	0	0	0	1	0	0	0	0	2	1	0	0	0	0	0	0	0	1	0	0	0	0
ACTL7B	0	0	0	0	0	0	0	0	0	0	0	1	0	0	0	0	0	0	0	0	2	0	0	0	0	0	1	0	0	0	0	0	0	0	0	1	1	1.58496	1	1	0	2.32193	0	1	0	0	0	0	0
ACTL8	0	0	4.64386	1.58496	2.32193	0	0	0	0	2.32193	4.32193	3.90689	1	3.45943	1.58496	9.87652	3.80735	7.70736	6.72792	0	3	3.16993	6.87036	2	0	0	2.32193	6.76818	5.12928	1	12.1137	0	2.58496	3.80735	11.4828	7.54689	0	5.93074	4.45943	2	10.3772	0	1.58496	10.8564	0	3.16993	7.97154	2.32193	1
ACTL9	0	0	0	0	0	0	0	0	0	0	0	0	0	0	0	0	0	0	0	0	0	0	0	0	0	0	0	0	3.16993	1.58496	0	0	0	0	0	0	0	0	0	0	0	0	0	0	0	0	0	0	0
ACTN1	14.4867	16.0458	13.8745	15.3737	15.5361	15.2568	14.2649	13.9296	13.4298	15.424	15.5776	15.0427	14.1995	12.7457	15.6157	13.4017	15.0529	16.2331	13.9203	15.5431	15.6087	14.6298	14.5454	13.4684	13.5082	16.0458	14.2717	15.6087	15.316	13.6904	14.4644	15.104	14.7265	15.2039	14.3937	14.9515	15.5921	16.4316	14.6653	14.6425	13.4779	15.9161	14.5755	15.8103	16.0758	13.6786	15.7	15.3222	15.0845
ACTN2	3	1.58496	0	5	6.52356	6.78136	3	3.45943	2.80735	6.02237	3.45943	1	3.90689	2.58496	6.70044	3.58496	2.32193	3.45943	0	4.9542	0	0	3.45943	5.04439	3.80735	2	1	7.2384	0	0	4.58496	2	1.58496	6.14975	6.85798	2	6.49185	2.32193	5.08746	1.58496	3.32193	0	7.67948	4.45943	8.80735	1	3.32193	1	2
ACTN3	2.58496	0	0	0	1	2	1	0	4	1.58496	1	0	2	1.58496	3.45943	1	0	0	0	0	2.58496	0	4	1	1	2	0	0	0	1	0	0	0	0	0	0	2.58496	0	1	1	0	2	2.58496	1	3.16993	1	1.58496	1	0
ACTN4	15.9926	16.12	16.1761	15.9396	16.0899	16.3217	15.424	16.2855	14.6395	15.551	16.1032	15.7485	17.6022	15.551	14.5937	15.3839	16.2515	16.4678	15.718	15.8103	15.718	15.0574	15.6568	15.9525	16.7261	14.7498	16.1032	15.461	15.7898	15.7691	17.111	15.9396	16.3545	16.2024	17.4408	15.8537	16.2515	16.5565	16.8698	15.5776	15.8103	16.4122	15.3963	15.5361	15.7393	15.6912	15.3341	16.2024	15.5289
ACTR10	10.7364	10.8376	10.7624	12.2143	10.8289	11.3264	11.2198	10.4959	10.6724	11.3044	10.9046	11.2426	10.3163	10.1774	12.4556	10.9809	11.1286	11.713	10.8673	11.2467	11.4949	12.3888	11.683	11.4868	9.92035	10.8956	10.7004	10.8634	11.2174	11.3896	11.1504	11.8653	10.7202	10.9454	10.8572	11.6339	10.9636	11.445	11.1033	11.8723	10.983	11.058	11.062	10.8178	11.2432	11.4517	11.4969	10.6812	11.1183
ACTR1A	13.6078	12.3987	12.514	12.81	12.966	12.4359	12.8933	13.1359	12.9535	12.4489	12.8679	13.8701	11.6466	12.3468	13.1679	12.9352	12.3329	12.5211	12.0338	13.249	13.224	13.4185	13.5315	13.0341	12.563	12.6106	12.3242	13.291	13.4727	12.5988	12.6649	13.1969	12.6555	12.1286	11.5324	12.2963	12.8982	13.2088	12.6271	12.1254	13.0128	12.0694	13.5573	12.4291	12.7799	12.2518	12.6346	12.0234	12.9176
ACTR1B	11.4057	11.4094	11.5957	10.3253	11.2854	11.8214	10.9484	11.4383	11.7013	10.6944	11.4205	10.2324	12.2195	11.4041	10.633	11.3376	11.8696	11.1383	12.3012	11.2234	12.1228	10.8603	10.944	11.0795	11.7453	11.1497	11.6156	11.2685	10.944	10.888	11.2003	10.7797	10.7814	11.5637	12.3482	10.952	11.4558	11.0775	11.8677	10.9979	11.7228	11.1105	11.7343	11.6582	11.856	11.8178	11.1935	11.7661	11.4025
ACTR2	14.1581	13.6826	13.7264	14.042	14.045	13.3167	13.9817	14.4218	14.6947	14.072	13.888	14.7078	13.7362	13.6864	13.951	14.6058	14.521	13.8507	13.8039	14.2739	13.9052	13.9906	14.1065	13.8352	14.2338	14.0759	13.9447	13.5656	14.2782	13.8835	13.7982	13.8656	14.0434	14.1391	15.0574	14.5584	13.7084	14.0942	14.3861	14.1655	14.378	14.0588	13.5608	14.2905	13.7855	14.5846	14.5755	14.1581	14.221
ACTR3B	8.5812	9.40088	10.3185	7.52356	8.02237	8.76155	7.70736	7.5157	8.29462	9.03342	7.74147	8.82018	10.4357	8.02791	8.52356	9.59432	8	8.02237	10.1408	7.48382	8.54303	7.72792	8.73471	8.39232	8.77479	9.79604	7.90689	7.61471	8.93958	8.77149	7.74147	7.65105	9.23601	8.61471	7.59991	8.59619	6.75489	8.14975	6.94251	8.10329	7.92481	9.55842	9.64205	8.29921	8.96	8.74483	8.12412	9.21675	8.67243
ACTR3C	6.55459	7.01123	7.33985	6.18982	6.24793	5.32193	6.62936	6.16993	6.44294	7.22882	7.12928	7.3837	6.94251	7.08746	6.12928	7.87652	6.85798	6.79442	6.24793	6.42626	5.2854	8.24317	7.04439	7.30378	3.80735	7.70044	4.45943	5.88264	0	6.16993	7.96578	7.16993	7	5.75489	3.58496	8.07682	5.08746	5.55459	7.33092	4.45943	6.89482	6.98868	7.46761	7.39232	5.80735	7.70044	6.55459	7.62205	6.53916
ACTR3	14.1693	13.3908	15.2568	13.8835	14.3755	13.6813	13.9111	14.3728	14.7009	14.0759	14.0942	14.6425	13.2824	14.2189	14.3292	14.3886	14.7265	14.0499	13.2507	14.1808	14.2085	14.5022	14.4867	14.5109	14.2566	13.9719	13.951	14.2406	14.6155	14.5968	14.2544	14.7937	14.2761	14.7226	13.8894	14.7184	13.7186	13.8325	14.8971	14.771	14.1914	14.6526	12.8562	14.3602	14.6975	13.3576	14.225	14.7535	13.9547
ACTR5	9.37287	10.1849	9.36851	10.0539	8.73132	9.84549	9.21189	8.2854	9.60548	9.83289	10.0768	10.2192	10.1624	8.56224	10.3208	9.58496	9.43045	9.63844	10.2761	9.32193	9.59805	10.0403	10.2923	9.37287	8.53138	10.1306	9.36851	9.51373	9.92926	8.97154	9.18488	9.64386	9.01959	9.224	9.77149	9.99859	8.7039	9.43045	8.50779	9.21675	9.98726	9.70563	10.2491	9.02514	10.043	10.6555	10.3998	9.39017	10.403
ACTR6	9.7039	9.99577	10.5324	10.2456	9.98299	10.0888	10.207	10.1306	10.1536	10.6891	10.1485	10.9076	10.4818	10.2981	10.3332	11.7048	10.0512	10.1434	11.1517	10.3783	10.2831	10.268	10.1836	10.1737	9.95128	9.96	10.1836	10.0154	10.0265	10.2703	10.1712	10.1357	10.1861	10.1072	12.4218	10.4878	9.71081	10.2119	10.4325	10.3554	10.3902	10.3923	11.6092	10.3955	9.633	11.0987	9.86264	10	9.44294
ACTR8	10.5718	9.90539	10.1548	9.29002	9.6865	9.67948	9.68124	9.38802	10.2058	9.16239	10.0417	9.72962	9.80252	10.3554	9.46148	10.4676	9.29692	9.34207	9.90839	9.9629	10.3276	10.2479	10.1189	10.6402	9.50581	10.0954	9.84235	10.0471	10.5382	9.9542	10.0238	10.5265	10.2946	9.67419	9.71596	9.64926	9.19229	9.89178	8.87036	8.92184	9.93664	9.45327	10.403	9.58871	9.72281	9.61839	9.01959	9.71253	9.79928
ACTRT1	0	0	0	0	0	0	0	0	0	0	0	0	0	0	0	1	0	0	0	0	0	4	0	0	0	0	0	0	0	0	0	0	0	0	0	0	0	0	0	0	0	0	0	0	0	0	0	0	1
ACTRT2	0	0	0	0	0	0	0	0	0	0	0	0	0	0	0	0	0	0	0	0	2	0	0	0	0	0	0	0	0	0	0	0	0	0	0	1	0	0	0	0	0	0	0	0	0	0	0	0	0
ACVR1B	12.509	12.3859	11.3912	11.5392	11.7777	12.3515	11.6175	12.1202	10.8696	11.4939	12.1347	11.633	11.6298	11.9407	11.5812	12.1383	10.716	12.3693	11.4289	12.0888	11.3734	12.5649	12.3242	12.1963	12.1183	12.0778	12.6159	11.3669	11.3971	11.716	12.2577	11.6202	12.395	12.116	12.2306	11.3794	12.6497	11.774	11.7288	11.6357	12.29	11.6416	11.3961	12.2851	11.2685	12.1975	11.4231	11.9809	12.2618
ACVR1C	5.58496	8.01123	8.15482	8.39232	8.224	6.89482	7.72792	11.0881	8.08746	9.22641	8.45121	9.37504	9.74315	7.19967	8.9571	10.4818	9.56986	10.268	7.8009	9.21917	6.44294	10.6248	7.08746	6.44294	7.8009	8.88874	10.9061	8.49185	8.92184	8.67243	7.37504	7.08746	7.69349	9.1267	9.31515	10.4189	10.2842	8.58871	9.10329	10.8009	8.30834	8.85175	6.32193	8.33092	6.76818	9.63481	9.49985	10.3038	9.97154
ACVR1	11.3977	12.3685	11.3923	11.896	11.7313	11.5464	11.4584	11.4019	10.821	12.0964	10.8265	11.6627	11.8665	11.3923	11.556	11.3493	12.2712	12.8506	11.5962	11.2088	10.7288	12.4823	10.8673	10.4564	11.4558	11.6755	11.941	12.7091	11.5088	11.7074	11.221	11.3112	11.6398	11.5632	10.3509	12.3554	12.5788	11.1325	11.5118	11.9352	10.5999	12.4643	10.9586	11.7415	12.127	10.9944	11.9618	12.5243	11.8431
ACVR2A	10.7928	10.352	10.5821	9.65821	9.95128	9.74651	9.78463	9.92481	9.37938	9.80413	9.18982	9.39017	11.4579	9.83289	9.36632	9.73809	9.76487	10.0647	10.2773	9.46352	8.40514	9.75656	9.51175	10.6786	9.72792	10.0607	11.0084	10.1687	9.45738	9.62936	10.1861	9.96867	10.7707	10.1485	9.47573	9.56415	9.97585	8.71768	10.1059	9.62205	10.1046	9.61102	9.44708	10.375	9.37069	9.45943	9.98726	9.95565	10.0661
ACVR2B	10.5314	10.3619	9.95565	7.90689	9.55842	9.76321	8.49985	8.7039	9.53722	9.90689	9.31741	8.10329	10.6715	10.4009	9.47776	10.0593	8.98868	9.44915	10.1737	8.62571	9.36413	9.75322	10.1408	9.5157	9.46964	10.7168	11.2101	9.03617	9.51767	9.55459	8.82972	9.20457	10.6653	10.1824	10.1228	9.35535	9.97871	9.87036	9.13699	9.32193	8.98299	9.32867	11.2912	9.88417	10.3987	9.73471	9.15987	10.2515	10.0362
ACVRL1	8.87652	8.06609	8.90087	10.0279	10.3309	8.68299	9.71425	8.87958	11.3526	9.49386	9.43045	7.25739	8.78463	9.13699	8.79442	7.96578	8.76155	8.26679	8.48382	8.22882	9.81378	7.89482	8.91588	8.92184	8.30834	9.32643	8.49586	11.2929	9.12412	9.50779	8.93664	8.86419	9.60548	9.61655	9.54882	9.39232	9.08481	9.76653	9.33985	9.77643	8.52356	9.03617	7.97728	10.6402	9.77972	9.1472	8.73471	9.71253	9.12928
ACY3	6.18982	3.70044	4.75489	4.64386	5.35755	2.58496	6.89482	6.32193	8.33985	0	6.56986	6.98868	4.58496	4.32193	7.41785	7.76155	0	6.02237	4.80735	7.07682	6.88264	4.80735	4	3.45943	5.88264	8.7039	2.32193	3.90689	5.04439	2.80735	5.45943	8.36194	3.58496	5	3.16993	6.39232	3.90689	6.75489	7.2384	4.85798	6.65821	5.55459	4.08746	5.97728	6.04439	6.06609	5.83289	4.64386	5.35755
ACYP1	6.97728	9.39874	8.80413	9.01959	8.42626	9.26913	8.84235	8.40939	8.28077	8.39232	8.66534	9.41785	7.05528	7.31288	10.7168	8.3443	9.98157	9.45533	8.73809	8.47168	9.93664	9.52356	9.51175	8.14466	8.25267	9.23122	8.50779	7.85798	8.92184	8.07146	7.50779	8.79766	7.97154	8.02791	8.94251	8.98868	7.65821	9.29232	8.29921	9.73132	8.43879	8.40514	10.0348	7.55459	9.01959	10.2408	8.59619	8.77479	8.43879
ACYP2	8.59991	7.49985	7.93664	8.76155	7.6865	8.60733	8.08215	9.10066	9.20457	7.45943	8.21432	10.5708	8.82655	9.05528	8.66534	8.98014	9.20457	8.20457	8.76155	8.52748	9.13443	9.15987	6.78136	8.67948	8.42626	8.72792	7.67243	8.33539	8.45943	8.28077	8.26209	8.33985	8.38802	8.03342	9.67243	8.76818	7.66534	7.79442	9.02791	8.80413	10.2761	6.93074	8.90989	7.49985	7.41785	9.87344	8.75822	8.09276	8.10329
ADAD1	0	0	0	0	0	0	0	0	0	0	0	0	0	0	0	0	0	0	0	0	0	0	0	0	0	0	0	0	0	0	0	0	0	0	0	0	0	0	0	1.58496	0	0	0	0	0	0	0	0	0
ADAD2	6.02237	4.75489	5.45943	3.45943	3.32193	6.33985	3.80735	3.45943	1.58496	0	5.04439	3.16993	4.90689	6.45943	3.32193	5.61471	4	6.10852	6.64386	2.80735	0	4.9542	6.78136	8.20945	5.2854	5.39232	5.72792	2.32193	2.32193	4.85798	5.08746	5.70044	5.45943	4	7.27612	4.52356	4.9542	1.58496	5.2854	5.08746	6.50779	5.16993	2.58496	3.32193	4	5.70044	3.58496	5.67243	5.72792
ADAL	8.19967	9	8.45943	8.93369	8.43879	9.633	7.75489	7.05528	8.19476	9.55842	9.46557	8.87344	9.52748	7.82655	8.35755	8.26679	9.47978	8.62205	9.55651	9.0634	9.42206	7.76818	5.2854	8.72451	7.87036	8.73132	7.75489	9.11894	8.99435	9.28077	8.07146	8.03342	8.22882	7.64386	8.74819	9.23362	7.37504	8.11374	8.76487	8.67948	8.77479	8.62936	8.71425	7.81378	9.00282	9.91737	7.89482	8.35315	8.92778
ADAM10	12.4828	13.1988	11.7678	12.7185	12.5324	12.4491	12.1043	11.937	12.2461	12.8763	12.1092	12.9681	12.4231	12.3479	12.6784	11.5746	12.3334	12.9101	12.5767	12.0701	12.5788	11.7292	11.5694	12.3663	12.5384	12.9324	12.378	12.5275	12.5941	12.3699	12.8821	12.2282	12.9901	12.3086	13.3959	13.685	13.0816	12.9257	12.0908	12.5493	12.3509	12.4674	11.875	13.6826	12.3418	12.1319	11.8715	12.785	12.6591
ADAM11	4.58496	6.64386	6.82018	3.80735	5.08746	5.83289	3.80735	5.32193	5.32193	6.32193	4.08746	4.39232	6.98868	4.16993	5.08746	5.2854	1.58496	5.35755	6.6865	3.32193	8.40939	7.13955	2.80735	6.22882	4.85798	5.88264	8.29462	2.32193	2.32193	5.93074	4.70044	2.58496	5.97728	5.78136	8.3443	5.35755	4.75489	7.50779	4.32193	5.16993	6.2854	5.55459	9.16491	6.02237	4.24793	4.39232	3.58496	4.90689	4.85798
ADAM12	7.74147	9.783	12.5861	12.5238	11.8309	8.77149	12.8715	9.55459	10.813	13.0212	11.2336	9.92926	12.277	11.5073	11.0768	7.65105	11.0505	12.7977	8.41363	8.87344	11.8777	10.1111	10.23	8.02791	10.7557	12.8603	10.3902	13.2599	10.6092	10.5708	10.2058	9.05528	10.0224	9.59991	10.5507	11.6869	13.3514	11.0519	11.5665	13.2996	8.17991	13.3453	11.1485	13.2661	12.7104	12.0283	12.5459	12.676	10.7657
ADAM15	14.3072	11.6702	12.4234	13.8459	12.8961	15.0885	13.3472	13.9995	12.3487	13.4185	13.3472	13.638	12.7294	14.2807	13.493	14.1352	13.4565	13.4672	14.6122	13.0959	13.6511	14.0961	13.5981	14.0258	14.0626	13.1827	13.5405	13.5082	13.4522	13.9736	13.9944	13.9219	13.6355	13.3129	15.4533	13.7021	13.219	13.5597	13.6486	12.5023	14.7144	13.7135	13.9767	13.6686	12.7052	13.5461	14.1974	13.7405	13.4248
ADAM17	12.5199	12.2267	11.8673	11.5608	11.1228	11.0389	10.764	12.2793	10.4929	11.7657	11.8746	11.9915	12.4035	12.163	11.5421	12.6808	12.007	12.4422	11.445	12.7723	11.0293	11.8021	11.1376	11.1693	12.2456	12.1677	12.1611	11.796	12.1526	12.221	11.5003	11.346	11.9274	12.1564	11.8273	12.3929	12.1501	11.5675	11.4299	11.3734	11.796	12.0593	11.2282	11.9654	11.6702	11.5157	12.6271	13.3063	12.1453
ADAM18	0	0	0	0	0	0	0	1	0	0	0	0	0	0	0	0	1.58496	0	0	0	0	0	0	0	0	2.32193	0	0	0	0	0	0	0	0	0	0	0	0	0	0	0	0	0	0	0	0	0	1	0
ADAM19	10.2467	11.0168	10.749	11.3794	12.5826	11.9403	10.9823	11.7245	13.5968	11.3805	10.2866	9.9629	9.12153	9.84392	10.6357	8.81698	9.18982	11.9542	8.72451	10.0307	10.1383	10.9915	8.98299	10.5353	10.3554	11.4131	9.45533	11.9979	9.82496	9.75489	10.8788	10.9513	10.9936	10.5038	10.4284	10.9586	11.9979	11.117	11.0444	11.42	8.94251	11.7402	10.9708	12.2438	12.8027	9.81698	11.3658	12.0738	9.81858
ADAM20	2.58496	3.58496	3.16993	3.45943	4.08746	3.45943	2.58496	4	3.70044	0	3.58496	4.08746	0	1	4.16993	4.80735	4.9542	4.16993	4.24793	4.85798	4	4.16993	6.87036	4.45943	3.45943	3.16993	2.58496	1.58496	5.2854	3	3	4.08746	3.70044	3.58496	3.45943	5.55459	3.45943	4.39232	2	4.24793	2.80735	3	3.80735	3	3	6.53916	3.80735	2.80735	4.08746
ADAM21P1	0	0	0	0	0	1.58496	0	0	0	1.58496	1	1	3	0	1.58496	0	1	0	1.58496	2.32193	0	0	0	1	0	0	0	2	2.32193	0	0	0	0	1.58496	0	2.58496	0	4	0	0	3.45943	1	3.58496	0	1.58496	0	1.58496	0	0
ADAM21	0	2.58496	2.58496	1.58496	2.58496	3.32193	2.32193	2	0	3.45943	5.93074	3.58496	5.32193	2	4.90689	1	3.16993	4.32193	3.45943	3.58496	5.35755	5.04439	3.45943	4.52356	0	2	4.45943	4.16993	4.90689	1	3	2	3.16993	2	3.80735	3.58496	1	5.61471	0	0	4.58496	4.52356	5.52356	0	3	0	4.32193	0	4.9542
ADAM22	4.16993	8.43463	7.67948	4.45943	7.07682	7.7211	4.75489	6.10852	6.64386	3	7.14975	3.32193	8.67596	5	3.45943	5.97728	3.16993	3	8.96867	1.58496	5.12928	2	0	4.16993	5.45943	7.88264	8.84862	4	3.70044	1	7.65105	3.16993	6.98868	6.06609	4.32193	3.16993	6.2854	3.16993	6.74147	4.32193	4.80735	5.32193	8.66534	5.9542	4.9542	9.52552	5.24793	6.82018	4.75489
ADAM23	7.03342	8.91886	13.4707	8.44294	9.88264	6.84549	8.28077	11.4278	8.45943	11.7237	7.34873	6.55459	10.151	13.0152	5.58496	9.5812	8.36632	10.9285	8.95128	8.90388	10.2336	11.2294	4	11.1383	13.2105	6.49185	9.75322	8.67596	8.5812	13.6109	9.50581	10.1111	10.2877	12.2986	6.18982	7.9542	10.102	6.55459	11.2691	12.4067	9.77808	12.3058	7.43463	9.08746	10.2808	5.58496	8.51175	12.5953	7.43463
ADAM28	8.20457	8.70736	5	6.47573	9.01123	9.04439	9.9542	10.1176	11.7842	7.2854	7.47573	3.58496	5.20945	6.90689	6.78136	7.56224	8.6865	9.73978	6.12928	6.9542	6.37504	6.64386	5.16993	6.55459	10.4949	9.49985	9.93517	7.2384	7.85798	6.80735	7.93664	8.59246	7.72792	7.74819	7.10852	5.55459	9.02237	4.75489	8.48784	7.98868	10.2336	7.74819	6.67243	8.9629	7.14975	8.78463	6	6.44294	8.5157
ADAM29	2	6.52356	0	0	0	0	0	0	3.32193	0	0	0	2	1	0	1	0	0	0	0	0	0	0	0	0	0	0	0	0	0	0	0	0	0	0	0	0	0	0	0	0	0	0	0	0	1	2.80735	0	0
ADAM2	0	0	0	0	0	0	0	1	0	0	0	0	0	0	0	0	0	0	0	0	0	0	0	0	0	0	0	0	0	0	0	0	0	0	0	0	0	0	0	0	0	0	0	0	0	0	0	0	0
ADAM30	0	0	0	0	0	0	0	4.45943	0	2.58496	2	0	0	0	0	0	0	0	0	0	2.58496	0	0	0	0	0	0	0	0	1	0	0	0	0	0	0	0	0	0	0	0	0	0	4.64386	0	0	0	3.16993	0
ADAM32	4.64386	3.16993	6.35755	4.58496	3.32193	0	3.45943	6.87036	1.58496	5.97728	6.12928	5.70044	5.9542	7.03342	0	5.2854	4	3.90689	0	5.9542	6.74147	0	3.45943	1	6.32193	4	4.64386	4.39232	4.75489	2.32193	4.24793	2	3.58496	7.76155	5.55459	4.90689	3.45943	3.70044	6.32193	4.16993	4.9542	5.16993	5.83289	6.04439	5.2854	4.58496	3.45943	2.80735	2
ADAM33	8.02237	6.76818	7	7.87652	9.24079	8.15987	8.03892	7.7211	10.2479	7.57743	6.49185	6.2854	8.24793	8.59246	7.20945	7.2854	8.13955	6.49185	6.71425	6.49185	7.45943	5.32193	6.58496	8.61839	8.08746	4.39232	7.40939	9.59805	7.9542	7.60733	8.25739	8.42626	4.70044	8.66888	6.37504	7.37504	10.3151	4.16993	8.85175	7.64386	7.97728	8.92481	7.82018	8.33092	9.56224	6.93074	6.91886	7.58496	6.53916
ADAM3A	0	0	0	0	0	0	0	0	0	0	0	0	0	0	0	0	0	0	0	0	0	0	0	0	0	0	0	0	0	0	0	0	0	0	0	0	0	0	0	0	0	0	0	0	0	0	0	0	0
ADAM5P	0	0	0	0	0	0	0	0	0	0	0	0	0	0	0	0	0	0	0	0	0	0	0	0	0	0	0	0	0	1	0	0	0	0	0	0	0	0	0	0	0	0	0	0	0	0	0	0	0
ADAM6	15.718	11.8086	9.89633	13.8594	16.5122	12.1408	17.3322	19.6276	20.9585	14.7226	15.1765	10.0265	14.2669	15.461	13.8383	10.796	9.67419	12.325	15.4379	15.5605	16.3217	10.7566	10.7846	14.6914	16.903	8.58496	14.0484	12.27	12.9421	14.3984	14.7465	14.4813	14.5998	16.5347	13.2949	9.67419	16.2685	13.6414	15.3526	14.8798	15.0229	9.60918	11.7406	18.1226	13.4331	13.6186	9.12928	10.7582	13.291
ADAM7	0	0	1.58496	0	0	0	0	0	0	0	0	0	0	0	0	0	0	0	0	0	0	0	2.80735	0	0	1	0	0	0	0	0	0	0	0	0	0	0	0	0	0	0	0	0	0	0	0	0	0	0
ADAM8	11.4163	8.24317	6.40939	10.9425	10.9263	9.40514	10.8549	12.3899	12.4051	11.6834	8.96578	11.679	10.568	8.92481	11.0238	9.13186	12.4599	10.9031	8.61471	10.6457	10.6987	10.9922	10.4221	8.91886	9.17991	11.3788	10.6402	11.4676	13.3491	8.67596	11.0748	11.4126	10.3815	9.52552	10.0224	11.3287	10.7781	13.8039	11.4284	10.2396	9.62022	8.77149	8.5157	11.5994	9.36194	7.96	11.2167	9.83605	10.2703
ADAM9	13.0604	13.1485	13.2867	12.9535	14.1048	12.5038	12.4105	14.1808	11.3055	13.2258	13.5644	12.6248	11.7121	12.6504	12.635	13.9005	12.4344	13.7721	12.6159	13.4855	14.5051	12.7356	13.224	12.9095	13.0886	13.5745	13.2113	14.3292	13.8311	12.3401	13.058	13.3207	13.0137	12.7091	12.1827	13.4248	12.9775	12.9401	12.757	12.9155	12.6115	12.8301	11.0967	13.1459	14.2479	11.6096	13.8065	14.2879	13.2608
ADAMDEC1	7.91289	5.04439	5.97728	7.09803	9.46557	8.20945	11.2318	9.46148	12.2986	8.12928	9.17742	3.58496	5.20945	8.52356	8.58496	8.67948	4	8.18982	5.61471	7.10852	7.22882	4.64386	4	7.74819	7.76155	8.69	5.24793	6.59991	6.42626	8.04439	7.50779	7.98868	5.72792	5.72792	8.93958	5.97728	10.5118	6.24793	11.6931	11.5416	6.33985	5.72792	8.06609	10.6662	8.70736	4.90689	6.65821	7.40939	7.02237
ADAMTS10	7.11894	7.74147	7.46761	8.46761	8.87036	7.96	8.53138	7.90087	10.7895	8.47573	8.15482	7.16993	7.64386	7.78136	6.93074	6.67243	7.75489	7.94837	7.14975	6.2854	7.33985	7.3837	7.14975	8.00562	7.17991	7.46761	7.7879	9.60548	7.37504	7.91289	6.90689	7.88874	7.39232	7.60733	9.16742	8.48784	9.42206	6.65821	7.94837	8.2854	6.39232	8.56605	8.37938	9.41574	9.42206	8.25267	7.94837	8.57365	7.66534
ADAMTS12	6.20945	8.6865	9.64926	9.71939	10.8788	8.26209	10.2204	7.20945	5.61471	10.744	9.35315	6.96578	7.47573	9.04439	8.83289	5.75489	7.74819	10.2854	8.00562	8.79116	8.07146	6.58496	7.40088	3.80735	8.2854	10.9658	7.60733	11.7805	9.68299	8.60363	6.67243	7.81378	8.27146	7.02237	9.11374	10.5236	11.3614	10.4615	8.76155	11.3756	4.24793	10.3891	9.71253	10.9837	11.6658	8.52356	10.9972	11.0498	8.12928
ADAMTS13	5.78136	8.21917	7.2854	6.16993	6.94251	9.42626	6.35755	6.33985	7.47573	8.58871	7.59991	5.78136	9.59619	7.77479	9.66178	7.03342	8.84235	8.56605	8.53528	7.55459	8.55459	5.93074	4.9542	7.42626	8.224	6.91886	7.60733	5.2854	5.67243	8.56605	6.53916	5.35755	7.31288	7.3837	8.89482	6.83289	6.98868	8.18982	8.45533	8.47168	6.55459	7.40939	8.47573	9.86109	5.32193	8.27612	7.99435	8.04439	5.61471
ADAMTS14	6.10852	10.2773	9.50978	9.85331	9.11634	6.39232	10.352	6.26679	7.71425	9.51964	8.7039	9.69	6.45943	7.24793	9.62022	8.02237	8.90087	8.92184	8.29921	8.00562	9.17991	11.1472	8.76487	7.98299	7.60733	9.80896	7.75489	10.2167	9	9.14975	8.86419	7.76155	8.52748	6.82018	7.66534	9.90989	10.0375	10.5098	7.63662	9.88111	7.84549	10.8194	9.01123	9.88111	10.585	8.96867	11.1712	9.79279	8.62205
ADAMTS15	6.58496	9.91139	5.04439	9.72451	7.61471	6.75489	6.98868	7.20945	6.53916	9.55459	9.05528	6.83289	6.49185	5.88264	8.52748	4.9542	7.18982	9.45121	4.70044	7.94251	9.98157	8.93369	2	5.70044	6.20945	11.0028	7.49185	9.93074	9.01402	6.40939	9.13955	8.57365	9.47978	6.49185	4.90689	8.79766	8.91886	9.66	5.67243	5.42626	3.58496	8.94544	4.64386	10.3174	9.64205	3.16993	8.19967	9.65464	9.09803
ADAMTS16	4.08746	4	7.76155	5.35755	7.07682	6.45943	7.24793	4.08746	5.08746	7.33985	7.35755	0	5.75489	7.64386	3.45943	4.24793	3.45943	7.2854	5.70044	2.32193	0	4	2.80735	1	6.02237	7.60733	4.90689	9.62022	4.08746	4.24793	3.58496	3.58496	4.75489	4.9542	5.16993	3.32193	9.13699	3.45943	4.80735	7.59246	3.32193	8.37938	5.75489	9.29232	8.79442	7.03342	7.07682	7.67243	3.70044
ADAMTS17	7.59246	7.40939	8.34873	8.23362	8.12412	6.16993	7.02237	7.66534	7.69349	6.56986	6.91886	7.56986	9.74819	8.62936	7.98299	8.13955	6.72792	7.64386	7.47573	6.64386	4.08746	8.04985	7.12928	9.55075	6.61471	7.01123	10.0042	8.42626	7.24793	8.3837	8.81057	7.04439	8.81057	8.90989	8.90989	8.22882	9.20457	7.16993	8.06609	8.50779	8.59991	6.47573	7.02237	7.12928	6.85798	7.87652	7.98299	8.66534	6.61471
ADAMTS18	2	13.6598	7.33092	4.45943	6	5.45943	6.16993	4.52356	2.32193	4.08746	5	2.80735	15.5135	11.1555	1.58496	3.58496	1	4.16993	0	1.58496	2.58496	2	3.45943	4.32193	4.9542	4.16993	11.8001	5.16993	4.39232	4.64386	5.24793	4.75489	12.1702	8.86728	2.80735	1	4.08746	2.32193	3	3	3.45943	6.76818	3.58496	5.24793	5.08746	5.72792	0	5.20945	2.58496
ADAMTS19	0	7.10852	2	0	7.45943	5.04439	2.32193	1	0	0	3.80735	3.32193	7.29462	3.58496	0	0	0	0	2.58496	1	0	0	0	1	3	1	4.64386	6.44294	0	0	1.58496	2	4.16993	6.33985	0	0	5.2854	1.58496	3.16993	0	4.08746	0	6.72792	1	5.39232	0	0	0	2.32193
ADAMTS1	11.1737	10.5632	12.643	11.9769	12.2747	10.7279	11.4378	11.911	12.5204	12.0098	11.1706	8.75489	12.2697	12.4921	9.71081	11.6711	9.83763	9.94837	10.403	10.6312	12.679	8.58496	9.58308	9.67243	12.3157	13.885	9.94691	13.1493	10.4179	11.9177	11.431	11.8226	11.9733	13.3147	10.4727	10.403	12.292	12.911	11.2568	10.6519	9.11114	11.9418	9.96578	12.2706	13.7334	10.5536	10.5622	13.0016	9.96723
ADAMTS20	1.58496	5.55459	7.14975	6.10852	7.33092	0	6.08746	7.56986	0	6.44294	8.17493	5.85798	7.10852	4.9542	0	8.98299	5.20945	2.58496	6	8.45533	5.12928	8.83289	8.43879	0	6.32193	1	9.71939	3	9.34651	8.55842	6.44294	4.80735	4.80735	8.07146	7	8.70736	7.49185	6.35755	4.08746	7.37504	6.20945	6.85798	0	3.90689	1.58496	8.86419	5.16993	1.58496	8.59246
ADAMTS2	8.27146	8.87652	10.6393	11.2877	11.5803	9.44087	11.7694	9.27612	8.08746	12.6255	11.6303	8.49985	10.2046	10.4367	10.9136	6.96578	9.22882	10.9556	8.65105	9.51175	9.45533	8.48784	8.64746	6.70044	9.63662	11.2963	8.45533	12.6843	10.2396	10.374	8.15482	9.53333	9.85487	9.40088	10.0647	11.2174	11.5068	10.978	10.1098	12.8074	7.62205	12.1137	10.7657	12.8009	13.0464	9.51767	11.2009	11.6917	9.33092
ADAMTS3	4.58496	8.47573	5.55459	6.82018	5.88264	4.58496	4.75489	7.9542	7.67948	6.62936	7.66534	6.50779	10.375	6.74147	5.49185	4.08746	7.90087	5.67243	5.39232	9.18982	5.35755	8.98014	4.70044	4.32193	5.58496	5.16993	9.37504	8.25739	7.35755	6.16993	6.71425	4.52356	8.62936	6.91886	8.03342	5.45943	6.40939	4.52356	5.90689	6.47573	5.61471	6.06609	7.92481	6.76818	6.04439	5.88264	5.80735	6.30378	6.16993
ADAMTS4	9.40301	8.77479	10.0593	9.62022	10.9344	7.77479	9.98726	12.1147	10.3208	11.2101	10.8234	9.01402	11.9166	10.5382	11.3923	8.19476	9.3837	10.8918	9.42417	10.7507	10.3977	9.55267	9.08481	6.45943	10.7415	11.0049	10.8242	11.5162	9.98014	10.2609	8.80735	9.81218	10.4788	11.3772	11.1157	12.2128	11.327	10.544	11.0532	11.1674	9.07682	10.6644	10.8025	11.9516	12.8556	10.7194	10.3923	10.7532	9.20701
ADAMTS5	7.5157	7.04439	7.96	9.45121	9.83763	9.05257	8.58871	6.74147	8.02237	8.52356	8.27146	7.17991	11.4645	9.42417	8.12412	7.25739	6.94251	8.27612	7.80735	5.93074	11.7528	8.13443	6.89482	6.52356	7.31288	9.55842	7.16993	11.0189	7.69349	7.32193	8.07682	7.42626	8.45121	9.14466	7.93664	9.03342	9.67243	9.53138	7.88264	8.87958	6.74147	8.69	7.01123	10.0334	9.70736	8.04439	8.41363	9.22159	7.39232
ADAMTS6	7.56224	6.35755	7.40939	7.01123	7.73471	6.83289	7.57743	6.76818	8.03342	7.99435	7.17991	6.55459	6.65821	5.61471	8.14975	6.65821	5	7.8392	7.70736	8.59246	10.3869	6.83289	8.17493	6	6.33985	7.93664	4.80735	8.11374	5.75489	6.94251	5.90689	6.74147	5.24793	6.87036	6.83289	7.82018	7.85175	8.9571	7.01123	6.71425	5.16993	7.21917	8.52356	7.5157	9.41363	7.8009	7.74819	7.58496	7.92481
ADAMTS7	8.33985	9.10329	9.2384	9.79279	10.3083	8.14466	9.23362	7.70736	9.99577	9.79442	9.43671	8.60733	10.062	8.81698	10.0028	9.82337	9.28771	8.81057	8.69697	8.52748	10.4656	9.91289	8.67596	8.50383	9.29232	9.66888	9.89633	10.8811	9.53138	9.70736	8.7039	7.71425	9.41996	8.90689	10.1984	8.97441	10.6275	9.50383	9.18239	9.76155	7.89482	10.6909	11.7091	11.0091	10.7985	9.28077	10.0182	10.4828	8.57365
ADAMTS8	6.58496	6.67243	6.33985	7.05528	9.05257	8.62571	5.55459	8.72451	6.96578	4.08746	7.45121	3.32193	7.79442	7.43463	6.06609	7.57743	1	6.85798	4.90689	4.08746	5.35755	2.80735	2.80735	7.16993	7.03342	6.90689	5.49185	11.0049	0	5.88264	7.70736	9.78627	5.88264	8.8009	6.20945	6.10852	8.31288	3.70044	7.72792	5.2854	6.53916	3.32193	5.52356	6.75489	9.39446	5.39232	4.39232	4.80735	4.16993
ADAMTS9	8.35755	12.2473	9.35315	9.18239	10.8273	9.39017	8.61839	9.29232	11.2831	9.24793	9.93369	7.3837	14.3911	10.7313	9.37504	8.63662	7.59246	7.8009	9.55459	8.31288	9.03892	8.48382	8.64386	7.80735	10.2372	9.67066	11.9267	12.8912	8.98014	9.85175	9.56415	10.5255	12.3966	11.1662	10.9751	9.92926	10.6698	9.31061	10.0566	9.35975	7.65821	9.2854	8.20945	10.2819	10.9866	10.2503	8.3443	9.74483	9.61287
ADAMTSL1	6.75489	7.5157	9.09276	7.07682	11.6573	10.8122	6.26679	7.46761	8.12412	7.12928	8.70044	3.45943	7.85175	7.45943	5.9542	8.49185	5.58496	6.89482	5.49185	4.90689	10.4346	5.67243	6.16993	7.16993	6.82018	8.62205	5.04439	11.4414	6.18982	7.83289	7.90689	8.13443	5.42626	10.6402	7.50779	7.30378	9.56415	7.03342	8.56605	6.22882	5.75489	5.45943	6.90689	8.8392	9.45738	7.09803	5.78136	6.52356	5.55459
ADAMTSL2	8.10329	10.0607	8.2384	8.87652	9.39232	8.34873	6.98868	8.16993	11.1599	8.30378	8.25267	6.61471	8.21432	8.77479	7.97154	7.18982	6.79442	6.85798	8.50779	7.72792	8.5157	7.6865	8.55842	8.40514	7.45943	8.54689	8.35315	9.74147	9.01681	8.99152	7.45943	7.59991	11.6542	7.83289	8.40514	9.2854	8.9629	8.42206	8.33092	9.59059	7.78136	8.85798	7.14975	8.82972	8.77149	8.74483	8.25267	8.70736	8.65464
ADAMTSL3	6.64386	6.26679	5.12928	8.45121	9.87805	9.94251	6.22882	7.67948	8.31741	6.40939	7.3837	4.85798	8.71081	8.75822	6.74147	7.52356	3.45943	7.33985	7.64386	5.70044	4.58496	4.16993	2	7.24793	7.53138	7.91289	8.3966	11.1843	5.2854	5	7.04439	6.78136	8.78136	9.54303	8.82972	6.32193	9.31288	8.37938	7.97728	6.88264	7.14975	4.90689	7.18982	9.03892	8.82972	9.03892	5.49185	4.64386	5.49185
ADAMTSL4	11.8435	8.78136	7.87036	10.6027	11.4014	10.5038	10.9359	11.6698	10.0196	10.6511	10.7591	10.4062	10.2808	12.2225	10.9024	8.57365	10.4009	9.68825	9.35535	12.4765	12.0042	12.0563	14.2693	13.8444	9.27845	11.0389	11.9502	11.8646	12.611	12.859	12.7394	12.9205	12.7413	10.7004	10.3848	10.3083	10.7125	10.9513	9.79279	9.59246	10.9636	10.6402	11.043	12.0365	11.0451	8.08215	10.7993	10.3531	10.8009
ADAMTSL5	11.2796	6.79442	9.44087	9.05257	8.40088	7.11894	9.16742	9.87805	7.50779	8.79442	10.3891	9.50383	6.75489	8.06609	9.28771	9.92184	9.36194	9.7039	12.1532	12.4986	8.72451	10.2773	11.3961	11.0908	8.3966	10.2444	9.97441	8.51964	10.6636	10.2912	10.3729	10.2831	10.2348	9.45943	6.50779	10.1624	7.94251	9.77808	8.21432	9.89026	9.81218	9.91886	5.83289	8.22882	9.22641	10.6046	10.043	9.90689	9.65642
ADAP1	9.29921	10.4073	7.76818	10.988	8.78136	9.53333	10.043	9.53528	9.633	9.52943	9.61287	10.5216	9.03342	10.9106	9.71425	10.0795	10.2609	10.69	9.79442	10.2384	8.67596	7.29462	8.13443	9.77314	10.9403	11.3939	9.97871	9.67772	7.93664	10.0566	10.2808	9.67066	9.0607	10.0056	7.80735	8.91289	11.0471	9.93369	10.3287	10.5708	8.36632	9.59805	9.16239	10.4315	10.8765	9.53333	9.83763	11.0748	10.3805
ADAP2	10.5187	6.91886	7.8009	9.35975	9.05257	9.68299	9.81057	8.38802	10.0375	8.62571	9.47978	10.3343	7.31288	9.96434	8.7211	9.41785	8.85175	7.7211	8.71425	9.07682	10.1573	10.4686	12.5389	9.76818	9.9263	9.03617	9.04166	9.45327	11.7703	10.8918	8.38802	10.3815	8.89482	8.66178	9.18488	10.8049	9.08481	8.9542	10.2515	10.3129	8.64746	8.96578	9.21432	10.7004	8.77149	8.5157	9.08481	8.81698	9.93517
ADARB1	10.058	10.0741	11.4257	11.0835	11.4252	12.2889	10.7465	9.13699	11.6715	10.1344	10.0042	9.41996	13.2608	10.3454	9.83447	10.1111	10.7065	10.7177	9.37504	11.3354	11.7748	9.29002	10.0471	9.5157	9.03342	10.3641	9.95565	11.6221	9.97585	9.5411	10.0307	10.6138	11.3337	11.0875	11.1447	11.7482	11.3219	11.183	10.6671	9.34207	9.19229	10.952	11.0217	11.556	11.3554	9.00562	10.375	9.88111	11.0641
ADARB2	3.58496	8.61102	3.16993	4.64386	0	8.5812	4.39232	4.80735	4.39232	3.58496	0	1	6.62936	4.32193	1.58496	1.58496	4.52356	4.58496	5.45943	6.67243	0	3.16993	5.2854	4.80735	4.39232	7.54689	9.23122	4	5.49185	5.64386	3.80735	5.04439	8.26209	7.14975	2.32193	2	7.04439	3.16993	5.16993	3.80735	5.39232	4.32193	6.87036	3	4.58496	3.16993	2.32193	3.16993	5.67243
ADAR	15.1765	14.2693	14.8506	14.8012	14.7862	15.7289	14.6028	15.4989	14.7144	14.9827	15.7898	14.771	15.4769	15.4693	14.5814	14.8752	14.771	14.633	15.2327	15.1153	14.9216	13.7418	14.0013	14.2973	15.126	14.4197	14.6457	14.4318	13.9432	15.1649	14.5814	14.3025	14.4729	15.1472	16.12	14.8798	14.9216	14.833	14.9967	14.4318	14.5876	14.8415	17.159	15.1765	14.711	13.4672	14.368	14.8128	15.0991
ADAT1	10.0126	10.4696	9.35975	10.891	9.82496	10.4625	9.80252	10.098	10.255	11.0147	10.4398	10.9993	10.5661	10.5372	10.2527	10.1749	10.007	9.99718	10.5469	9.99577	11.29	9.64566	10.0168	9.69174	10.7356	10.2021	10.4388	10.0348	10.224	10.5708	10.4929	10.242	9.89936	10.4041	10.0471	10.1824	10.4727	10.3729	9.18982	10.043	10.2715	10.8588	9.73809	10.611	10.7065	10.2992	10.3072	10.2131	11.2155
ADAT2	10.3387	9.43254	8.66888	8.54303	8.43045	9.61839	9.39232	8.71768	9.94544	9.82337	9.23601	9.27146	8.72451	8.19476	10.4888	9.30378	8.26679	9.22882	9.43045	9.72622	9.20945	9.68825	10.6165	9.44915	8.16993	9.72792	9.02791	8.57743	10.1059	9.18982	8.98868	9.29232	8.633	8.86728	9.5812	9.61655	8.20457	9.33762	8.37504	8.6865	9.53722	9.30606	9.74819	9.32418	9.27612	9.36851	9.37721	8.56224	9.54303
ADAT3	10.4656	9.50581	9.70563	9.34651	8.81378	7.97154	8.3443	8.82972	9.00843	8.48382	8.6865	9.03892	6.62936	8.79442	10.062	8.50779	8.45121	9.15735	9.34207	10.4818	8.94251	9.59991	10.1306	9.78953	9.91737	8.97154	9.49785	9.6865	9.93958	9.70563	8.86728	9.7039	8.94837	8.17493	9.11894	9.3966	8.24317	9.8392	8.08746	8.91289	9.44087	9.40727	9.59432	8.44708	8.71081	9.35755	8.98014	8.61102	9.35315
ADA	10.8178	7.25739	9.73978	9.81378	8.43045	10.0417	9.67066	9.41574	10.5226	7.01123	11.0133	10.5245	8.04439	8.54689	10.7985	9.77314	10.9965	11.8715	9.28077	9.94398	9.95855	10.825	10.0782	9.04985	9.99718	10.8154	10.5736	10.0993	11.6595	7.34873	10.4115	9.64566	8.55075	9.60363	9.51373	10.7985	11.0967	10.7296	8.97441	10.0224	11.3767	10.8447	9.2384	8.92184	9.94105	6.83289	10.5962	11.1978	10.7406
ADCK1	7.65105	9.1472	8.70044	9.66178	8.78136	9.59059	9.04166	8.81698	8.81057	9.00562	8.84549	10.3376	7.33092	8.61102	9.40088	9.38586	8.23362	9.5812	9.64746	8.7039	9.23362	9.40939	9.00562	9.05528	8.75489	9.11634	9.14975	8.99718	9.11634	9.87652	9.22641	9.15987	8.19967	9.64566	8.30834	9.40088	8.95128	9.26913	8.65464	8.14466	9.18239	9.59246	9.71081	8.81698	8.82018	8.73471	9.30606	8.73809	8.83605
ADCK2	11.041	10.4818	11.3242	10.5382	10.5765	11.796	10.2155	10.3869	10.6874	10.2668	10.102	10.5943	11.043	11.0161	9.96723	10.7134	10.5421	10.8588	11.444	9.52356	12.0741	11.5632	11.0258	11.1105	11.4409	11.0614	9.72792	10.8611	10.8041	11.0021	10.5962	10.7347	11.1306	11.1874	11.5314	10.2912	10.1997	10.8765	11.6755	9.87498	10.7339	10.6724	11.6564	11.3745	10.1984	10.697	11.3597	11.5265	10.0928
ADCK4	10.5372	10.102	11.0498	9.85953	9.98726	10.7237	9.85487	10.611	10.1072	9.88264	10.3912	9.75989	10.8781	10.697	9.60363	10.9144	11.3078	10.865	10.7863	10.2479	9.44501	10.1611	10.3026	10.2204	10.96	9.23122	10.1674	10.2021	10.1447	10.6935	10.7296	10.3977	10.1749	11.0512	9	10.0375	10.3287	9.82814	10.1059	10.4388	9.95274	10.6573	9.92333	10.0098	9.93664	11.0641	9.74147	10.2432	10.7262
ADCK5	9.35755	9.21432	9.46352	8.75154	8.36194	9.30606	9.5157	8.13443	8.89785	8.90689	9.04439	9.99859	8.12928	8.59619	9.72962	9.59246	9.6987	9.98442	8.93958	9.75322	9.57175	10.9315	9.94251	10.1447	9.01959	9.88722	9.18735	7.26679	9.61287	8.87652	9.54303	9.28771	8.9629	8.93958	8.64746	9.89482	9.13699	9.86882	8.76487	9.33762	9.73978	10.3015	9.87652	9.10066	8.89785	10.0182	10.4676	10.1072	9.8857
ADCY10	0	2.58496	7.33985	1	1.58496	1.58496	1	3.70044	1.58496	7.64386	2.80735	4.45943	2.58496	6.72792	4.39232	1	5.80735	4	2.58496	0	3	0	0	2	4.64386	0	4.64386	0	0	3.58496	1	0	2	4.90689	5.75489	3.58496	3	0	2	4.39232	0	6.55459	3	4.9542	1	0	4.32193	5.35755	0
ADCY1	7.17991	8.11894	7.62936	10.3663	8.39232	8.81057	6.85798	8.60363	7.65821	8.53138	6.04439	6.98868	10.5324	7.67948	8.79766	6.12928	9.69	8.48382	10.2889	7.67948	6.44294	6.40939	5.39232	7.06609	7.11894	9.16993	7.29462	7.96	8.5812	8.224	8.633	9.71081	10.0042	7.5157	5.32193	6.75489	6.61471	10.8918	7.29462	7.29462	7.22882	7.2854	11.4944	8.16993	7.8009	7.45121	7.02237	8.17493	7.45943
ADCY2	3.58496	7.69349	6.45943	8.84862	9.07948	9.0634	4.58496	6.30378	4.70044	6.53916	7.2854	2.80735	7.54689	6.26679	5.24793	6.64386	4.16993	7.33092	3.70044	1.58496	0	4	0	4.32193	7.73471	7.35755	1.58496	10.7748	5.12928	4.64386	5.93074	6.82018	6.04439	8.37069	5.04439	5.93074	8.88264	4.9542	7.10852	6.50779	4.75489	5.49185	5.88264	6.76818	9.50581	9.00843	5.70044	4.90689	3.58496
ADCY3	12.7413	11.6087	11.6156	11.6746	11.9701	11.3015	11.1124	12.5367	11.431	11.9833	12.0234	11.5098	12.5459	12.7421	12.277	12.5038	12.2258	11.4226	12.6678	11.7578	12.6204	11.0077	11.3696	10.8138	12.5587	12.5706	12.7179	12.2871	11.838	12.0025	11.1755	11.4883	11.9816	13.1477	12.3092	11.7228	12.3939	12.9894	12.144	12.2677	11.5241	12.4239	11.8158	12.5135	12.514	12.2963	12.3482	13.4941	12.0885
ADCY4	8.64024	5.58496	6.97728	7.33985	8.71768	8.22882	7.34873	8.06609	10.1357	6.56986	8.24793	7.03342	7.71425	8.94251	8.94837	7.88264	6.59991	8.57743	7.83289	7.19967	7.86419	5.58496	7.24793	8.72792	7.61471	8.47978	7.64386	10.0293	7.46761	8.62936	8.33985	8.16993	7	9.24317	8.64386	8.16491	7.71425	7.62205	8.03342	7.7211	7.70044	8.55075	7.02237	9.00843	8.44294	8.41363	8.21432	7.78136	8.13443
ADCY5	8.54689	8.08746	6.14975	9.24793	11.9929	11.1111	7.02237	10.8865	9.12928	6.72792	8.87036	3.70044	9.87652	9.2854	6.12928	9.81057	9.77972	7.24793	5.61471	5.12928	5.2854	3.16993	3.45943	8.41785	8.84235	7.65821	8.68299	12.4105	0	8.45943	8.3837	10.4969	5.83289	11.3055	6.65821	6.37504	11.5289	5.55459	9.33092	6.39232	8.10329	6.30378	5.83289	8.07682	10.983	6.58496	5.42626	5.52356	4.85798
ADCY6	9.44915	10.4231	8.99152	9.00843	10.7624	10.4818	9.43254	10.3432	9.98157	9.45327	10.0042	8.54303	11.5854	10.0362	7.53138	9.9571	9.79604	9.66178	10.3945	8.77808	11.6384	11.0217	9.89178	11.5464	10.6339	9.94251	10.7185	10.9432	9.02237	9.31967	10.6248	10.676	11.1338	9.94837	12.2641	9.56986	10.4051	9.32867	9.57932	9.53528	10.5981	9.36194	11.7507	10.3641	9.63662	9.66356	9.24079	10.3387	9.05257
ADCY7	11.6667	9.7039	9.59432	12.2506	10.9794	11.3487	12.3348	11.8884	12.6709	12.043	12.144	12.1696	10.5793	10.3998	12.5476	10.2854	11.8134	11.7117	10.4105	12.5706	11.7793	12.2161	11.7469	12.1267	11.2609	12.0396	11.352	10.6384	11.6156	11.8049	12.0338	11.4599	11.7883	11.7797	10.9454	12.5379	11.7727	12.4566	10.8345	11.9564	10.545	12.3796	10.255	12.0539	11.815	9.5216	12.5406	12.3595	13.2774
ADCY8	0	0	0	0	0	0	0	0	0	10.341	0	0	0	8.26209	0	0	0	0	0	0	2	0	2	0	4.70044	0	1	2.32193	0	0	0	0	0	0	0	0	0	0	0	6.2854	0	6.06609	0	0	0	0	0	0	0
ADCY9	11.2479	10.8704	9.97011	11.1331	12.2405	11.6184	10.5411	11.7249	9.78627	11.1059	11.8269	11.6022	10.888	11.9436	11.8715	10.8486	10.4574	11.9538	11.73	11.7432	11.5211	11.0293	11.2929	11.7334	11.1935	11.6353	11.2842	12.013	11.3961	10.749	11.4625	10.8857	10.8849	11.4594	10.9687	11.3225	11.9381	12.2085	10.9307	11.0934	10.128	10.9593	9.05799	11.7461	11.5493	10.8541	12.0641	11.3292	11.6073
ADCYAP1R1	0	0	0	2.32193	3.80735	2.80735	2	0	1	0	1.58496	0	0	0	0	0	1.58496	0	0	0	0	0	0	0	0	2	1	3.32193	0	0	0	0	0	1.58496	0	1	3.45943	2.80735	0	0	0	0	0	0	1.58496	0	0	0	1
ADCYAP1	6.14975	2.58496	4.32193	6.94251	5.80735	3.45943	4.85798	7.19967	7.79442	6.58496	5.70044	1	6.47573	7.57743	7.43463	5.70044	4.52356	3.32193	2.58496	4.64386	4.9542	2.80735	6.85798	1	7.13955	4.9542	5.45943	6.83289	0	6.22882	5.45943	7.14975	6.33985	2.80735	0	4.24793	6.76818	4.85798	3.80735	4.24793	2.58496	0	3.32193	6.96578	4.39232	3.90689	4.75489	5.20945	2.80735
ADC	6.32193	8.17991	6.40939	7.42626	7.04439	8.25739	7.49185	7.33092	7.05528	7.06609	6.80735	7.02237	7.62205	6.90689	8.13443	6.33985	7.2384	8.69	7.39232	6.06609	7.89482	8.37938	5.72792	5.72792	6	8.46761	7.71425	6.44294	5.39232	6.32193	6.61471	5.88264	7.41785	7.11894	6.58496	7.26679	8.70044	7.93664	7.13955	7.35755	5.85798	7.49185	8.9629	8.02237	8.03342	6.74147	8.52748	7.08746	7.44294
ADD1	13.9401	13.7226	13.0679	13.6233	13.7969	14.6457	13.951	13.8656	14.6914	13.3514	14.1974	13.739	14.8373	13.9128	13.0773	13.739	13.712	13.4491	12.6642	14.2782	13.0573	13.1443	14.0662	14.057	14.1232	14.378	13.6649	14.5162	13.9632	13.6448	14.1655	14.16	14.1189	13.8701	12.7576	13.2824	13.9888	13.5396	13.8094	13.0305	13.5315	13.2858	13.435	14.1618	13.9234	12.6493	13.7418	13.4298	13.9852
ADD2	5.45943	5.85798	9.71253	7.84549	6.90689	5.39232	5.64386	9.22159	9.02791	11.7797	8.16491	6.39232	9.12412	9.21432	5.35755	8.97441	7.69349	7.50779	7.83289	7.90689	10.8313	2.80735	0	5.58496	10.1849	5.9542	9.29002	7.78136	2.32193	10.8781	6.79442	5.93074	8.08215	11.4828	9.27845	6.32193	9.7039	11.1059	7.36632	7.85798	4.45943	8.83289	10.851	8.40939	6.53916	3.70044	4.9542	10.5459	5.83289
ADD3	10.3399	13.1751	13.0023	11.4615	12.7213	11.8218	12.461	12.8905	13.4142	12.7969	11.9556	10.0539	12.454	13.8835	10.3231	12.0941	12.5682	12.8861	12.9506	12.1687	11.8853	11.0961	10.8742	12.9667	12.6497	11.3465	13.5292	11.8498	10.5934	13.3332	12.2152	11.0512	12.4881	13.2029	11.3691	11.5275	13.2589	11.1344	13.0959	12.8757	12.3759	12.7249	11.817	12.1053	13.078	10.8533	11.9256	13.1935	11.983
ADH1A	0	0	1.58496	0	0	3	0	0	0	0	0	0	2	0	1.58496	2.58496	1	1	0	1.58496	0	0	0	1	1.58496	2.80735	2.58496	0	0	1	0	0	0	0	1	0	1	0	0	0	1	2	0	0	0	0	0	2.32193	0
ADH1B	10.3264	4.85798	3.80735	4.45943	8.70044	10.3641	7.83289	7.96	12.3012	2.80735	7.46761	3.45943	9.69	8.82972	1.58496	7.45943	3.16993	2.80735	5.80735	5.04439	0	0	0	9.55075	5.67243	1	7.78136	10.4419	0	4.70044	10.0375	10.3015	3.45943	8.9571	3.32193	0	6.75489	0	7.03342	4.45943	7.61471	2	0	4.70044	5.45943	5.64386	0	1	4.45943
ADH1C	3.90689	4.24793	4.58496	0	4.64386	3.16993	6.45943	7.39232	3.70044	0	1	2	0	9.75489	1.58496	15.3737	1.58496	4.85798	13.843	2.32193	0	0	0	7.92481	1.58496	5.12928	8.07146	2.58496	0	4.64386	2.58496	3	0	5.32193	2	0	5.64386	0	3.45943	3.58496	10.9054	5	0	0	1	8.97728	0	4	4
ADH4	2	1	1.58496	0	1	0	0	0	1.58496	0	1	1	0	0	0	1.58496	1	0	1.58496	0	2	0	0	0	3.32193	0	2.32193	1	0	1.58496	0	0	0	0	0	0	0	0	0	1	1	2	0	0	1	0	1.58496	0	1.58496
ADH5	12.2152	12.1408	12.9894	12.2963	13.1995	12.9926	11.9088	13.1804	11.8884	12.0888	12.7595	12.6808	13.1434	11.6461	12.9198	14.2504	12.6649	12.8396	11.4747	13.1384	12.9851	12.2285	11.5073	12.0888	12.3063	11.1935	12.2889	12.9681	13.062	12.4727	12.3848	13.0604	12.4737	12.5311	12.3861	11.7723	12.6591	11.5751	12.3083	12.4742	12.1777	12.5677	11.9805	11.8459	12.5048	12.4297	12.0553	12.748	11.92
ADH6	0	0	4.24793	1.58496	2.32193	4.45943	1	3.80735	1.58496	1	0	3.45943	0	2	0	4.08746	3.16993	4.32193	4.80735	4.45943	3	3.16993	4.70044	2.32193	5.83289	2	3.45943	1.58496	2.32193	3	2	0	2	3	3.16993	3	3.45943	0	3.45943	3.58496	2.80735	4.52356	2	2.32193	3.32193	4.58496	4.16993	4.9542	1.58496
ADH7	8.04985	10.2396	14.9697	7.67243	13.6475	10.341	12.7046	13.6041	0	14.1751	8.84549	0	10.2831	14.3655	5.16993	14.9095	11.807	12.1724	13.3433	9.45121	5.85798	5.32193	6.12928	14.2739	12.4086	2	9.65821	6.76818	7.22882	15.2743	13.4672	13.2198	12.614	14.3098	0	8.224	12.0133	3.16993	14.7226	14.6975	13.8507	12.8021	0	0	5.08746	7.80735	8.37504	14.5334	10.2621
ADHFE1	5.90689	8.66534	3.16993	5.2854	7.57743	12.118	6.45943	6.97728	7.87652	6.93074	4.16993	7.24793	7.34873	9.19476	7.53138	9.22159	7.70736	7.06609	7.05528	6.71425	5.97728	0	0	8.37938	7.83289	7.70044	8.31288	7.12928	5.39232	8.92184	7.29462	6.82018	6.37504	8.87652	4.70044	5.97728	8.15482	3.70044	8.15482	7.40088	8.27146	7.03342	5	10.9307	5.72792	7.14975	5.08746	5.04439	6.06609
ADI1	12.3004	10.421	12.4981	11.7561	11.923	11.9596	11.5396	12.1646	11.7879	10.9636	11.4491	12.2037	11.5406	11.5845	11.5503	14.1428	11.5459	10.9181	12.2488	12.6152	11.7035	11.6321	11.9267	11.7607	11.9837	11.6987	11.6555	11.9708	11.5934	11.8178	11.4696	11.8364	11.6931	11.4969	12.5734	12.0203	11.7883	11.672	12.0539	11.7977	12.6562	11.3151	12.3126	11.6022	11.144	12.4949	11.1824	12.0375	11.3168
ADIG	0	0	0	0	0	0	0	0	0	0	0	0	0	0	0	0	0	0	0	0	0	2	0	0	0	0	0	0	0	0	0	0	0	0	0	0	0	0	0	0	0	0	0	0	0	0	0	0	0
ADIPOQ	0	0	0	0	0	0	0	3.45943	6.98868	2.32193	0	1	0	0	0	0	0	0	0	0	0	0	0	0	0	0	0	0	0	0	0	0	0	0	0	0	0	0	2.32193	0	0	0	0	1.58496	0	0	0	1	0
ADIPOR1	13.0967	12.6115	13.5644	13.8311	13.0642	14.6814	13.6904	13.6968	13.2546	13.5677	13.4391	14.0371	13.1727	14.1524	13.2063	13.5315	13.7562	13.4639	13.6321	13.4695	13.6321	13.98	13.3044	14.0434	13.7882	13.124	14.0499	13.2507	13.5105	13.7602	13.7669	13.2332	13.6041	13.5644	12.7444	13.2709	13.1351	13.0696	13.3787	13.1315	14.1787	13.57	13.9578	13.1502	12.4954	12.1749	13.0679	13.3569	13.5848
ADIPOR2	12.0728	12.3098	13.4906	12.2186	12.5861	13.3332	12.6389	13.3652	12.2315	13.4288	12.5615	12.5555	13.0696	12.4328	12.4385	12.0004	12.9988	12.8441	12.5805	12.7762	12.0761	12.4035	13.1951	13.0756	13.9632	12.4954	12.8114	12.3748	12.0957	12.4848	13.3949	12.3462	13.1453	13.1015	12.8341	12.0168	12.5878	13.5386	12.412	12.6294	13.118	12.6101	12.6493	12.5882	12.097	12.4318	13.646	12.9681	12.9306
ADK	11.9133	10.6874	11.4173	11.6078	11.4168	10.683	11.9256	11.3761	10.8049	10.9091	11.923	13.1633	10.3117	11.3794	12.2915	11.4414	12.0805	11.923	12.2318	11.9211	11.6817	11.792	11.6684	12.1163	11.1306	12.0875	11.0593	11.5887	12.1033	11.543	11.7091	11.8868	11.3399	11.4651	11.5608	11.4543	11.7528	11.4553	11.245	11.368	12.1193	11.6078	10.5527	10.8572	12.0918	11.3515	11.7394	10.8603	12.1836
ADM2	9.09276	8.60363	9.46557	8.85487	8.29921	9.04712	7.7211	10.1176	11.5367	9.62753	7.41785	6.32193	10.7665	8.51964	7.50779	8.3837	9.37721	8.2854	8.8857	9.60363	9.09276	9.36194	8.77149	10.4168	8.92778	7.2854	10.8642	5.2854	10.8494	8.42206	8.18488	8.8392	10.8925	9.42206	11.3247	9.32193	8.37938	7.57743	10.8704	9.24079	8.62936	7.25739	10.9381	7.16993	8.32193	8.76155	9.76155	9.39232	8.07682
ADM	10.0607	10.128	13.2718	11.2192	9.07682	12.0563	9.05799	11.1567	8.53528	11.7013	8.82972	13.0039	8.06609	12.7977	10.7423	12.0694	12.9775	13.3569	10.043	13.8352	11.3493	12.1926	13.9596	10.7607	12.8335	13.0703	10.207	9.9263	11.736	12.994	11.2282	9.7879	10.8114	11.4767	6.83289	10.6294	11.9826	11.7211	9.22641	12.8982	10.813	10.3663	10	11.0808	10.3208	9.97011	11.5575	12.8114	11.314
ADNP2	12.1408	12.0248	12.1238	10.8122	11.7883	11.8301	11.4419	11.6711	10.6537	11.7744	12.2216	11.6457	10.9751	12.0417	11.1124	11.446	10.6874	11.8937	12.1646	11.7711	10.5216	11.2568	12.3292	11.7026	12.1677	11.2779	12.5311	11.102	11.9669	12.1463	11.9776	11.1319	11.7846	12.3205	12.1043	11.5343	11.6138	12.0004	11.3134	11.4393	11.6843	12.0042	12.5204	11.4984	12.3334	11.8521	11.6834	11.8517	12.4097
ADNP	13.2113	13.7682	13.177	12.7097	12.9988	14.0813	12.928	13.0182	13.0218	13.3226	14.3886	12.7243	14.437	13.0464	12.5078	13.824	13.0656	13.239	13.5008	12.879	13.4865	12.571	12.0617	12.8068	13.2774	13.0473	13.5482	13.2088	12.6587	12.7863	13.2744	12.9775	13.503	13.2824	13.8866	12.6544	13.2981	12.7684	13.0967	12.6089	13.3216	12.9003	13.8155	13.4844	13.6246	13.1222	13.2996	13.1679	13.8955
ADORA1	3.90689	6.40939	6.61471	6.49185	6.10852	3.90689	6.45943	4	5.32193	7.3837	6.90689	5.97728	8.32193	5.58496	5.80735	2	6.45943	6.78136	5.70044	4.9542	5.75489	5.58496	4.52356	3.80735	4.39232	5.39232	7.3837	6.49185	6.61471	5.08746	3.58496	4.39232	7.90689	5.08746	6.42626	5.24793	5.93074	5	5.08746	6.47573	5.45943	7.16993	10.4798	8.20945	7.03342	4.85798	6.62936	7.31288	5.67243
ADORA2A	7.66534	7.35755	6.61471	6.72792	9.16239	7.19967	7.45121	7.90087	10.8353	6.89482	7.01123	5.45943	7.11894	6.87036	7.93074	6.78136	7.17991	6.67243	7.40088	7.45943	7.92481	6.20945	6.24793	6.84549	7.24793	6.40939	6.88264	6.61471	6.84549	6.72792	6.26679	6.87036	8.19476	6.79442	7.14975	6.89482	7.45943	7.94837	7.76818	7.33985	6.56986	7.11894	6.02237	7.86419	7.08746	6.85798	6.04439	6.85798	6.56986
ADORA2B	10.5098	10.93	10.8796	10.0928	8.9571	9.50779	9.70563	8.71768	6.55459	10.4888	11.1855	8.84549	9.53916	9.7039	10.7541	9.80896	10.1599	10.6636	10.888	10.8796	10.8242	9.77808	11.2615	9.31967	11.6497	11.4486	10.1984	9.33539	10.7056	8.80735	10.7895	9.82972	10.5803	9.55459	7.62205	8.76818	10.7657	11.941	10.4019	10.8986	9.34873	10.6751	9.58684	9.43463	11.1338	10.1421	10.2562	11.4517	11.1618
ADORA3	7.32193	5	6.08746	7.84549	6.20945	8.91289	8.98584	6.87036	8.35315	8.49985	8.26209	7.74147	4.75489	6.35755	8.54303	8.14975	9.45943	7.06609	6.52356	5.61471	10.4767	5.16993	6.72792	7.76155	6.24793	7.88874	5.49185	8.2384	8.08746	6.39232	6.72792	8.07146	6.52356	4.45943	8.52748	6.16993	6.94251	7.53916	8.39232	9.64746	7.26679	6.98868	8.43879	8.43045	6.55459	7.31288	7.11894	5.55459	5.2854
ADO	11.7764	11.9091	12.2348	11.3669	11.0934	10.8194	11.239	11.4919	11.0035	11.1706	11.368	11.5897	11.8412	11.8057	12.0951	11.1013	10.643	11.656	12.2167	10.8273	11.9046	11.3869	11.6013	10.7566	11.5765	11.5304	11.4471	10.9672	11.2986	11.6101	11.3202	10.9211	11.4828	11.3225	11.5694	11.7074	11.4929	11.9694	11.1092	11.1517	11.1935	12.0133	12.0379	12.057	11.2848	11.224	11.1357	11.7155	11.8005
ADPGK	11.2586	11.8626	11.1286	11.1046	11.2808	11.1699	11.3977	10.927	12.1264	12.0133	11.7343	11.3783	11.6991	11.1655	11.9701	10.9114	12.0861	11.4594	11.6184	11.4873	11.8815	10.8634	11.1643	10.6856	11.4062	11.4717	11.4676	11.2544	11.0921	11.5925	11.3669	11.1843	11.3437	11.6366	12.1805	11.5362	11.1299	11.7928	11.3387	11.7326	10.9091	11.2003	11.6316	12.2479	11.0238	11.0728	11.1312	11.4712	11.403
ADPRHL1	6.94251	6.20945	8.68299	6	4.58496	9.65821	6.22882	7.62205	4.45943	7.76818	6.96578	8.92184	4.45943	9.47573	7.33985	9.31967	9.60918	7.31288	9.3837	7.72792	8.76487	8.15482	6.58496	7.41785	7.37504	7.64386	6.20945	6.61471	8.01681	9.48985	7.06609	6.61471	5.55459	7.61471	9.16491	7.90689	5.67243	7.2854	8.04439	6.98868	7.45943	8.15482	7.25739	6.61471	5.42626	7.84549	8.56986	6.82018	4.75489
ADPRHL2	10.6847	10.0741	9.95274	10.6138	10.4625	10.3487	10.4533	10.0238	10.3174	10	11.2767	11.2312	10.6457	10.2503	10.7977	10.7985	10.9915	10.6221	10.0526	10.567	10.1124	10.983	11.2842	10.927	9.35755	10.0741	10.1799	9.78136	10.7398	9.51964	10.5411	10.813	10.7557	9.77149	10.4696	10.8626	9.90238	10.4471	10.4788	9.85487	10.7977	10.2288	10.4666	10.4808	10.2143	10.7532	11.1306	10.5294	10.4969
ADPRH	8.35315	7.62205	8.2384	8.96578	9.36851	8.94544	9.88264	9.91439	11.4409	8.91588	10.3004	9.13186	8.07682	9.97154	8.40939	8.5812	9.50184	8.01123	7.12928	8.44294	9.82177	8.37069	7.79442	8.79442	8.96867	8.91289	8.33092	10.1331	8.13955	10.3026	8.90087	9.23601	9.07682	8.88874	9.07414	8.41785	9.31741	9.20701	9.39446	9.00282	8.41785	8.62205	8.92778	9.67948	8.87036	8.03892	8.77479	8.2384	8.48784
ADRA1A	3.16993	0	5.20945	0	1	1.58496	1	0	7	0	1.58496	0	2.32193	6.82018	0	2	0	0	0	1.58496	2.58496	0	0	1	1	0	0	1	4.58496	2	0	4.75489	2	0	0	0	0	0	0	3.32193	0	2.32193	4.75489	2	0	0	0	2.32193	0
ADRA1B	3.58496	1	2.58496	6.35755	4.75489	2.32193	1.58496	3.90689	8.2854	5	5.64386	2	3.32193	0	5.75489	1	6.53916	6.26679	3.32193	3.90689	0	0	4.32193	0	2.32193	9.21675	2.32193	4.85798	4.58496	2	3.58496	5.61471	3.80735	2.80735	3	4	3	7.22882	3.58496	3	0	3	3.58496	3.45943	6.53916	3.16993	7.90087	6.62936	8.99435
ADRA1D	4.45943	7.84549	4.08746	5.35755	4.85798	4	6.39232	2	5.85798	5.32193	4.24793	5	8.89482	4.80735	5.49185	3.70044	4	6.16993	4.08746	3.58496	8.07682	4.9542	2.80735	4.24793	2.58496	5	4.80735	6.53916	4.90689	4.08746	5.83289	4.52356	4.75489	3.16993	4.08746	6.58496	4.52356	5.70044	3.80735	4.90689	4.08746	5.2854	0	4.24793	6.10852	4.08746	6.98868	7.10852	5.2854
ADRA2A	7.59246	5.61471	8.18488	9.33316	10.8416	6.80735	8.18488	7.75489	12.9805	9.27612	7.20945	5.2854	8.26679	6.88264	5.90689	5.12928	5.67243	6.61471	5.70044	4.45943	6.04439	10.1344	4.32193	7.22882	5.32193	7.15987	6.26679	7.90087	3.70044	6.79442	7.08746	6.96578	5.61471	6.72792	6.49185	5.04439	8.71768	4.75489	9.28309	6.98868	7.26679	8.27612	7.24793	9.47776	7.55459	7.44294	7.33985	6.91886	6.72792
ADRA2B	4.39232	7	8.73132	4	4.85798	4.45943	4.64386	5.61471	4.70044	4.58496	6.18982	3.70044	8.56986	5.90689	4.85798	4.80735	6.56986	7.33985	8.68299	5.2854	5.39232	4.80735	4	4.24793	5.93074	4.58496	9.59059	6.10852	3.70044	4.9542	6.24793	4.58496	6.42626	6.53916	5.90689	5.67243	5.45943	6.06609	6.12928	6.83289	3.70044	4.70044	6.55459	5.55459	5.08746	6.04439	5.08746	6.26679	5.55459
ADRA2C	7.56986	8.85798	5.72792	8.56986	6.30378	10.3421	6.10852	5.58496	7.29462	7.82655	4.64386	7.19967	10.7099	6.76818	7.41785	5.04439	6.94251	9.07682	8.04439	8.27612	6.37504	6.71425	7.88874	5.85798	9.65284	9.30606	5.97728	7.65821	8.94837	9.67596	7.19967	6.62936	8.21917	9.57175	3.45943	7.98299	6.72792	8.32643	9.27146	8.40514	4.58496	6.2854	5.2854	7.16993	6.06609	5.35755	8.41363	9.76984	6.78136
ADRB1	5.04439	5.78136	5.35755	4.80735	7.36632	7.85175	5	6.93074	5.85798	4.90689	5.16993	6.50779	4.75489	7.06609	4.90689	8.19476	5.35755	6.02237	7.8009	4.45943	0	5.16993	0	5.78136	6.18982	6.30378	7.87036	6.96578	0	6.42626	5.61471	6.85798	3.45943	6.37504	8.75489	0	7.2384	5.45943	6.78136	4.24793	6.80735	3.45943	4.45943	5.9542	6.65821	7.73471	6.02237	4.75489	4.45943
ADRB2	5.78136	8.06609	6.37504	10.1472	8.29462	7.33092	9.20945	10.1812	8.44708	9.88111	7.16993	10.2467	6.6865	8.16993	11.7727	7.53138	8.91886	9.23122	9.35535	9.99435	9.31061	9.87344	11.4635	9.66178	8.69697	9.79766	9.79928	10.9851	10.5108	11.1699	9.62022	9.74483	10.1984	8.98014	4.75489	10.5962	9.61471	11.463	7.07682	8.78463	9.46761	8.11374	5.52356	6.53916	9.51373	8.7211	10.7557	8.75154	9.55651
ADRB3	0	3.16993	0	3	4.80735	3.45943	2.80735	3.80735	2.80735	1	2.80735	1	0	0	0	3.45943	3.45943	0	0	0	4.9542	2	0	1	1.58496	2.80735	2	4.52356	4.39232	0	1.58496	0	2	2	0	2.58496	4	0	2.32193	1.58496	2	0	1.58496	3	5.12928	0	3.45943	1	0
ADRBK1	13.4078	13.2105	12.3046	12.6854	14.1003	13.7801	14.3315	13.7511	15.2743	12.9352	13.8182	13.1575	13.3274	13.1048	13.6649	12.9294	13.4779	12.6533	13.4341	12.7526	13.3369	12.8535	13.535	13.4482	12.8551	13.9562	13.6726	12.5023	13.0212	13.0756	13.9311	13.9401	13.8641	13.4209	13.3083	12.9379	13.4619	13.1727	13.2315	13.0054	13.5563	13.6344	12.5599	13.2216	13.8325	13.759	13.2275	14.0662	13.7186
ADRBK2	10.6856	10.3869	10.7698	10.5999	12.144	9.81698	10.4949	11.1209	12.6334	10.7185	10.584	9.66356	10.0607	10.021	10.2621	10.3264	11.0417	10.3587	9.99435	10.3794	9.90689	10.4533	10.8757	9.40939	11.6738	11.1755	10.7448	10.1636	10.6502	9.01402	10.2372	9.42626	10.2935	9.40301	10.4828	8.29921	11.6221	10.5746	10.8533	9.40727	9.57743	9.81698	8.80735	11.0841	9.17742	9.06878	11.3718	9.00562	10.8439
ADRM1	12.7832	13.2365	13.1407	13.48	12.6638	12.1586	13.3063	13.2113	12.7281	13.0379	13.9736	12.9031	13.5425	12.6913	13.0257	13.3312	13.1007	13.1477	13.2348	13.0312	13.4684	12.643	12.6569	12.5615	13.442	13.1155	12.8198	12.8669	13.3026	12.9024	12.8198	13.1315	12.8172	12.8376	12.9252	13.0604	12.6066	13.0305	13.6941	13.192	13.5226	13.2207	13.1291	13.4491	13.1743	13.7321	13.3264	13.088	13.6799
ADSL	10.7632	10.9024	12.2889	12.4515	11.5196	10.196	11.0641	10.3465	11.4914	11.545	11.4564	10.5343	10.6064	10.7707	11.7822	11.1923	11.1618	11.1774	11.432	11.1196	11.9723	11.3337	11.2088	10.7339	10.7682	11.7764	10.9894	11.4163	11.817	10.9024	10.7465	11.4717	10.8146	10.4666	11.0573	11.1485	10.6375	10.9766	11.2288	10.7022	10.8681	11.7879	11.683	11.1059	11.1039	11.9826	11.3242	11.8447	10.9498
ADSSL1	7.77479	6.70044	6.56986	9.63118	6.90689	9.18735	7.36632	7.47573	5.85798	7.77479	9.57554	8.66888	5.08746	7.81378	8.69349	7.04439	8.58871	8.58871	7.54689	7.22882	7.47573	12.1003	9.97585	9.11634	9.07682	8.96578	8.59619	8.32193	8.40088	8.10329	10.1202	8.12928	7.94251	7.18982	4.80735	7.87036	9.44294	9.45943	6.70044	7.52356	7.92481	11.2088	7.61471	5.88264	6.39232	9.21189	8.67596	8.2384	8.99152
ADSS	11.8337	11.8872	13.0949	11.9495	11.809	12.5367	12.0888	12.6472	11.6974	12.654	12.0848	12.3652	11.5048	13.3749	12.3641	13.2012	12.2828	12.4853	11.9028	11.8309	11.5137	11.8273	11.9538	11.3348	12.6484	11.7948	12.0583	11.5915	11.7207	12.6678	11.7883	11.5401	11.7351	12.0785	13.1695	11.9163	12.0961	11.4898	11.821	12.6022	12.1867	12.7432	12.2464	11.8997	11.5736	11.5488	12.5493	11.933	12.2583
AEBP1	11.3821	14.7226	14.8012	15.3596	15.4914	14.4088	15.0477	13.2893	13.7682	15.8419	14.8638	12.4775	15.4313	14.0626	12.7667	12.5248	14.3832	14.341	12.0189	12.1497	12.5594	12.475	11.3129	11.3987	13.4431	14.2338	12.3318	15.346	13.4401	13.14	13.7562	12.8782	12.6872	12.9622	13.8266	13.8491	15.718	12.1331	15.6157	14.9827	11.4599	15.9926	14.115	16.0056	15.7089	14.2544	14.7009	14.9789	12.2091
AEBP2	11.6913	11.776	13.1416	11.4645	12.0741	12.9252	12.0934	12.3619	11.3038	12.1286	11.6817	11.4126	12.7381	12.2408	11.7069	12.0831	12.4302	12.1614	11.6221	11.432	10.8202	12.1267	12.2177	11.5541	13.0394	12.057	11.8599	12.3611	11.5058	12.3589	11.7394	11.6416	12.7337	12.3877	11.8788	11.2467	11.9915	12.3961	11.42	12.1376	12.5539	11.9805	11.5083	12.3026	11.4984	12.7457	12.1215	12.2076	12.192
AEN	11.0028	10.8226	10.445	10.5651	10.1523	8.87036	9.67243	9.95855	11.0396	10.7944	10.4747	10.6073	9.87191	9.62571	11.0967	9.64386	10.0607	9.71768	10.4147	10.6411	10.4767	10.8941	11.4481	9.80252	10.9622	9.69697	10.4419	10.6555	11.4414	10.3859	10.2009	10.8178	10.4471	10.6909	11.6528	10.9159	10.5187	11.0715	10.2656	10.2668	9.8392	11.1183	10.4988	10.4969	10.6627	11.0389	10.8595	10.5245	10.2119
AES	13.2661	14.1751	14.5424	13.8641	14.4729	13.8731	14.042	15.0736	14.5937	13.3701	13.1969	13.5278	12.991	13.9632	13.8716	14.3529	13.8474	13.8199	13.8474	13.2231	13.7377	13.6498	12.994	13.885	14.5362	13.7657	13.8803	14.1464	13.3294	13.937	13.5215	13.5677	13.4209	14.3655	13.9159	13.5563	13.9068	13.8065	14.0515	14.7535	13.8039	13.3652	13.9995	13.2105	13.7347	14.9386	13.7995	13.3749	13.4444
AFAP1L1	8.08746	8.42626	8.74819	10.2981	9.23362	7.65105	8.61471	7.90689	9.59432	10.2456	9.65284	11.2779	8.49985	9.10329	9.84549	9.38586	10.2854	8.69349	10.5137	11.611	10.2252	10.8463	10.6402	9.57932	8.11374	11.1497	9.58684	11.6398	11.6746	10.4388	8.45943	9.26444	9.59432	9.88874	10.4019	11.4278	9.89178	11.8416	8.3443	9.91289	8.53138	10.5008	8.3443	9.40088	10.444	8.33092	10.1046	10.2935	11.4388
AFAP1L2	14.3336	10.5324	9.43045	12.2249	11.1618	9.17493	11.9436	12.1322	10.1712	11.7591	11.1712	12.3298	9.10852	9.77972	11.7977	9.42626	13.4451	13.3888	8.73471	11.9296	12.8876	12.3945	12.1092	11.6987	11.1248	12.7995	11.1085	10.5555	10.9823	13.3767	11.6733	11.6856	10.8948	11.8899	8.633	11.9396	13.0949	12.7117	10.4471	11.4152	11.2562	12.0447	8.97154	11.5083	12.1043	9.28077	11.815	11.3993	12.265
AFAP1	11.5531	12.2627	12.4635	11.7486	12.7127	12.3707	12.4086	12.4097	11.4357	11.9121	11.395	10.9091	12.4149	11.6922	11.4848	11.1567	12.5821	11.7973	10.5897	12.4406	12.3432	11.1972	10.8098	12.0168	12.4239	12.997	12.2784	12.478	11.8265	11.8811	12.0358	12.1836	12.1755	12.3046	12.4349	11.221	12.8506	12.5179	12.2149	11.8226	10.9901	12.5243	12.6985	12.2432	12.7863	11.3404	12.512	12.5649	12.2441
AFARP1	5.49185	4.52356	3.70044	2.80735	3	3	4.45943	3.80735	3.58496	5.12928	5.04439	6.70044	4	2.80735	6	4.08746	5.88264	5.20945	5.72792	6.32193	3.58496	6.37504	7.65105	2.32193	3.16993	6.16993	5.49185	4.64386	6.35755	2.80735	4.39232	3.16993	5.52356	4.24793	4.24793	5.88264	5.12928	6.06609	3.45943	5.16993	4.16993	5.61471	4.45943	4.52356	5.97728	5.61471	6.30378	5.42626	5.04439
AFF1	12.5135	12.115	11.3794	11.7595	13.518	14.2854	12.3748	13.0703	12.9088	12.1137	12.6854	12.0904	12.8429	12.1373	12.2405	11.3587	11.923	13.124	13.6813	12.6549	11.1536	11.9979	12.7381	13.1779	13.1137	11.3691	13.186	12.3872	12.041	11.6878	12.723	12.7065	12.9638	12.6243	12.7205	12.2438	13.3359	12.4391	12.775	11.8929	12.8212	11.8412	11.2544	13.0084	12.6602	11.9651	12.5038	12.7783	12.4599
AFF2	7.86419	8.43045	11.7777	6.55459	10.4041	4.9542	6.50779	11.7372	9.96723	4.16993	9.05528	2	11.0728	10.7372	1.58496	10.6421	7.46761	9.35315	8.23362	1	4.45943	7.90087	5.55459	4	11.3832	3.70044	9.90238	5.39232	7.70736	8.04439	6.32193	4.64386	9.98584	11.4974	7.49985	4.52356	9.55075	4.85798	8.43879	4.85798	5.20945	6.14975	6.08746	5.75489	7.96578	7.67948	4.45943	9.36632	8.19967
AFF3	9.22641	5.85798	4.24793	6.39232	10.3287	9.51964	6.59991	8.54689	12.4165	4.75489	5.78136	3.90689	10.0307	8.11374	4.39232	7.12928	4.52356	4.16993	5.24793	4.24793	4.75489	3.16993	4	7.88874	6.35755	6.02237	5.75489	8.22882	5.2854	6.2854	7.05528	8.70044	6.55459	8.69697	4.32193	5.12928	8.81378	5.83289	7.18982	4.58496	6.82018	6.55459	7.19967	7.70736	8.88874	4.90689	4.58496	5.55459	7.04439
AFF4	13.3093	12.7071	12.4333	12.9652	13.6309	13.172	13.2691	13.4209	12.6382	12.4742	13.4757	13.3569	13.6904	13.57	12.9894	12.3046	12.4742	13.7321	13.4132	13.9159	12.6011	13.1679	13.6029	14.0355	13.9159	13.1687	13.2063	13.6299	13.4502	13.124	13.6122	13.6997	13.7377	12.8021	12.8842	12.6808	13.4122	13.7109	13.7815	13.2599	13.7405	12.6624	13.4491	13.5236	13.6624	12.8744	13.7969	12.8349	13.6598
AFG3L1	10.4357	10.6064	8.96578	9.24317	9.1267	10.8463	9.633	10.3542	10.5718	9.65821	10.29	9.6987	10.2633	9.94837	10.421	10.5058	9.44294	10.2515	8.9629	9.67596	10.2288	10.128	10.3891	10.1383	9.74315	10.0417	10.4888	9.23601	9.60918	10.3805	9.79604	10.0403	9.33762	10.1948	11.4455	10.2021	9.55459	9.25503	9.63844	10.3923	11.0154	10.1573	10.1293	9.81378	9.79116	10.941	11.2186	9.46352	10.5498
AFG3L2	12.0904	11.9163	12.2423	11.7275	11.7147	12.1331	11.3896	11.6595	11.1643	13.3849	11.9307	11.8525	11.2479	13.0326	11.4512	11.9593	10.3869	12.5974	11.1364	11.7138	12.514	11.7871	11.7474	11.7595	11.5231	12.2161	11.8174	10.8773	12.2627	12.581	11.9073	11.4681	11.7082	12.0248	11.1261	12.1059	10.9837	11.7916	11.3891	10.8313	13.0526	12.6232	12.551	12.2033	12.1646	11.5038	11.4294	11.902	12.5515
AFMID	9.71081	9.83289	10.2479	9.43045	9.36194	10.2095	8.85798	10.9737	9.01959	9.7364	9.34651	10.363	9.41996	8.88874	9.68299	9.75489	8.5812	10.102	10.1561	9.29232	9.11114	10.2656	9.86882	9.32867	9.94837	9.87498	9.29002	8.5157	9.61287	9.35975	9.04985	8.14466	9.14975	9.00562	9.29002	9.51767	8.94837	9.20945	9.00843	10.0042	9.99577	9.20457	9.65642	7.90087	8.7039	11.8891	9.44915	9.68299	9.10066
AFM	0	0	0	0	0	0	0	0	0	0	0	0	0	0	0	0	0	0	0	0	0	0	0	0	0	0	0	0	0	0	0	0	0	0	0	0	0	0	0	0	0	0	0	0	0	0	0	0	0
AFP	0	0	6.26679	0	0	0	0	0	0	6.61471	0	0	0	2.32193	0	1.58496	0	0	0	0	0	0	0	0	1	0	0	1	0	1	0	0	0	1.58496	0	0	0	0	0	5.70044	0	4.32193	0	0	0	0	0	1.58496	0
AFTPH	11.9944	11.9679	11.9429	11.7785	11.7469	11.7809	11.762	12.3554	12.4484	12.0091	11.3151	11.9611	11.9462	11.6613	11.4878	13.1735	12.5033	12.4213	12.2414	11.8906	10.9737	12.1046	12.0841	12.3652	12.7607	11.6389	12.381	11.0808	11.5206	12.0583	12.3247	11.8349	12.1007	12.0549	12.6826	11.8588	12.0519	11.4429	12.477	12.2243	12.514	11.4919	11.0614	11.7566	11.3219	12.8449	11.933	12.1596	12.2387
AG2	10.021	11.4517	10.6839	10.9293	11.9996	8.96867	10.7879	10.446	11.6207	12.0161	10.8533	9.66711	10.2574	10.8313	10.7356	9.98726	9.72451	10.8978	9.25739	9.82177	9.30378	11.5637	9.37721	8.93958	12.8576	9.66711	7.20945	12.8362	10.0498	10.7228	9.70736	11.4236	10.0403	10.6874	9.46352	9.25267	12.1693	9.18488	12.4234	9.9629	8.03892	9.31515	9.74987	11.722	13.384	10.0728	9.5157	10.4625	9.17742
AGAP11	8.633	7.27612	6.59991	7.05528	6.06609	6.67243	7.2854	6.24793	6.02237	5.52356	6.65821	11.0168	6.85798	8.89178	7.29462	7.57743	6.02237	7.61471	8.54303	9.26679	4.9542	6.9542	7.46761	10.9462	6.52356	4.80735	8.44294	5.93074	7.65821	6.52356	8.51175	7.27612	7.60733	8.21432	8.31741	9.85175	6.78136	7.09803	6.49185	7.30378	9.82496	7.85175	4.75489	6.98868	6.52356	7.53138	8.56224	6.56986	7.67243
AGAP1	10.0471	11.5265	10.0728	10.0485	11.3253	10.0279	9.31061	10.363	7.93664	10.9837	10.2538	10.3641	11.327	10.4988	9.92926	10.5353	9.43671	9.95128	11.1818	9.7364	9.88111	10.0755	10.8138	10.5343	10.1485	10.5793	11.4727	10.5137	10.4898	10.5245	10.2095	10.4481	10.9337	10.9578	11.0553	8.66534	10.9758	10.7398	10.3923	9.77643	10.5498	10.6874	9.63481	10.0901	11.196	11.4868	10.3264	11.2755	10.4491
AGAP3	12.6837	12.0468	12.8568	11.5023	12.1526	14.225	12.6248	12.5287	12.4323	11.8634	12.0597	13.0435	12.8568	12.3058	11.6564	12.2715	12.8252	12.4861	13.1113	11.8918	12.0458	12.5992	12.556	12.6511	12.6423	12.1737	11.8474	11.6266	12.6145	12.8463	12.7337	12.9183	12.9016	12.1602	11.4336	12.3805	11.7574	12.0539	12.7313	11.5854	11.8626	12.6595	12.3534	12.7495	12.3396	11.2538	11.7202	12.9476	12.0485
AGAP5	7.82018	8.2854	7.13955	5.9542	6.65821	8.14466	8.2854	7.18982	8.75154	7.06609	6.93074	8.17493	8.48784	7.80735	8.14975	7.72792	7.19967	7.82655	7.92481	7.29462	7.90689	7.32193	8.10852	8.37069	5.83289	7.24793	8.97154	7.06609	8.49586	7.21917	7.99435	6.32193	7.06609	7.41785	8.48382	7.33985	7.49985	8.09803	6.70044	7.9542	8.21432	8	8.07146	8.27146	7.16993	7.09803	8.45121	7.07682	8.50383
AGAP6	9.85487	9.64386	8.03342	7.61471	8.50779	9.45121	8.14466	7.99435	9.96867	8.36194	8.74483	9.61102	9.49185	8.82655	9.37069	9.21189	9.08481	8.79442	9.76984	8.54689	8.86728	9.35094	9.98442	9.08481	8.55459	9.03617	9.8392	8.55842	8.92481	9.50581	8.40939	9.0607	8.64024	9.70736	10.5831	9.68825	8.53916	8.33092	8.09803	8.74147	8.9571	9.68299	9.97154	9.64926	8.99435	9.67419	9.27146	7.92481	9.57365
AGAP7	6.02237	5.35755	5.39232	3.45943	5.42626	5.78136	4.08746	3.45943	6.2854	3.90689	5.2854	7.05528	4.85798	5.16993	5.35755	5.93074	5.20945	4.39232	6.40939	5.45943	4.70044	5.80735	7.06609	5.08746	4.75489	4.70044	5.64386	4.32193	5.58496	6.96578	6.45943	5.45943	5.24793	6.88264	6.22882	6.33985	4.45943	4.75489	3.16993	3.80735	4.80735	5.58496	6.76818	5.24793	5.55459	5.9542	5.55459	5.20945	5.97728
AGA	10.3805	10.0954	10.5098	11.0553	8.56605	9.99859	10.6457	10.3761	10.4512	10.0485	9.97154	11.0519	10.7339	10.1599	10.1787	12.0458	10.3729	10.4252	9.83763	10.1408	10.5546	9.44087	10.1267	11.2076	10.5971	9.57365	11.058	9.57743	10.0688	10.1267	10.5382	10.1163	9.19722	9.87805	9.88264	10.5641	9.91439	9.04439	9.25974	9.55651	11.1843	9.74483	9.38586	9.76653	9.19722	11.7469	9.43463	9.35094	10.4574
AGBL1	0	4.70044	0	1.58496	1.58496	2.58496	3.16993	2	0	3.45943	2	0	0	0	4.16993	0	3.80735	3.16993	0	0	0	5.32193	0	2.80735	0	2	1	0	2.32193	0	1.58496	3.16993	3.80735	0	0	3.80735	4.16993	3.45943	2.80735	0	0	0	0	3.16993	1.58496	2.58496	5.78136	2.80735	1
AGBL2	6.53916	7.66534	7.59246	3.16993	4.45943	7.03342	5.12928	4.80735	6.76818	7.2384	7.07682	4.58496	6.75489	4.24793	6.82018	7.93664	8.01681	7.22882	4.45943	5.49185	7.09803	5.83289	6.49185	5.64386	4.52356	6.10852	6.33985	4.08746	5.39232	6.02237	4.39232	5.55459	3	6.12928	4.52356	5.24793	4	6.06609	6.93074	7.2384	4.08746	7.09803	7.19967	6.30378	6.76818	6.79442	8.13443	5.70044	4.90689
AGBL3	1.58496	3.16993	5.24793	1.58496	2.80735	4	2.80735	4.24793	4.32193	3.45943	2.58496	1	4	2.32193	0	2.58496	2.58496	2.80735	4.80735	2.32193	2	3.58496	5.49185	2.32193	2.32193	1	1	3	3.16993	3.70044	2.80735	3.16993	3.45943	2.58496	5.42626	4.9542	2	3.16993	3.16993	2.32193	2.32193	2.80735	5.75489	2.58496	3.45943	3.90689	2.32193	2.80735	2
AGBL4	2	0	0	4.70044	2.32193	5.55459	0	2	1.58496	3.58496	1.58496	0	6.40939	1	0	3.16993	2.58496	2.32193	0	2.32193	0	0	0	1	4.58496	0	1	0	0	1	0	2	0	0	3.80735	0	3.32193	2.32193	1.58496	0	0	1	0	0	1	3.16993	0	0	2
AGBL5	10.5915	11.4393	11.2796	9.83447	10.3509	10.9936	9.46148	10.7056	9.48382	10.585	10.7715	9.53528	11.8619	10.4126	9.71596	11.1222	11.0701	10.0688	10.5831	10.3264	11.577	10.1649	10.1972	10.5746	11.2503	11.8887	11.6662	10.6248	10.2633	10.7797	10.1472	9.79604	11.3853	10.6475	10.5038	9.55267	10.6073	11.3287	10.2668	10.1472	10.9396	10.6027	11.7245	10.3026	10.9211	9.98299	11.2639	11.5784	10.9046
AGER	7.2384	7.53916	5.88264	5.12928	6.40939	7.2384	6.18982	5.97728	8.84862	5.39232	6.56986	5.70044	8.14975	5.85798	6.93074	7.44294	6.55459	7.25739	6.52356	6.53916	6.40939	7.08746	7.78136	7.11894	5.45943	5.2854	8.54689	6	7.16993	6.35755	6.2854	6.18982	7.11894	7.14975	8.15482	7.59991	5.55459	5.35755	6.37504	7.94251	5.83289	7.02237	7.97728	6.6865	6.6865	7.94251	7.44294	6.39232	7.11894
AGFG1	12.6742	12.6662	12.4126	12.3559	12.5008	11.4788	12.277	13.1275	12.3894	13.2181	13.3312	12.7035	13.0189	13.2122	12.5127	14.4341	12.3382	13.0735	13.3918	12.1901	12.3228	13.2063	12.5734	12.4813	12.8122	13.0534	13.0182	12.526	13.435	13.3379	12.7723	13.442	13.2848	12.3971	13.1779	11.5981	13.1512	12.2297	13.2525	12.6334	13.0612	12.8335	11.8258	12.5999	12.29	12.3163	12.4006	13.6004	12.9491
AGFG2	9.61287	9.07414	10.043	8.89482	10.0768	10.7781	11.5206	10.8826	10.4242	9.44087	10.8849	10.1523	9.85953	9.59246	9.49785	10.1421	9.35094	9.77149	10.7616	10.0279	9.53138	9.34207	9.2503	12.7078	10.3619	9.44708	10.4357	9.7211	9.24079	8.73471	12.2512	10.8611	10.1649	9.32867	9.3966	9.29462	9.87652	9.79766	10.875	9.31741	11.6073	9.92926	9.10852	9.28077	9.67596	8.44294	10.4818	10.3848	11.4325
AGGF1	11.3465	10.7715	10.783	10.8424	11.526	11.1072	11.3026	11.4548	11.3788	11.0795	11.1618	11.4062	11.811	11.6604	11.3718	11.1687	11.0861	11.6289	11.8364	10.7698	11.0512	11.1176	11.6257	11.4481	11.4099	10.825	10.6294	11.3614	11.5377	11.5299	11.272	10.8803	11.3404	10.9307	11.2538	10.9873	10.5746	10.9046	11.2155	10.944	11.2282	10.8826	10.7748	10.7879	11.2088	10.8826	11.8929	11.1662	11.4584
AGK	10.8564	11.0348	11.8451	10.5177	10.8065	12.1621	10.5245	10.6804	11.0848	10.8704	10.7177	10.3208	10.4378	11.137	10.1202	11.5651	10.3421	10.9196	11.1749	10.3772	11.6087	10.8626	11.227	10.6537	11.0007	11.1687	10.2935	10.23	10.8803	10.9801	10.6528	10.6987	10.8041	11.3348	11.3756	11.2082	9.87344	10.3761	10.9506	10.6184	10.4757	11.4341	11.2372	11.0307	10.5736	11.5367	10.2058	11.1183	10.3542
AGL	11.6627	11.0293	11.1286	11.4419	12.2641	12.0265	11.2426	12.1364	11.1111	12.4515	12.0049	10.4717	11.7956	13.4101	11.4236	12.6642	11.0895	11.5078	12.357	12.3674	10.6348	10.7465	11.1383	11.6434	11.2107	11.0974	12.2297	12.571	11.5536	11.8114	11.7474	11.8186	11.5122	12.144	12.3432	11.7891	12.1633	11.6821	11.1787	11.9726	11.8277	12.3934	11.4057	12.3619	12.0748	12.4929	11.3191	12.3987	11.4959
AGMAT	6.94251	5.78136	7.41785	5.78136	5.45943	5.16993	6.76818	5.58496	8.5157	7.41785	8.60363	8.11374	5.12928	6.16993	7.12928	8.71081	6.78136	5.78136	8.02237	7.25739	8.91289	7.98868	8.87036	6.93074	6.76818	7.11894	5.24793	5.2854	8.21432	6.98868	7.24793	6.93074	6.76818	5.80735	7.49185	8.55842	5.88264	8.33539	7.82018	5.16993	6.98868	8.12412	4.58496	8.37504	7.26679	7.65821	6.14975	8.36194	7.45943
AGPAT1	11.1007	11.66	11.9926	11.1892	12.2052	12.0168	11.8599	11.5299	11.4019	11.525	11.9546	11.5088	11.9556	11.2877	12.233	11.9841	12.157	12.0641	12.9088	12.0283	12.4017	11.0881	11.1085	11.3636	10.9462	10.8742	11.8937	12.4081	11.7181	11.4686	11.0835	11.3912	11.7981	11.4666	11.9883	11.4533	11.4041	11.4383	11.6702	12.0296	11.4686	11.5584	12.1309	11.9887	12.3606	11.3554	11.5878	11.5474	11.7574
AGPAT2	11.9189	11.1383	11.4136	11.7334	10.4818	11.8349	11.3998	11.3055	11.041	11.9556	11.4903	12.2152	10.5746	12.4594	13.0974	11.0741	12.4484	12.0393	12.0918	12.196	11.279	12.6613	12.4484	12.0961	11.914	12.1749	11.3315	10.5661	12.3837	11.8494	11.3712	12.0179	11.3718	11.6289	10.4305	12.4192	12.2845	12.9591	12.4181	12.3565	10.4868	11.5788	12.3401	11.1434	11.4798	10.858	12.0961	11.9222	11.7368
AGPAT3	12.5882	11.6448	11.8599	11.851	12.8033	14.6718	12.3537	12.5345	12.7294	11.2975	12.611	11.7611	13.2858	13.4502	11.6983	12.859	13.656	12.6255	12.8609	11.9883	12.5292	12.8232	12.2998	13.4142	12.3058	12.1517	12.562	12.3859	12.7288	11.7482	12.997	12.922	12.764	12.0798	14.2316	12.5396	11.9473	12.1059	12.0681	11.6738	12.9851	12.4497	13.1812	13.0091	11.526	12.5805	12.6801	13.0741	12.1994
AGPAT4	10.4998	9.98442	9.10591	10.0458	9.33316	9.43045	10.7364	10.0471	9.37069	10.2819	9.46148	11.8956	9.5157	8.01123	11.0532	7.3837	9.21675	9.71596	8.11894	12.7275	9.31967	11.3332	12.0227	9.82496	10.6138	10.5068	11.4252	10.8025	11.4793	8.59619	10.3387	10.2491	9.86728	9.79279	9.91886	10.7091	10.5555	11.6569	9.22159	9.45121	9.10066	10.2738	10.021	9.3015	9.87805	8.49985	10.4676	9.19722	10.5555
AGPAT5	12.785	12.545	12.1447	10.42	11.1737	10.3332	11.5807	10.9009	11.1105	11.7989	11.4645	10.9054	11.5058	11.3821	11.0175	12.3219	9.85331	11.2726	11.4083	11.4179	10.7952	11.233	12.6479	10.9658	10.5622	11.2848	11.0634	10.8681	11.3734	10.8941	11.4497	11.5755	11.4221	11.2282	11.332	10.1911	10.0539	11.1491	11.0098	10.5392	10.3197	12.6043	11.838	10.9396	12.5722	10.7993	10.9894	11.6289	11.8796
AGPAT6	12.1053	12.2027	11.9582	11.6216	12.9782	11.318	11.5435	12.7004	12.3261	11.585	12.4136	11.5981	11.4828	11.6448	12.1062	11.6059	11.1026	11.599	11.9876	11.4984	12.7628	11.4543	12.9352	11.3864	11.6839	11.1972	11.8329	12.1658	12.0961	11.3504	11.5382	11.8269	11.1706	12.0406	12.2267	11.3837	11.2354	11.8337	11.7528	11.8769	11.2981	12.115	12.4046	11.4702	12.6182	14.0467	11.5068	11.4843	12.0406
AGPAT9	8.99152	6.56986	10.5167	8.12928	8.09803	6.64386	8.32193	8.15482	8.53138	10.2021	6.93074	9.00843	8.80735	8.93958	7.82018	10.4635	8.71425	8.40939	11.0028	8.82018	5.24793	9.69523	9.64205	11.0775	9.65105	5.55459	8.55842	6.18982	9.57365	10.3106	9.66888	9.72792	7.94251	10.4388	4.16993	8.44708	6.84549	7.19967	8.59991	9.46148	8.87344	7.84549	5.04439	6.35755	8.7039	5	9.00843	10.4051	9.28077
AGPHD1	7.7879	6.82018	7.80735	6.08746	6.47573	8.43045	5.93074	5.72792	5.97728	7.62205	6.24793	7.9542	5.67243	6.78136	6.94251	8.64386	6.53916	6.84549	8.40514	5.9542	8.30834	8.0607	5.49185	7.73471	6.20945	6	7.01123	6.9542	7.03342	7.03342	6.37504	6.56986	5.93074	6.89482	8.29921	7.97154	6.02237	5.90689	6.53916	6.80735	7.05528	6.2854	7.65821	5.75489	5.55459	8.13443	6	6.62936	7
AGPS	12.0748	11.6996	11.5546	11.4372	11.7121	12.6511	11.5699	11.5488	11.3821	11.8887	11.9252	11.4848	11.0681	11.6298	11.9855	11.7499	12.475	11.7364	12.3796	12.247	12.1193	11.7078	12.4171	11.7013	11.2808	12.8441	11.9766	12.6488	12.5515	11.6564	11.978	11.9741	11.3674	11.917	11.6234	12.3869	11.9596	12.1016	11.0258	11.2597	11.3587	11.9894	12.1898	12.1447	11.6786	10.9858	12.1157	12.3376	11.4969
AGR2	11.896	11.1712	12.0389	9.65464	8.29002	5.04439	10.7674	9.00282	6.56986	5.75489	7.53916	7.44294	8.51175	7.31288	8.55075	14.1995	8.77149	10.1189	12.2842	7.33092	0	9.58496	8.90989	7.14975	11.526	13.2858	8.92778	9.45943	12.0831	6.62936	7.9542	14.3755	8.53916	6.59991	3.32193	9.07948	8.07682	7.7879	8.61471	7.59991	13.0121	6.40939	4.24793	8.74819	9.84078	13.8818	8.89482	10.2276	6.33985
AGR3	0	1.58496	4	3	0	0	6	0	1	0	0	3.70044	0	0	0	5	1.58496	1.58496	1.58496	0	0	7.63662	2	0	5.04439	0	2.32193	0	0	1.58496	1.58496	7.64386	0	0	0	0	0	5.39232	0	2.32193	8.05528	0	0	0	0	3.32193	0	0	0
AGRN	13.9632	15.8942	14.2973	14.8373	15.445	16.0458	15.5062	16.1612	11.8599	16.1879	17.2792	15.4533	16.6738	15.4171	15.0885	16.8698	17.2792	16.0899	16.0056	16.4878	15.3404	13.3684	13.4278	14.1315	15.3963	14.8048	16.7812	15.718	15.5689	13.638	15.2975	15.0845	15.8329	15.3341	15.9052	15.2223	16.1032	15.8646	14.0961	14.6592	14.4241	15.1367	15.0736	16.7812	16.0458	14.3269	16.5806	15.6655	15.8329
AGRP	0	2.58496	2.58496	2.32193	1	3.45943	0	0	2.58496	0	0	2.80735	1	1	0	0	3.16993	0	1.58496	0	0	0	2	0	0	0	1	0	0	0	0	3	0	1	1	1	1	0	1	2	0	0	0	0	0	0	2.80735	1.58496	0
AGTPBP1	10.3106	9.80413	10.2831	9.10852	9.84235	9.62388	9.54303	9.98726	10.6698	11.0355	10.0279	9.04985	10.218	10.7364	11.0741	9.783	10.584	10.7616	9.7879	9.69697	10.6636	10.5859	10.8025	10.1674	9.9542	10.3934	10.4574	9.59619	10.6546	10.5245	9.84235	10.007	9.7211	10.4242	10.3332	9.44708	10.9887	11.8098	11.4009	10.0755	9.59059	10.5793	11.5541	10.0901	10.6502	9.87344	9.81538	10.9491	10.7091
AGTR1	5.52356	3.70044	6.14975	6.16993	6.75489	6.32193	6.39232	2.80735	7.09803	7	6.04439	5.39232	4	3	5	5.70044	2.32193	5.78136	0	1	3	4.39232	3.45943	4.52356	4.32193	4.16993	3	7.41785	3.70044	3.16993	4.85798	5.67243	0	4.70044	3.45943	6.14975	7.37504	3.70044	6	6.20945	3.70044	7.70044	4.64386	5.80735	7.49985	5.55459	6.08746	6.84549	4.32193
AGTR2	0	0	0	1.58496	1.58496	0	0	0	0	1.58496	0	0	0	0	1.58496	1.58496	0	0	0	0	3.58496	0	0	0	1	0	0	0	0	0	1.58496	0	0	0	0	0	2.32193	0	0	0	1	0	0	0	0	0	0	0	0
AGTRAP	10.3185	10.8872	10.6092	12.3407	10.3718	11.041	12.9723	11.5023	10.9542	12.2	12.8009	13.5491	11.9837	10.4315	13.0107	11.7719	12.392	12.0519	11.2819	11.9498	11.8588	12.7678	11.3004	11.2064	10.7211	11.0768	11.5255	11.9625	11.8138	10.6891	11.6627	11.9542	11.6622	10.9535	11.5713	12.74	11.9805	12.4422	11.6631	12.0668	12.1437	11.4574	10.7022	12.8969	11.6808	10.8549	11.7528	12.0084	12.5873
AGT	6.06609	6.91886	7.11894	6.18982	8.14975	6.32193	4.08746	5.55459	6.47573	6.02237	7.01123	5.2854	6.75489	6.67243	4.85798	5.85798	4.52356	4	6.55459	5.42626	9.76818	4.64386	5.39232	3.45943	5.72792	7.19967	3.70044	10.0593	7.08746	9.09803	5.24793	6.42626	8.34873	6.71425	5.16993	6.16993	5.49185	3.70044	6.26679	6.33985	5.85798	6.47573	10.4263	7.74819	7.97728	6	6.64386	6.56986	5.72792
AGXT2L1	0	1	0	0	0	0	0	0	0	0	0	0	3	0	0	0	2.32193	0	0	0	0	0	0	0	0	0	0	0	0	0	0	0	0	0	0	0	0	0	0	0	2.32193	0	4.58496	0	0	2	0	0	0
AGXT2L2	9.72622	9.57743	9.40301	9.16239	9.8933	10.7515	9.64386	9.34651	11.5289	9.49785	9.66888	9.85331	9.7211	10.1774	9.67948	9.80574	10.3129	9.90839	9.99152	9.69174	10.2046	9.76321	10.1586	10.1836	9.97298	10.0808	9.2503	10.2866	10.3242	10.6064	9.68299	9.69523	9.50581	10.0348	9.33092	8.96	8.83605	8.85798	10.5401	9.91439	9.69523	9.32418	9.32643	10.4062	9.92926	9.82018	9.82814	9.25503	10.5058
AGXT2	0	0	0	0	0	0	0	2.32193	0	3	0	0	0	0	0	0	0	0	0	0	0	0	0	0	0	0	0	0	0	0	0	0	0	0	0	0	0	0	0	0	0	0	0	0	0	0	0	1.58496	0
AGXT	0	3	0	0	0	0	0	0	0	0	0	5.75489	0	0	0	0	2.32193	0	0	1	3	0	2	1	0	0	0	0	0	1.58496	0	2.58496	0	0	1	1	0	0	0	0	0	0	0	1	0	2	0	0	0
AHCTF1	12.1354	12.5565	12.8821	12.4041	12.152	12.3861	12.1805	13.0942	12.2167	13.2079	12.865	12.515	12.9205	13.3177	12.2497	12.6059	12.5401	12.2049	12.5435	12.545	11.9498	12.0808	12.9374	11.2252	13.0449	12.0761	12.9213	12.1497	12.381	12.762	12.1507	11.5878	12.4838	12.4871	13.7952	12.5767	12.3247	11.8731	12.1189	13.0341	12.6978	13.1023	13.5082	12.6423	12.0957	11.9012	13.579	12.3287	12.5974
AHCYL1	12.8975	12.8376	13.2207	13.1751	13.3157	12.69	12.9346	12.7991	12.9252	12.7601	12.74	12.368	12.7791	13.4576	12.3462	13.5396	13.5105	13.5094	13.2365	12.5734	12.557	12.6555	12.8172	12.879	12.7744	12.5028	13.2981	12.7262	12.6872	12.9346	13.5631	12.5056	12.9527	12.7995	13.5757	13.0084	13.0833	12.7942	13.3026	13.6649	13.4451	13.828	14.0013	13.0688	13.0456	12.8455	12.437	13.1877	12.7667
AHCYL2	11.043	10.6439	10.5098	10.9233	10.5167	10.7185	10.7185	11.3264	11.0396	10.3264	9.39446	10.7381	12.9272	11.1805	10.2691	10.5028	11.4742	10.7356	11.2929	10.0224	11.1241	10.7142	10.207	11.5722	10.933	10.5812	10.8595	10.1724	11.5191	10.1849	11.741	10.9031	12.1984	10.584	10.5632	11.3259	9.94105	10.8925	11.4336	9.64926	11.5068	11.8471	10.1434	10.8478	10.3276	10.4625	10.9136	10.4998	10.6733
AHCY	13.4111	14.2338	14.3505	13.0046	13.1843	13.3246	13.0505	12.7281	12.3693	13.6661	13.6367	13.0543	13.9189	13.0305	12.7256	13.6879	12.7756	13.4887	13.5215	12.8918	14.3984	13.1995	13.7913	13.5528	13.0656	13.5608	12.9352	12.676	13.6837	13.579	12.928	13.4359	13.5448	13.4078	13.9311	12.6653	12.4981	12.9535	13.4491	12.8744	14.1003	13.0566	14.5554	12.6702	13.8716	13.108	13.3711	13.5416	13.685
AHDC1	13.4661	12.8925	12.8655	12.4686	13.6355	13.1095	13.1551	13.6826	11.9278	13.4463	13.6331	13.3684	14.8883	13.6122	12.4833	13.9447	13.1794	13.0112	13.7777	13.5304	11.1434	12.5718	13.079	14.3728	13.4444	12.4001	13.9219	12.4318	12.3729	12.7052	13.7995	12.8449	14.057	13.0112	12.7962	13.1113	13.7334	13.1443	12.6468	13.4027	13.5731	13.3284	12.3537	12.8471	12.9449	12.9198	13.4331	13.7801	13.0696
AHI1	9.60918	10.3332	9.34873	9.66711	9.64926	9.9542	9.90539	9.59805	9.50383	9.2738	10.0485	9.84706	11.0532	9.56415	9.29921	8.98584	8.98868	9.5157	9.42206	10.151	10.3587	9.42206	10.2562	9.25739	9.7364	9.62571	10.1935	9.9901	9.20457	9.77808	9.71425	9.51767	9.96145	9.15228	9.97585	9.64566	9.96145	9.72281	9.50779	9.34873	9.67596	10.0375	11.0189	10.0458	9.50779	9.75989	9.07414	9.19476	9.2503
AHNAK2	15.6318	12.9828	11.258	15.8329	14.0355	15.5135	14.225	13.5327	7.93074	16.1761	14.6271	14.3959	12.0234	14.6028	15.4769	13.2565	15.1315	16.1479	13.7855	16.3376	11.87	16.0185	15.6005	15.8419	14.9872	14.833	15.2104	14.8251	15.2508	15.3903	15.3035	15.3281	14.6624	14.4896	12.1991	15.3791	16.5122	17.111	14.4615	14.2316	14.0467	15.3791	13.4727	13.7084	16.6041	14.1581	15.8942	15.6318	15.2453
AHNAK	16.9932	17.237	15.286	16.7532	17.159	18.214	16.9932	16.7532	15.5431	17.6731	16.6977	16.2167	15.7804	18.0202	16.0899	14.9216	16.9932	17.6731	16.4122	17.746	15.2975	16.7261	16.4678	17.746	17.2792	17.237	17.9141	17.159	17.0286	16.3961	18.1226	16.903	17.1995	17.4408	15.3404	16.2855	18.3586	17.6731	16.6533	15.9274	16.8698	16.4878	14.6886	16.5565	17.6022	15.0477	16.8395	17.9141	16.7812
AHRR	7.17991	7.65105	4.24793	8.45121	5.78136	7.84549	9.19229	7.74147	7.45121	8.02237	6.65821	9.2854	6.59991	7.8009	7.96	6.78136	10.3151	7.22882	7.98868	7.49185	8.47978	5.9542	7.29462	8.81057	5.45943	7.39232	7.8392	7.62936	6.87036	6.83289	7.92481	6.74147	6.80735	8.71425	5.9542	7.69349	7.49185	7.43463	6.32193	7.44294	8.82655	7.8392	6.56986	5.08746	6.78136	7.80735	9.29232	6.39232	7.14975
AHR	14.072	15.5062	13.7829	14.4088	12.9484	15.4109	14.3984	12.8603	13.0175	14.5137	15.461	12.2058	13.2736	14.1914	13.1485	12.7406	13.5215	13.9352	13.4153	13.1969	14.7041	12.2577	13.4058	12.0172	14.1168	13.888	12.5396	13.8656	12.8449	14.211	13.6879	13.1087	13.3379	14.3861	12.2432	13.9385	15.104	14.3728	13.3006	14.2879	13.4069	15.2273	14.5846	14.456	14.6684	12.1696	14.202	15.2802	14.8798
AHSA1	11.8325	12.3183	12.1621	12.8041	12.1948	12.1712	12.1677	12.1561	12.0375	12.4615	12.3584	12.461	11.4163	11.5971	13.67	12.2744	12.3066	12.5555	12.8321	11.9144	12.654	13.2098	13.1687	11.3658	11.647	12.4717	11.8903	11.7334	12.4165	12.3479	11.87	12.1827	11.6004	12.8184	12.1157	13.1315	11.8929	13.2297	12.7457	12.6948	12.3955	13.2332	13.1679	12.128	12.2747	12.7237	13.1743	12.1839	12.3636
AHSA2	10.1586	10.8265	9.03617	8.51175	9.28309	10.7665	9.65284	9.97871	11.6188	9.71596	9.40301	10.4888	10.813	9.65821	10.1176	10.7764	10.8611	9.51373	9.21675	9.01402	9.92184	9.84078	9.78953	10.014	11.0334	9.95565	11.227	9.90238	9.0954	10.0553	9.86728	9.66711	9.33985	11.2318	11.1267	10.0238	10.058	9.89936	11.4517	11.7423	10.5127	9.67066	10.0238	10.7448	9.74147	11.1555	10.8757	9.63844	10.2842
AHSG	0	0	4.24793	3.45943	1	0	0	1.58496	0	4.45943	2	2.32193	1	5.32193	0	0	3.70044	3.32193	0	0	0	4.64386	0	2.32193	3	1	1	0	0	2	0	0	0	4.24793	0	0	3	3.45943	2.58496	2.32193	0	3	2.58496	0	1	6.2854	1.58496	4.80735	1.58496
AHSP	0	0	0	0	0	1	1.58496	0	0	1	0	0	0	1.58496	1.58496	0	1	0	0	0	3.45943	2	0	0	0	0	0	0	0	0	0	0	0	0	1.58496	0	0	1.58496	0	0	1.58496	0	0	0	0	2.80735	0	0	0
AICDA	6.67243	0	0	3	4.85798	2.32193	2	5.67243	8.81698	4	1	0	1	0	0	0	1	1	0	1	3	0	0	1	0	0	0	2.80735	0	2	0	4.08746	0	2.80735	0	0	0	0	2.32193	0	1.58496	0	0	4.85798	4.58496	2.32193	1.58496	3.58496	4
AIDA	10.744	11.286	11.9858	12.5073	11.8731	11.6715	12.1147	12.679	12.2494	12.0728	11.6891	12.6773	11.8447	11.9633	12.1849	11.8595	12.2877	11.8761	11.4517	11.7061	11.7969	11.1137	11.3603	11.4205	11.8734	12.3183	11.7744	12.1309	11.1478	11.5338	11.5187	11.2294	11.4409	12.2324	12.0808	11.8305	11.5646	11.6733	11.1991	11.7524	11.5788	12.6071	11.4828	11.9447	11.8541	11.8329	11.8364	11.8158	11.9035
AIF1L	8.62936	10.4083	10.2276	8.27146	8.08215	6.65821	9.32867	9.35755	8.26679	10.7457	8.80735	8.91886	11.576	10.1787	10.3772	10.2216	11.0056	9.1267	10.7039	11.8146	8.25267	9.74315	9.41363	14.5081	9.13699	11.1812	9.73302	9.83131	8.72792	9.72792	13.0773	11.762	12.7678	9.96723	10.9887	11.0161	8.25739	10.4635	11.3939	10.2046	10.5527	7.18982	13.8052	9.53916	8.73132	7.87652	9.12412	9.29921	9.90839
AIF1	7.74819	8.03892	7.82018	9.91439	10.5382	10.0634	11.3038	9.66178	11.9589	9.0954	9.28771	9.16491	7.65821	8.20457	9.52748	9.19229	10.3696	8.224	7.27612	8.47573	11.9189	8.3966	8.03342	8.79766	9.26444	9.5812	6.85798	10.115	8.69697	8.53138	8.59991	9.44087	8.19967	9.05799	9.55842	7.91886	9.29462	9.70736	11.0694	10.0755	8.51964	7.37504	8.67948	11.0519	9.17493	8.42626	9.24555	8.71768	8.50383
AIFM1	10.9787	11.1655	11.3089	11.5435	11.0855	12.2369	11.1555	10.7773	11.2533	11.2384	11.3934	11.2837	10.3977	12.0091	12.4081	12.0362	10.8416	10.7381	12.0536	11.0974	11.7891	11.1991	11.3531	10.8956	11.1196	11.0251	11.3805	10.5915	11.592	11.5008	11.4089	10.7082	10.6751	11.6059	12.7438	12.3479	10.891	11.5362	12.3132	11.4383	11.6896	11.2917	10.9894	11.3015	11.3977	11.2438	11.1768	11.1749	11.0987
AIFM2	10.23	10.1176	10.7168	8.79766	9.14975	10.1098	9.20701	9.89178	9.75322	10.0042	9.64024	10.1241	9.28077	11.9701	10.1459	10.8065	9.24317	9.66	10.611	9.44294	11.2186	8.54689	9.61655	10.5953	9.82655	10.611	9.81057	9.31061	10.0224	11.2258	9.21675	10.1836	9.26444	10.796	10.9144	9.32643	10.0251	10.1331	10.0835	9.85175	8.90689	9.84549	10.9694	9.74483	9.47776	8.42206	9.31288	9.67772	9.33539
AIFM3	4.16993	6.83289	7.53138	4.70044	4.58496	8.64024	5.93074	6.53916	5.80735	4.52356	6	5.20945	4.08746	5.2854	5.24793	7.15987	7.18982	6.49185	7.74819	4.08746	6.24793	4.64386	5.04439	3.70044	7.53138	5.39232	5.97728	4.16993	3.70044	6.59991	4.9542	2.58496	2	5.75489	8.91588	5.24793	4.32193	3.16993	6.80735	4.52356	7.31288	8.07146	5	5.90689	6	8.76487	5.75489	8.69	6.71425
AIG1	11.6004	10.9535	9.57365	11.4019	10.6366	11.3337	10.8439	10.9024	10.4747	10.7624	10.783	11.395	10.2691	10.5517	10.8408	9.96578	10.7715	10.7474	10.7993	11.4252	11.6479	12.1115	8.89785	11.5948	10.8463	10.7465	9.96867	11.6339	11.584	11.3837	10.9241	11.2668	10.9894	10.3674	10.0607	10.9016	10.7731	10.8925	10.6156	10.4512	11.3123	10.4533	10.584	10.23	9.96578	11.7334	10.5651	10.2981	10.6457
AIM1L	11.6425	8.74147	9.06609	11.3707	9.39446	10.8619	11.1478	12.0987	6.18982	9.69	10.2444	13.268	10.0098	10.224	10.4346	7.62936	11.6573	11.6978	10.7125	11.7078	4	12.2871	12.4546	13.5767	10.8925	8.56605	11.5048	7.97728	11.7822	10.7448	12.8376	12.8246	12.5476	9.48784	10.7364	12.2052	11.4136	9.96	10.5479	9.68475	11.7801	10.7616	8.32643	8.49985	9.62753	9.62936	11.2912	10.9009	11.1972
AIM1	14.9602	12.1665	11.8435	13.67	12.4091	13.7734	13.8788	14.5968	13.2858	12.6182	13.7538	13.9975	13.6686	13.3828	13.9995	12.2033	13.3663	13.0597	12.971	15.104	12.8582	13.9669	14.5162	16.1032	13.1131	14.437	13.9686	13.0319	14.442	11.7805	15.6231	14.9013	15.0936	12.5838	12.5073	12.791	13.8866	14.5755	13.3729	11.9155	15.0936	13.0152	11.5127	13.8367	13.0107	13.6198	13.4769	12.879	14.3529
AIM2	10.7398	4.39232	4	10.6821	6.49185	9.83605	11.5182	10.6511	10.6891	6.89482	12.7684	12.1755	4.80735	4.32193	12.058	4.58496	9.94691	10.973	3.90689	10.2276	7.8392	9.59805	10.3815	8.37504	8.09276	5.08746	6.53916	7.29462	7.82655	7.70736	8.64386	10.3783	6.82018	8.67596	8.33539	11.3476	9.02514	10.0701	9.85019	8.65821	10.1383	6.22882	4	8.84235	5.9542	4.80735	9.18735	6.80735	9.61655
AIMP1	11.4502	11.3276	11.5392	10.9403	11.196	11.7444	11.3426	11.286	11.0485	10.96	12.0661	11.7719	11.6257	10.6257	12.0091	11.3821	12.0269	11.5157	10.5699	11.5241	11.4491	11.5103	11.5897	11.1861	11.5358	10.9737	11.1624	11.0244	11.5637	11.204	11.7351	11.4168	11.2009	11.0492	10.1548	11.4014	11.2088	10.865	11.3614	11.168	11.6493	11.3912	11.0881	10.8588	11.1039	11.2318	11.221	11.5053	11.2726
AIMP2	10.6202	9.66178	10.9679	11.4046	9.26209	10.1072	10.3287	9.93664	8.85487	10.6768	11.7686	10.5226	8.78463	9.28077	11.1299	10.6193	11.2533	9.86419	10.5793	11.128	10.8642	10.8681	10.3987	10.2276	9.6865	10.2033	9.36194	10.3242	11.0119	10.683	10.2276	10.9359	9.73978	10.2432	10.3231	10.5078	9.56986	11.1768	9.53528	10.7944	11.0042	10.1911	10.4471	9.84392	9.99859	10.0224	11.3902	10.275	11.3078
AIPL1	0	0	0	0	0	4	0	1.58496	0	0	2	0	1.58496	0	3.45943	1	4	1	0	4.85798	4	0	0	2	2.58496	0	0	0	0	1	0	0	0	0	1.58496	0	0	3.16993	3	2	0	0	0	3.58496	0	1	0	1.58496	0
AIP	9.37721	10.9929	11.1026	10.8376	11.4773	10.7279	12.0217	10.9166	12.3688	10.6129	11.4184	11.6036	11.0761	10.5565	11.5033	11.4046	10.6944	11.0607	10.8001	10.8619	12.1948	10.6935	9.93517	9.85331	10.4136	12.4171	10.3826	11.1718	10.3465	10.5324	11.0654	11.794	10.5304	10.6138	10.4969	10.9106	10.3707	10.2562	10.9322	11.3509	11.056	10.5651	10.7952	10.7952	11.388	13.1155	10.6698	10.9993	11.0444
AIRE	2.58496	0	0	0	2.58496	0	0	0	8.91886	1	0	0	0	0	1.58496	0	0	0	0	1	2	2	0	0	1.58496	0	0	0	0	0	0	0	0	0	0	1	0	0	1	0	0	0	0	0	1	0	1.58496	0	0
AJAP1	0	9.98442	5.9542	10.4336	6.89482	0	6.06609	2.80735	5.88264	3.58496	3.70044	11.8665	8.30378	4	8.94544	2	8.87958	7.21917	5.04439	8.25739	2.58496	9.3966	5.39232	5.2854	4.75489	9.35975	1.58496	8.47573	5.39232	4.52356	10.3151	4.75489	7.37504	5.20945	4.08746	9.98157	8.18982	6.50779	2.80735	5.12928	3.16993	3.80735	3.58496	6.06609	3.45943	5.12928	6.91886	6.70044	10.0993
AK1	10.2819	9.58871	9.22641	10.1344	9.2854	9.88111	9.59991	9.42417	8.91588	10.0967	10.0098	10.7356	8.10329	9.1472	12.3137	9.65105	10.683	10.4808	10.5018	10.5527	11.9192	10.5746	11.3641	10.4094	9.63844	10.5774	9.23122	10.5925	10.4939	10.5343	10.1561	10.1624	9.24079	9.00562	10.9694	11.3095	10.4737	10.8329	8.42626	10.5058	9.45738	9.57932	10.9773	9.91737	9.79928	10.5285	9.94837	10.2336	10.2192
AK3L1	11.3783	10.2033	10.0782	11.0098	10.4388	10.7895	10.4757	9.32193	6.20945	11.0881	11.9061	11.1662	10.3026	10.6839	11.4964	10.1573	10.1674	11.3745	9.55459	12.6638	10.5878	11.4226	12.3063	11.4268	8.85175	12.4046	9.64746	10.8033	11.1529	9.44087	10.8041	10.4635	10.7465	10.3998	11.9683	11.2082	10.1624	11.6883	9.40301	9.38802	9.93074	11.5445	9.43045	10.9491	11.3636	10.3454	12.3233	11.6188	11.4163
AK3	12.928	12.4696	11.8661	12.3066	12.4006	13.3606	12.265	12.7039	12.1328	11.5779	11.93	11.9385	11.9848	13.1779	13.8818	11.7903	11.9926	12.1573	10.944	11.8134	11.9883	13.0107	12.4661	12.8492	12.1341	12.3581	12.1338	12.3052	12.475	13.1301	12.73	12.3183	12.221	13.0604	11.6434	11.7674	13.0076	12.1646	11.7499	12.2354	12.8238	11.2149	13.5884	12.1003	11.2318	11.5836	11.7657	11.7793	12.4202
AK5	2	6	7.43463	7.2854	5.12928	4.16993	5.93074	3.80735	5.42626	6.65821	5.04439	5.39232	3.45943	3.90689	5.90689	3.45943	5.80735	4.45943	2	1	3.80735	4.52356	6.20945	3	2.32193	3.58496	2.32193	6.26679	6.72792	5.24793	2.80735	3	4.80735	3.70044	3.90689	7.82655	5.04439	4.52356	5.08746	6.61471	2.80735	8.36632	5.93074	5	6.90689	6	7.19967	7.45943	3.45943
AK7	6.79442	7.37504	7.65821	4.24793	5	6.24793	4	5.83289	5.12928	5.55459	5.39232	5.64386	5.83289	4.39232	6.94251	6.02237	7.42626	7.33092	6.26679	8.3837	7.99435	4.39232	6.20945	7.44294	5	7.71425	6.50779	4.39232	5.12928	8.61839	6.50779	5.08746	4.85798	7.40939	3.90689	4.24793	5.72792	7.25739	6.10852	7.01123	5.49185	9.37287	6.18982	4.90689	5.93074	4.32193	5.35755	8.60363	6.16993
AKAP10	10.3597	10.6733	10.2408	10.5915	9.94251	10.7977	10.3253	9.96578	10.6156	10.8162	11.058	9.83289	10.5236	10.4242	10.2574	10.5897	9.9542	10.7082	10.6689	11.0735	10.2715	10.3815	10.2609	10.7789	10.4512	10.8486	10.3174	10.6211	10.3365	10.9039	10.341	10.4388	10.2842	9.99577	9.78953	9.65464	10.633	11.0748	10.1749	10.314	10.3554	10.196	10.585	10.4979	10.5304	10.4574	9.98014	10.9744	10.6865
AKAP11	12.3473	12.8154	11.5033	11.8719	12.0735	11.8317	12.3058	12.4833	12.4886	12.0768	11.973	12.6106	11.9304	12.3298	11.2198	11.7313	12.3426	12.2207	11.6826	11.722	13.1743	12.4551	12.1796	12.437	12.452	11.796	12.5784	12.1938	11.8416	12.0468	12.6493	11.8603	11.9088	12.3058	12.2845	11.4651	12.3769	12.1855	12.2037	11.7283	12.061	12.3663	12.3306	12.8273	12.6175	12.118	12.1072	11.8206	12.1812
AKAP12	9.94398	9.89633	10.0498	11.0828	12.2671	11.3123	10.3219	10.7698	11.8106	11.7859	10.2889	8.82972	10.8933	11.0895	9.70563	10.6511	8.09276	11.3089	8.65821	10.3365	13.7033	8.96	9.07948	9.43879	11.0748	14.0083	9.19229	12.5013	10.3966	9.38154	10.6944	11.1649	8.71081	11.5882	9.72451	9.86419	12.6673	11.0375	12.2819	10.9174	9.13186	10.0661	10.9694	12.0227	12.3982	9.60918	10.2597	10.9958	10.2866
AKAP13	13.9888	13.4401	12.6497	13.6752	14.3382	13.8023	13.7617	13.4288	14.76	14.0662	13.0054	12.8709	12.9123	13.6208	13.4173	12.4599	12.6738	14.3551	13.9528	13.7617	13.3949	13.6367	13.6078	14.1003	14.221	14.1168	14.3861	14.3072	13.4769	13.7498	13.9296	13.8182	13.638	13.6624	13.3531	13.5386	14.7899	13.5968	14.2739	13.7538	13.207	13.3596	12.6055	14.3632	14.3141	13.0069	13.3673	13.9751	13.292
AKAP14	0	1.58496	0	0	0	2.32193	0	0	0	0	1.58496	1	0	0	3	0	0	0	0	2.32193	0	0	0	0	0	0	0	0	0	0	0	0	0	0	0	0	0	0	4.39232	2.32193	0	0	0	1	0	0	0	0	0
AKAP1	12.0478	12.928	12.791	11.1415	11.902	12.7249	11.5416	11.1357	10.7262	11.5798	11.647	11.4757	11.9005	12.8471	11.6452	12.1202	10.1586	11.6434	12.4615	11.1072	10.6546	11.3923	11.8734	11.633	12.3123	11.911	12.0279	12.5182	11.6631	12.1944	11.9293	11.5459	11.9381	12.4489	12.7192	11.346	12.2799	11.9848	11.6689	11.4712	11.983	12.7595	12.8725	11.03	12.1437	11.8277	11.2101	12.5255	11.9855
AKAP3	5.97728	5.32193	6.93074	2.58496	4.08746	9.43879	5.72792	5.88264	6.55459	6.18982	4.32193	3.90689	6.30378	4.39232	6.30378	6.47573	6.30378	5.55459	6.02237	5.16993	3.80735	6.71425	6.44294	6.53916	4.80735	6.55459	2.58496	5.12928	6.72792	5.08746	6.2854	5.58496	5.42626	5.16993	6.89482	4.08746	5.42626	6.83289	7.79442	4.32193	4.75489	4.58496	8.94251	9.13186	5.16993	4.32193	7.53916	6.56986	8.23362
AKAP4	0	0	0	0	0	0	0	0	0	0	0	0	0	0	0	0	0	0	2.58496	0	0	0	0	0	0	0	0	0	0	0	0	0	0	0	0	0	0	0	0	0	0	0	0	0	0	0	0	0	0
AKAP5	6.72792	7.10852	6.65821	6.96578	7.72792	7.91289	8.38802	8.10329	9.26444	6.75489	7.62936	7.20945	6.90689	6.14975	8.47573	8.26209	7.70736	7.21917	5.08746	7.50779	8.48784	6.82018	7.70044	5.85798	7.10852	7.14975	6.30378	6.89482	6.47573	5.58496	5.78136	7.2384	6.55459	7.20945	8.14466	6.53916	8.53528	8.66534	8.81378	8.34873	6.65821	7.24793	9.40088	8.17991	7.53138	7.17991	6.53916	6.62936	6.32193
AKAP6	7.67243	8.65821	6.88264	9.63481	10.4409	11.043	7.46761	8.71081	7.01123	9.69174	7.93074	8.12928	8.70044	8.47168	8.43045	8.36194	6.91886	10.0251	8.77149	8.87344	6.6865	8.83289	7.70736	9.58496	7.75489	8.30378	7.67243	11.0084	9.11114	8.33985	9.51175	10.1586	8.76487	9.5812	7.02237	11.8971	10.7557	8.87344	9.14211	7.49985	8.36632	9.18239	7.49985	9.29692	10.2586	8.633	8.49586	8.93958	8.10852
AKAP7	9.28077	8.10329	8.50383	7.77479	8.17493	8.71425	8.06609	8.44294	9.35755	6.94251	8.54303	8	8.21917	8.14466	8.633	8.19476	8.31288	6.74147	8.86728	8.34873	8.8009	8.03342	8.37504	7.87036	8.3443	7.94251	8.42206	8.54303	7.65821	8.65821	7.7879	7.59246	8.224	8.19967	8.34873	6.79442	7.46761	8.65821	8.27612	7.78136	8.46352	7.39232	8.42626	8.55842	7.07682	8.83289	7.24793	7.52356	5.93074
AKAP8L	11.0203	11.2107	11.3826	10.7398	10.7895	11.0021	10.5469	11.4502	11.6957	11.1215	10.7499	11.275	10.7723	10.8074	11.1196	11.7427	10.2058	11.0987	11.4939	10.9936	10.9586	11.432	11.0147	10.8933	11.6036	11.3214	10.722	10.4051	10.9114	10.8337	10.599	10.5584	11.3939	11.3264	12.1013	10.9571	11.314	10.9454	10.9549	11.4157	11.0875	10.9549	11.9571	11.2819	10.8956	12.0536	10.8941	10.4919	10.6698
AKAP8	10.9226	11.4136	11.9222	10.821	11.0265	10.7723	10.6036	11.0341	11.4988	11.4919	10.7194	11.3061	10.2456	11.1874	10.9578	10.5651	10.5245	11.117	11.3038	10.8803	10.2866	10.9794	11.2767	10.7305	11.1991	11.0175	11.1383	10.7756	11.2491	11.3923	10.7296	10.6046	11.7752	11.3531	12.5739	11.2975	10.9388	10.988	10.9046	10.8082	11.0715	10.9278	11.545	11.1542	10.851	11.1092	10.5479	10.6537	10.5459
AKAP9	12.5418	13.5292	13.7084	12.318	12.8946	13.4779	14.833	12.9513	13.57	12.8551	12.9607	12.2866	13.7898	13.078	12.8702	12.1225	13.0265	12.96	13.3332	12.4463	12.3151	12.5275	12.363	12.8709	13.2546	12.8521	14.3602	13.7538	11.8669	12.183	13.7682	12.1264	13.2691	13.3491	13.5884	13.0756	13.6004	13.3626	14.4218	13.4747	13.1743	13.5139	13.3284	12.8396	14.8462	17.9141	14.0387	12.8798	13.9496
AKD1	7.5157	7.71425	5.9542	6.94251	7.32193	8.35755	8.18488	6.72792	8.37938	7.22882	7.24793	9.69349	8.9571	7.08746	7.17991	8.10852	7.59991	7.67948	7.15987	7.2384	7.55459	8.58496	8.18982	8.47573	7.04439	5.93074	7.70044	7.47573	8.49985	8.11894	7.8392	7.03342	8.19967	6.39232	7.72792	7.70736	7.79442	7.34873	6.89482	7.27612	8.49185	6.91886	8.57743	6.74147	6.02237	9.22159	6.96578	6.06609	7.67948
AKIRIN1	11.8202	11.4579	11.1805	11.227	11.8657	11.3129	10.9965	11.545	11.9661	11.1542	11.8971	11.5454	12.1215	11.3993	11.4813	11.4502	12.0604	10.8392	11.4848	11.838	11.2366	11.3004	11.7561	11.4142	11.2515	11.0941	11.6742	11.5555	11.9322	11.0403	11.6119	11.5093	11.9322	11.3337	11.7207	11.7944	11.2842	11.8258	11.4666	11.4073	11.8467	12.0154	11.8642	11.5392	11.6411	11.6861	11.8285	11.2384	11.1768
AKIRIN2	12.2447	11.6115	11.3157	11.6555	11.4838	11.0861	11.672	11.9755	11.8734	11.4803	11.7474	11.9908	12.0841	11.8975	11.8158	10.8533	11.1605	11.7	11.8471	12.4202	11.2252	11.9454	12.0196	11.7932	11.7731	11.0566	11.4073	11.3929	12.0485	12.5056	11.5507	11.948	12.2273	11.544	11.7985	12.1016	11.7515	11.6852	11.5793	11.6165	11.2946	12.057	11.7381	11.1624	11.1434	11.8619	11.4533	11.204	11.2814
AKNAD1	7.05528	0	1.58496	6.20945	2	4	4.08746	1.58496	0	3.58496	3.16993	4.75489	2.32193	1	6.90689	1.58496	7.71425	1.58496	0	3.16993	3	5.58496	7.67243	3.45943	0	4.45943	1.58496	3.70044	6.26679	0	4	4.39232	0	0	0	6.88264	3.58496	6.39232	1	0	3	3.58496	4	3.58496	3.80735	5.12928	6.24793	1	4
AKNA	11.5285	9.90238	10.4009	9.54689	12.3032	11.7099	12.0444	12.557	15.239	11.2491	11.0362	9.77314	11.0828	11.0203	11.592	10.9586	10.5382	10.5324	10.4179	10.5411	10.3554	9.36851	10.3151	9.96867	10.8595	10.8533	10.9024	10.6248	10.0768	9.34873	10.821	10.8416	10.4126	11.1542	11.6702	10.0279	12.0004	11.8842	11.933	11.3287	10.4919	9.70563	12.0735	12.6275	11.1904	9.15228	10.4553	10.3859	10.128
AKR1A1	11.1325	11.1248	12.041	11.7891	12.1408	12.1677	12.3518	11.5512	12.4628	12.6011	11.3869	11.3078	10.6812	13.0895	11.7669	13.292	11.8788	11.6891	12.7017	11.8811	11.8826	12.0984	12.0133	12.5599	10.3608	11.8337	11.6393	12.1532	11.6909	10.5479	12.0196	12.4257	11.6018	11.8811	12.2527	11.8997	11.4564	11.1026	12.3537	12.2267	12.571	12.0279	11.9469	12.3606	11.3432	12.8307	11.6188	11.6551	11.2929
AKR1B10	10.4543	10.6926	15.8209	11.3315	10.2958	12.997	11.7899	12.3117	0	15.5921	6.62936	11.1561	9.69697	16.7532	13.4952	15.9274	11.4564	12.4273	16.8395	12.0334	8.16491	12.137	7.29462	14.2065	13.3433	9.62936	11.6243	13.6392	11.0203	17.746	13.5256	14.5188	12.762	15.5776	11.4969	12.662	11.6434	11.0755	15.3341	15.1367	13.4482	15.484	2	10.4717	6.67243	14.2479	13.5688	15.1649	12.8644
AKR1B15	9.46557	5.72792	5.78136	6.20945	4.39232	7.16993	6.89482	7.67948	0	8.47573	6.12928	10.7082	2	4.75489	8.99152	10.2597	6.32193	9.5216	8.75489	5.93074	7.17991	10.6865	7.93664	6.22882	6.24793	6.56986	5.80735	7.43463	9.86419	9.72622	7.36632	8.29462	6.42626	5.64386	6.67243	9.3443	7.74147	8.01123	9.93517	6.22882	7.04439	9.65105	4.90689	4.08746	10.1824	8.69697	10.268	9.47776	7.47573
AKR1B1	11.6751	11.9039	13.6109	11.4914	11.2639	9.9263	11.8305	11.6671	12.8882	12.5056	11.4888	11.9826	12.1867	13.2139	10.4502	13.9267	11.5751	11.6027	13.9111	9.56986	13.7913	8.8857	8.49185	10.567	12.145	13.0394	11.0573	11.1693	10.8447	14.0813	10.5088	11.1624	11.2621	12.8521	11.9929	11.556	11.0258	10.5536	13.0773	12.6673	10.8857	12.8941	11.2992	11.5073	11.5656	12.2018	11.0532	12.9016	11.5675
AKR1C1	11.4984	12.4223	16.6295	12.2779	13.3302	11.8723	11.7932	12.9812	8.98014	16.0617	8.92481	11.1555	7.47573	17.111	13.1493	20.0462	12.5275	8.47573	17.746	10.0941	12.6479	10.7632	10.9166	12.4006	14.8048	10.6147	12.4871	11.6689	13.4239	16.7532	10.9744	12.5243	9.20212	16.1331	7.83289	13.0909	11.9809	10.2021	15.1153	17.746	12.8192	16.2685	4.64386	8.13443	9.633	10.115	12.748	16.1331	11.4268
AKR1C2	11.2306	13.2131	16.2024	11.4455	14.2717	16.9932	11.3089	14.5554	6.12928	14.6491	6.32193	12.0049	7.27612	16.8395	10.9129	18.214	12.5608	9.78463	16.7812	9.57175	11.8857	12.8582	12.6323	12.4186	15.424	12.3058	13.2726	12.0668	13.078	17.159	11.4964	13.5156	11.1092	15.7804	8.9629	12.9331	13.1368	8.13955	15.4693	16.8698	13.4027	15.5223	3.80735	7.05528	7.47573	11.5507	13.2088	14.9345	11.3745
AKR1C3	10.6715	8.48784	15.3791	10.4645	12.1846	12.9213	9.71081	12.0151	8.17493	14.5998	8.45121	11.825	6.83289	16.1612	11.0471	17.6022	12.9394	10.683	15.1588	9.36632	10.5038	11.388	11.6795	11.6339	14.1211	9.73809	10.2467	11.1072	12.0248	15.7289	10.4818	11.4205	9.71596	14.0405	6.04439	12.2378	12.0035	8.73471	15.5921	17.3864	11.4838	15.6487	4.90689	7.93664	8.30378	12.0289	11.3482	15.3035	9.55267
AKR1C4	0	0	4	0	0	0	0	0	0	1	0	0	0	4.08746	1.58496	2.80735	0	1	3	0	0	0	0	0	0	0	0	1	0	2.80735	0	0	0	3.70044	0	1	0	0	0	5.32193	0	2	0	0	0	0	0	1	0
AKR1CL1	0	1	2	0	1	0	0	2.32193	0	1.58496	0	0	0	3.80735	0	1	3.16993	3.80735	0	0	0	0	0	0	4.08746	0	0	2	0	5.78136	0	0	0	4.39232	0	2.58496	0	0	2	4.52356	0	4.32193	0	0	0	2	0	1	0
AKR1D1	0	0	0	0	5.90689	0	0	3	0	3.32193	0	1	0	2	0	0	3.16993	0	2.58496	0	0	2	0	0	0	0	0	0	0	0	0	0	0	0	0	0	0	0	0	0	0	1	0	2.32193	0	1	0	2.32193	0
AKR1E2	2	3.32193	6.65821	5.72792	6.16993	6.35755	6.87036	3.80735	4.39232	8.15482	6.39232	8.21917	3.45943	6.56986	6.85798	9.31967	7.27612	2.58496	8.11374	6.80735	7.81378	6.6865	3.70044	4.90689	6.12928	7.47573	6.08746	6.64386	2.32193	2.80735	5.64386	5.70044	6.67243	7.09803	8.69697	6.45943	5.97728	7.98868	7.05528	9.18735	5.80735	8.29921	2	6.98868	5.72792	8.2854	7.56986	5.80735	7.49985
AKR7A2	11.0607	10.5206	10.2312	10.8564	10.7557	11.2058	10.5507	9.6865	10.4727	10.3761	10.7398	11.5915	10.9607	9.63844	10.8138	11.5289	11.3055	10.6348	11.3083	10.5727	12.1561	11.4579	11.0251	11.6587	9.60733	10.2467	10.8305	10.8074	11.2456	10.2726	10.7616	10.9054	10.9801	10.0755	11.1013	10.8588	10.1573	10.0566	10.268	10.2668	10.749	10.9578	10.3026	10.1383	10.6402	11.4099	10.9211	10.6821	10.3783
AKR7A3	8.16993	5.70044	4.39232	2.80735	4.24793	4.24793	4.80735	1.58496	4.64386	5.16993	5.20945	7.09803	3.90689	2.80735	6.24793	9.50184	1	4.75489	6.20945	4.85798	4.32193	8.49985	9.10066	6.53916	4.85798	6.37504	5.80735	4	6.42626	4	5.45943	1.58496	4.16993	4.45943	7.78136	6.42626	2.32193	4.39232	3.45943	4	6.58496	6.10852	5.9542	5.04439	5.49185	9.04712	5.75489	4.58496	6.18982
AKT1S1	11.9348	11.794	12.6602	12.6773	12.0423	12.2915	12.3396	12.1341	10.8471	12.5179	12.3894	12.5103	12.6715	12.8861	11.4747	12.8232	12.9828	11.576	12.0091	12.6662	11.899	12.7832	12.3869	12.2909	11.8692	11.3359	12.2764	12.3137	12.6209	12.8349	12.6742	12.26	12.0519	12.1364	11.585	12.5063	11.4579	11.856	11.5033	12.2207	12.5777	12.9352	11.4409	11.8285	11.8254	12.3228	11.88	11.6817	12.3236
AKT1	13.3998	13.4952	12.7256	13.5386	13.9098	13.2507	13.1687	12.9009	13.2174	13.0756	13.1567	13.4855	13.0982	12.7011	13.4209	13.2198	13.4482	13.3472	12.3595	13.3026	13.5396	13.6355	12.8033	12.5372	13.238	14.1891	13.6537	13.3453	13.4855	13.2105	13.003	13.268	13.0634	13.6122	12.6678	13.4218	13.3522	14.2669	13.4227	12.8449	13.0803	13.2886	14.2383	12.8609	13.7995	13.7617	13.9352	13.7898	12.9016
AKT2	12.6071	12.7667	12.6504	12.2024	12.6511	13.0551	12.4017	12.4959	12.4239	12.3117	12.9024	12.3606	12.8543	12.7356	11.5493	12.6152	12.4717	12.1312	12.8009	12.5372	11.9618	12.5615	12.8905	12.8154	12.5311	11.0654	12.6555	12.0838	12.7185	12.6893	13.0703	12.5889	12.837	12.7526	12.5454	12.5008	12.4765	12.585	12.791	11.9975	12.7249	13.003	12.7425	12.2494	12.5221	12.1351	12.136	12.4416	12.711
AKT3	11.3487	12.1079	10.3072	10.599	11.6384	11.1306	10.1824	12.6015	11.3129	13.1343	9.64205	10.4969	11.8807	12.9429	9.35535	9.83131	10.1799	9.68475	8.56605	11.363	12.515	8.43045	8.62936	8.93664	12.0317	10.242	10.0914	12.2851	9.40088	8.66178	9.70908	10.5934	9.30834	11.9204	12.791	9.87036	11.4964	11.7026	11.2456	10.2703	8.0607	11.5177	12.2432	11.1768	11.4142	9.19722	9.97441	11.1325	11.2167
AKTIP	10.6715	9.98726	9.783	10.5018	9.8857	10.3707	10.5353	10.0566	10.3912	9.32643	9.37504	11.3859	9.99577	9.92333	9.79928	10.8033	9.61839	10.2958	10.5304	8.86419	9.7039	11.4157	10.7099	11.2497	9.81218	10.7398	9.26679	10.683	10.5699	10.5167	10.4378	10.7507	10.3026	9.76321	10.4126	10.1497	9.53528	8.44294	9.89026	10.2384	9.93074	9.57743	8.82337	9.85798	9.19229	10.5727	9.84078	10.8439	10.2143
ALAD	10.8803	10.8154	11.227	10.4398	11.0512	11.6275	11.3955	10.7855	11.4424	11.5392	10.7271	10.9001	11.0035	11.8506	11.3886	10.9979	11.0471	11.1059	11.4331	10.8178	11.5527	12.1328	10.6591	12.4921	11.7258	11.2222	10.6083	11.1643	10.9396	11.3718	12.0165	10.9359	10.8564	11.2894	12.5194	11.5646	11.3123	11.239	12.3753	11.9421	11.5018	11.4455	11.8486	11.2155	10.7748	10.7499	10.2738	10.7887	10.8041
ALAS1	11.8688	10.544	11.5911	10.9851	11.2324	10.9241	10.978	11.4848	11.5555	11.1793	11.7181	11.3669	10.5333	11.6795	10.5555	12.0403	11.0498	10.5962	12.9688	11.8029	12.1911	12.2574	11.7883	11.6658	11.5338	10.5362	10.8186	11.1599	12.1573	12.1532	11.2975	11.3123	11.5618	11.2216	11.2808	11.633	10.9189	11.4409	11.1567	10.8502	11.5632	10.9701	11.9979	10.5216	10.9211	10.4696	10.8803	10.9396	11.2234
ALAS2	1.58496	3.16993	0	0	0	0	0	0	0	0	0	0	0	1.58496	1.58496	0	0	0	0	1	6.98868	4.39232	6.35755	0	2.58496	1	0	0	0	0	0	0	2.58496	2	0	3.58496	1	1.58496	2.32193	2.32193	2	0	0	0	1	2.58496	2.80735	0	0
ALB	0	4.64386	4.08746	3.16993	1	4.80735	0	4.52356	0	1.58496	0	2.80735	7.12928	3.32193	0	0	2.32193	1.58496	1.58496	0	0	0	0	0	0	0	0	2	0	1	0	0	2	0	3.90689	0	1	0	2.32193	3.45943	2.32193	0	5	3.45943	5.39232	0	4.9542	2.80735	0
ALCAM	12.8094	13.2661	14.6028	12.4437	14.087	13.3767	11.9278	13.6624	11.3112	14.8216	10.1674	11.8876	9.92926	14.2649	10.1699	13.1534	12.2252	13.1969	13.0054	12.8341	12.7495	9.94837	11.527	10.4378	14.2526	14.6298	13.787	13.3626	11.2917	13.3312	12.7486	12.0718	10.7846	13.7829	11.7678	11.545	13.6524	13.0756	12.5073	12.4556	10.5216	12.4848	10.1485	11.0668	12.8769	12.2137	12.3151	11.9766	10.623
ALDH16A1	10.8811	10.9766	11.8634	11.4788	11.4236	11.1605	11.2082	11.5784	12.0871	11.0258	11.9837	10.6528	11.3929	11.9133	10.5226	11.9344	10.8178	11.5864	11.4357	10.9491	10.3264	10.6321	10.2082	10.9936	11.7356	9.8857	11.9065	10.809	11.1312	11.5967	11.7343	11.3326	11.0478	11.5367	11.1364	11.8182	11.0119	11.3608	11.3554	12.0098	11.7026	11.3276	10.9388	11.0161	11.1731	10.4625	10.6839	11.3202	11.4315
ALDH18A1	12.5423	12.3487	12.5957	12.0147	12.2894	11.4294	12.3853	12.3731	11.9363	12.2978	12.2935	12.6015	11.9766	12.8172	11.7985	13.0871	11.6266	12.2583	12.3576	11.6834	12.971	12.5476	12.3487	11.8769	11.9876	12.1376	12.5155	12.3222	12.2447	12.0502	11.9658	12.158	12.2998	11.8868	11.9285	11.461	12.0658	11.9687	12.556	11.3608	12.5362	12.7046	13.2981	12.2149	11.9487	11.9805	11.6587	11.7	12.183
ALDH1A1	7.84549	8.78463	14.7078	10.3998	13.8759	9.9542	11.4126	14.442	12.7438	12.5953	8.12412	6.74147	14.4144	16.4316	6.37504	15.346	7.08746	12.8933	12.0379	7.50779	8.59619	8.16491	6.2854	10.858	14.4448	7.36632	11.0091	10.1472	7.67243	14.74	10.4615	11.7389	11.6452	14.3937	10.1137	6.32193	12.1411	7.67243	13.4997	12.9674	12.4422	11.2808	7.71425	8.93958	7.86419	13.1534	7.59991	9.7364	9.46557
ALDH1A2	4.64386	3.80735	3.45943	5.85798	6.93074	6.16993	4.45943	4.16993	7.09803	6.90689	4	8.09276	6.24793	4.32193	5.08746	3.70044	5.12928	6.93074	0	3.80735	4.9542	2	5.04439	5.12928	3.80735	3.90689	1	6.9542	5.80735	4.39232	6.26679	5.58496	4.32193	4.80735	6.6865	5.32193	6.67243	6.26679	6.59991	4.58496	6.80735	2	5.83289	7.10852	7.76155	5	5.2854	6.72792	0
ALDH1A3	13.5292	11.2101	8.5812	12.4006	11.2021	11.6702	12.2955	11.5008	9.24317	10.0755	10.7296	13.3444	10.9556	11.1687	11.5774	9.46352	12.2512	12.6522	9.87498	10.8525	10.0808	12.1839	10.8918	12.6094	9.9263	12.4656	10.8757	12.0095	11.8922	9.42417	12.0851	12.4468	13.0084	10.9527	11.7108	11.395	13.0379	12.6221	11.2784	10.4959	11.6795	11.2503	9.43671	12.5608	11.7545	9.98299	10.2935	11.1529	13.0418
ALDH1B1	9.94105	11.6604	11.062	11.2046	12.6533	12.7783	10.3129	10.3509	9.7879	11.6087	11.4057	9.33092	9.62388	11.4189	11.0444	11.4615	8.84235	10.6294	11.3614	9.05528	11.6493	9.41574	9.62205	9.69349	11.1611	11.5083	9.01959	13.1534	8.90989	10.2703	10.4808	11.5309	9.11894	12.5216	10.5981	9.41151	13.2315	11.0614	11.875	10.8865	9.05257	11.2527	10.941	11.7069	13.5008	9.3015	10.4429	10.7895	9.75322
ALDH1L1	2	9.31741	0	5.78136	5.83289	12.1286	5.75489	5.20945	4.39232	6.2854	5.12928	2.80735	6.02237	5.04439	2.32193	5.9542	5	9.35535	2	5.42626	7.33985	9.73302	6.06609	8.09276	8.26209	7.03342	7.31288	7.33985	10.2033	10.3576	6.35755	8.49586	8.77808	8.29462	9.22882	9.62753	9.49386	9.83605	8.86419	4.75489	10.1787	2.32193	3.58496	6.98868	5.12928	7.33092	0	2.80735	7.04439
ALDH1L2	7.19967	8.07682	11.431	9.9542	11.2923	8.28077	11.2033	7.65105	11.0327	9.75154	10.5594	8.37504	7.25739	8.18982	10.7039	9.43463	7.97154	11.6738	6.84549	10.3174	10.809	11.9809	7.70736	7.20945	8.69	9.55651	8.45121	10.9922	9.32867	10.5915	9.62388	9.7879	8.47978	10.5661	12.3961	9.72962	11.0553	11.1954	9.8009	10.3531	8.81698	11.1917	11.4615	12.4247	10.9972	8.27612	9.72451	11.464	9.78953
ALDH2	11.4858	12.973	11.9607	11.4676	12.9631	13.6572	13.3778	13.4298	13.0901	11.7419	12.7777	11.9429	13.7617	13.6309	12.0997	13.9052	12.8813	11.3625	11.5546	11.5083	12.2348	14.7265	10.4357	13.3073	12.791	10.8657	12.9205	12.5282	12.6624	12.3565	12.991	13.1307	13.6273	12.3584	15.2508	13.3006	12.6319	9.09276	12.7557	13.5256	13.1416	12.0189	13.8109	13.3399	10.9166	11.856	11.4419	11.2969	12.7052
ALDH3A1	10.9851	11.1599	16.0458	11.93	12.7844	11.1517	13.3417	14.4932	4.75489	15.2273	9.21189	7.75489	11.2597	17.1995	11.605	20.4309	13.7882	9.97011	16.6041	10.8556	9.79279	8.08215	9.15987	15.424	16.9317	8.67948	13.479	11.1396	8.59246	18.214	14.3807	13.0128	11.6402	16.9317	8.14466	9.56605	12.9812	8.56605	16.4316	18.3586	13.535	15.3222	9.83131	8.34873	10.0967	11.599	12.7729	14.5081	10.9571
ALDH3A2	12.0286	12.8355	14.9741	12.5379	12.7313	13.7829	13.3379	12.952	11.4486	13.5396	12.8636	11.3923	12.3021	14.7568	12.9961	15.2223	11.1674	12.8757	14.5022	12.1421	12.0105	12.4828	11.8106	14.3217	13.3701	12.9257	12.9409	12.6055	12.3323	14.5672	13.9267	13.2691	12.6602	13.0756	12.1561	11.752	13.3986	12.8246	13.2736	13.2113	13.6763	13.5405	14.2432	12.2597	11.7198	12.7366	11.9061	14.1891	13.0543
ALDH3B1	9.71081	7.63662	7.11894	8.19476	8.92481	8.44708	10.1098	8.37069	10.1548	7.79442	9.41363	7.06609	7.37504	8.02791	7.96	7.76155	8.80735	10.4294	7.98299	8.13955	9.9629	7.64386	7.60733	12.0604	7.70736	9.66	7.05528	9.28309	8.21432	7.82018	10.8194	9.40939	8.43045	7.94251	8.72792	7.62936	8.44708	8.02791	9.20945	8.85175	9.24793	7.93074	7.79442	8.66178	8.01681	7.83289	8.89785	7.65821	8.70736
ALDH3B2	13.9751	9.79279	9.54689	13.5361	11.1273	13.5205	14.5644	13.6309	4.24793	11.2174	12.5211	13.4239	10.7474	12.0112	12.3534	8.40939	11.1046	12.816	12.3205	12.3542	3	14.5109	13.4844	14.6975	11.5048	9.92926	11.5206	12.6907	12.4291	15.3222	13.9736	13.6931	13.2481	12.0372	13.3778	13.9068	11.5058	9.57743	11.4676	10.1948	13.7084	12.4149	8.65821	12.5287	9.64205	13.2652	12.3723	10.983	13.3093
ALDH4A1	11.6289	12.2258	11.2986	11.7809	11.9267	11.4533	11.5859	10.9204	9.92481	11.2264	11.29	11.3106	10.7715	11.2216	10.5868	11.2414	11.4671	11.5882	13.3514	11.1555	11.1687	11.809	11.5675	12.8047	11.0708	11.7879	11.7657	10.2348	12.4732	10.5147	12.0475	11.6817	11.6059	10.5285	11.809	11.4773	11.1774	10.7985	11.318	10.4574	12.1935	12.5582	11.0369	10.6156	11.6773	10.4168	11.1812	12.6497	11.6533
ALDH5A1	10.0888	11.0654	11.8033	9.64024	10.23	11.021	10.341	11.3044	11.5727	9.8857	10.2408	10.6129	10.8665	12.5275	9.26444	11.7719	9.95855	10.1849	12.1687	9.52552	11.3208	11.1415	8.77149	11.2113	11.9993	8.89482	11.6729	9.63662	8.87652	11.6555	10.9381	8.92184	9.79766	11.1137	11.4919	8.84862	9.9901	8.27146	10.8742	11.1812	13.2348	11.1491	14.3355	11.5689	7.93074	11.713	7.64386	10.3641	10.5536
ALDH6A1	8.74819	10.7515	9.79766	9.49586	11.0485	11.764	9.37504	10.3219	9.35755	10.1972	9.60363	9.09276	10.4168	10.1523	10.2264	10.5803	8.87344	10.3072	10.5498	9.62753	10.0238	9.23122	8.82018	11.1137	10.0154	9.0634	10.7674	9.21432	9.44915	9.37504	10.8887	9.71596	10.1408	10.5746	10.4409	9.44915	10.4838	9.85019	9.65284	9.53333	11.1662	10.6211	11.0154	10.1447	9.93074	9.70217	9.6865	9.89936	9.32418
ALDH7A1	10.9106	7.17991	11.1787	9.11374	9.46964	11.7707	11.6702	11.0327	9.82337	9.42206	10.5088	12.0098	13.4239	11.412	10.8872	11.1712	11.6493	11.4843	11.3587	10.9174	12.4484	11.8514	11.9031	11.7805	6.62936	11.8994	6.64386	11.4543	12.0997	11.6974	11.3923	10.5275	12.5216	9.40727	11.585	10.7013	8.17493	10.3674	11.599	7.46761	12.2494	8.46352	6.71425	11.4305	10.7895	8.37504	11.4126	10.3772	10.4666
ALDH8A1	4.45943	6.22882	3.45943	4.45943	3.90689	4.32193	1.58496	5.04439	6.74147	5.16993	3.16993	5.45943	5.64386	4.39232	5.2854	3.16993	3.45943	2.80735	4.39232	5.42626	4.58496	5.88264	4.32193	4.58496	5.61471	4.16993	6.16993	5.93074	7.03342	6.22882	4	3.58496	5.2854	4.16993	2.80735	5.49185	4.32193	3.16993	2.58496	3.45943	4.16993	6.26679	3	2.58496	3.16993	0	5	3.58496	4.16993
ALDH9A1	11.4939	12.5817	12.3915	12.3872	12.6209	12.6878	13.2038	12.5927	12.7551	11.3095	11.9629	12.2677	15.2223	12.9449	12.0032	12.1963	11.8106	11.8439	11.5575	12.3688	12.1341	12.6039	11.1299	14.5846	12.2003	11.5113	12.7991	12.4385	12.8782	11.96	14.0103	13.0543	13.4757	12.1082	13.1607	12.7881	11.9491	11.1966	11.6152	11.2414	13.4122	12.0895	12.4742	12.662	11.2027	13.1301	12.1364	11.9429	12.0403
ALDOA	16.0617	16.903	16.5806	16.6738	16.4878	15.9796	15.9796	16.9317	15.7804	16.8698	17.3322	17.3322	16.5122	16.2331	16.5347	16.3217	16.2024	16.9932	16.2167	16.2515	16.4122	16.3761	16.5806	16.1479	16.7532	17.0286	16.5347	16.3033	16.9621	16.3761	16.1479	15.9926	16.6533	16.9621	16.6295	16.3545	15.4313	16.5122	16.8395	16.2515	17.0692	16.5565	14.8012	16.9621	16.2855	16.3217	17.237	16.3376	17.159
ALDOB	0	4.24793	4.08746	0	2.80735	3.80735	4.70044	3.16993	1	1	2.80735	1	3	4.39232	2.32193	4.24793	1.58496	2.32193	4.9542	3.58496	2.58496	2.80735	0	4.16993	3.45943	2.58496	2.32193	3.16993	0	3.32193	0	2	3.80735	2.32193	2	3	1	0	1	3	2.80735	0	6.74147	3.32193	3.80735	3.16993	3.80735	2.32193	0
ALDOC	6.89482	11.0334	11.388	11.5536	10.9359	7.56986	10.6147	11.0674	10.2192	12.1373	11.2312	10.6573	10.4676	8.76487	10.716	10.623	9.12928	12.3718	8.47978	11.0848	11.2773	9.19722	12.0303	11.4378	10.314	12.5548	10.8657	10.4429	8.69697	9.63481	11.1867	9.64566	10.5401	10.1573	6.74147	12.1709	10.0741	8.47168	9.08481	11.3788	10.4615	11.8688	8.17991	8.03342	10.3597	10.9388	11.5656	11.9163	11.1389
ALG10B	9.51175	10.744	9.37287	9.14211	9.90539	9.31515	9.81538	9.96	9.82177	10.2131	10.2912	8.86728	11.2467	10.4757	9.65105	10.6439	9.73132	10.2312	9.56033	8.74147	9.48583	9.29462	9.39232	9.33762	9.9571	9.76818	11.2414	8.94544	9.36632	9.87344	9.78953	9.01681	9.59059	10.6502	11.0423	9.68124	10.2738	9.49185	9.25974	10.1124	9.96578	9.93811	5.9542	10.1319	9.86728	10.6239	10.1447	10.4168	9.97441
ALG11	5.75489	6.79442	5.70044	5.67243	4.32193	4.52356	5.35755	5.55459	5.80735	4.80735	6.79442	7.07682	6.52356	5.55459	5.90689	4.90689	7.2854	5.80735	5.72792	6.96578	7.13955	6.52356	6.62936	5.88264	5.58496	6.90689	6.44294	5.35755	6.08746	5.85798	5.55459	6.65821	5.45943	4.90689	5.75489	5.39232	4.45943	5.97728	5.61471	4.9542	5.58496	5.80735	7.8392	5.16993	6.45943	5.75489	6.72792	5.55459	6.18982
ALG12	10.7356	11.5618	11.1923	12.0172	11.4294	11.2131	10.9381	10.585	11.1586	10.7177	11.2521	10.3432	11.1059	10.6662	11.1687	11.007	11.0721	11.6644	10.2808	11.1293	10.2668	11.2917	10.6211	10.9054	10.7871	10.9622	11.2515	11.4481	10.9901	10.9024	10.5392	11.0417	10.8865	10.7271	9.35535	11.6371	11.0007	10.341	10.9196	10.5058	10.8711	11.0715	10.9381	10.8819	10.9447	11.6974	11.1273	11.3298	10.9151
ALG13	10.3476	10.4788	10.3332	10.9758	10.7389	10.5546	10.7582	9.71768	11.2414	10.1561	9.74147	11.1306	10.1434	10.5372	11.5699	10.9263	10.1254	10.0701	11.2586	10.062	10.1357	10.7549	10.1293	10.5971	10.0888	9.76818	10.4009	10.3531	10.3276	10.5314	10.403	10.4788	10.1911	10.9629	11.6055	11.3794	9.83131	10.1984	11.0007	10.8138	10.2082	9.91588	9.67419	10.2562	10.3966	11.0437	10.4073	9.84549	9.57175
ALG14	8.14466	7.77479	8.17493	9.10329	7.77479	7.97154	8.69349	7.2854	9.03892	8.81378	8.85175	8.48382	6.93074	7.90087	9.19722	8.55459	9.08481	8.29462	8.91886	8.36194	7.63662	9.224	9.4818	8.51175	7.27612	7.71425	7.87036	8.58496	9.24079	7.93664	8.24317	9.09276	8.29002	7.2384	8.46352	8.98299	7.50779	8.69349	7.91289	8.60363	8.46352	8.63662	8.92184	7.70736	8.51964	9.20701	8.83605	7.93074	8.68299
ALG1L	8.37504	4.70044	9.56986	8.27612	8.25267	9.10329	6.22882	10.1624	3.80735	9.68475	8.82337	9.03892	3	8.90388	6.94251	9.80896	9.70044	8.09803	9.12153	7.82018	7.63662	10.1935	8.82337	5.64386	9.78953	8.90388	8.93958	7.91886	9.62753	10.5925	6.97728	5.42626	5.64386	9	9.50581	9.3443	9.02791	8.72451	8.6865	9.79442	8.73132	8.18982	9.224	6.91886	7.40939	9.54689	8.60363	8.18488	9.04712
ALG1	10.4707	10.0265	10.1984	10.7432	9.84862	10.1007	9.67772	9.48784	10.3977	11.043	10.9701	11.1504	9.91439	9.59805	10.8933	10.7591	10.1861	9.90539	11.0661	10.6175	10.2912	9.80896	10.5925	9.80735	9.50978	10.6073	9.92184	10.7591	10.7515	9.83605	9.94691	10.3848	9.94105	10.3696	9.75322	10.6493	8.82655	10.5343	9.0607	9.69349	10.7398	9.80252	9.83289	10.6156	10.545	10.6421	10.4502	10.0875	11.2831
ALG2	10.9901	11.0126	10.8857	11.041	10.1724	11.0217	11.0607	10.1762	11.1434	11.4727	11.03	10.5953	10.4553	10.7797	12.793	10.2992	11.5299	10.8455	11.2456	10.9549	11.6008	10.9894	11.1892	10.6636	10.7805	10.4491	10.1033	10.9256	11.66	11.544	10.6644	11.647	10.403	10.5915	10.4919	11.1026	10.8486	11.8688	11.7356	11.8607	10.4094	10.611	11.032	11.2767	10.5245	10.2131	10.4625	10.7698	10.7822
ALG3	12.0818	12.2339	12.6726	12.0447	11.983	12.211	12.4615	12.8041	11.2479	13.3606	13.1607	12.9003	11.5845	13.0816	13.1559	13.2959	12.5687	11.0741	14.1408	13.1039	13.0212	12.2363	11.8826	11.4424	12.6022	12.3412	12.5454	12.2627	12.3387	12.9901	11.8595	12.3365	11.9848	13.3157	12.0536	12.8636	11.3821	12.327	11.7764	13.088	12.4803	12.0485	12.2784	13.1567	12.0144	13.5116	12.3799	12.3046	13.0098
ALG5	10.4625	10.151	10.3117	10.4696	8.74483	8.76155	10.5999	9.79279	11.0154	9.4818	10.0126	11.3859	9.62022	9.84078	9.99577	10.3309	10.6193	10.3729	9.67066	9.42417	10.2348	10.4553	10.5058	9.47573	9.69174	10.2107	9.12153	10.4838	10.6952	10.4533	9.63481	10.4009	9.57175	9.53916	9.56605	9.83131	8.78136	9.71253	9.59059	9.51175	9.68825	9.56796	10.3276	10.0168	10.2324	10.5812	10.3231	9.36632	10.1137
ALG6	9.71939	9.66534	10.007	10.1202	9.75656	10.8478	9.81378	9.72962	10.236	9.91289	10.2204	9.49785	10.4533	9.95565	10.8017	10.9823	10.2877	9.87958	10.3443	9.47573	9.74987	10.1059	10.4147	10.151	9.02514	8.81057	10.0768	9.9629	10.236	9.25503	10.0593	10.2761	9.94544	9.34207	10.7591	10.1861	9.33762	9.45533	9.45327	10.115	9.97011	9.97728	9.76653	9.53138	9.67948	10.8424	9.99577	9.96	9.79604
ALG8	10.1624	10.4126	11.3509	10.9708	9.87805	10.6466	10.5314	9.69174	10.9024	10.7969	10.7649	10.9694	10.5008	10.5028	9.97728	11.4089	10.9151	10.5897	11.1997	10.9809	11.752	10.8564	10.8742	10.2923	9.85331	10.3399	8.59991	10.2866	10.5555	11.0961	10.3641	10.9388	10.0334	11.6742	10.4919	10.137	10.2372	10.6119	10.3197	12.2186	11.1085	11.0168	10.1228	10.8194	10.8017	12.4489	10.3015	9.92035	10.4115
ALKBH1	9.57743	9.73809	9.39874	10.1228	9.05257	9.76155	9.26913	9.37287	10.0251	9.63844	9.73302	9.91289	8.42206	7.90087	10.2456	9.37287	9.18488	9.76487	9.97011	10.128	9.58871	10.3174	10.1124	9.56415	9.11634	9.99294	9.20701	9.82018	9.96723	10.1007	9.33539	10.2467	8.93958	9.27146	8.77479	9.57554	8.88874	10.4522	9.0607	9.02514	9.13186	9.62571	10.4157	9.12412	9.42417	9.55075	9.97298	9.52552	9.70908
ALKBH2	9.75489	8.98584	10.0914	8.87958	8.3837	8.38802	8.27146	8.33539	8.22882	8.99718	9.0607	8.96	8.70044	8.43045	9.33762	9.98584	8.12928	7.93664	9.85019	9.24793	8.32193	9.99294	9.72962	8.35315	7.87036	8.87036	8.5812	8.36194	9.71081	9.68299	8.52748	8.29462	8.57365	9.3837	9.37287	8.81378	7.48382	8.37069	8.3837	9.79442	9	8.89785	9.5216	7.97154	8.75154	10.5068	7.67243	8.02237	8.52748
ALKBH3	10.3608	9.91439	10.3619	9.77643	9.20701	9.75822	9.53722	9.18735	9.57554	10.4073	10.1383	10.703	9.29462	9.82177	9.65642	10.1459	10.5565	10.0835	10.8773	10.0014	10.8994	10.236	10.3476	9.783	9.40514	10.3531	9.57175	9.48784	10.2981	10.2784	9.60363	10.0954	9.22641	10.1357	9.44294	9.71768	8.43045	9.69697	9.42626	8.77808	9.67948	9.75656	10.8865	9.24079	9.41574	12.3842	10.7665	9.21675	9.82177
ALKBH4	8.42206	9.40088	10.764	8.18982	8.73132	9.34873	10.4949	8.46761	8.78463	9.08481	10.7134	8.62571	9.49785	8.20457	9.54689	9.54882	8.74819	8.65821	9.55651	9.3443	9.25503	8.82655	9.20701	8.6865	8.69349	9.0954	9.82337	7.78136	9.33762	8.90989	9.02514	8.33539	8.6865	9.26679	8.98868	9.0634	7.82655	9.48583	9.35755	9.04985	9.39017	9.11114	9.96723	7.71425	9.20945	8.97728	9.82814	9.02237	10.446
ALKBH5	12.4391	13.0039	13.1469	13.1903	12.93	13.293	12.6106	12.0515	13.1103	12.9697	13.1186	11.8301	12.7634	12.5988	12.8912	12.7863	12.5341	13.1583	13.0305	13.3236	12.8769	12.0393	12.757	11.9388	12.9031	13.1469	12.5722	12.7198	12.8114	12.9591	12.2589	12.0471	12.6948	12.3718	12.3904	12.2282	12.8834	13.5767	12.8521	13.0816	12.7213	12.8142	13.518	12.3063	12.8192	12.4213	12.4473	13.6208	12.8521
ALKBH6	9.66711	9.41785	10.3309	9.15482	9.01123	8.86109	9.15987	9.5812	9.80574	9.74483	9.79279	9.92481	8.79442	9.93664	9.09803	9.90989	10.6411	9.28077	9.81218	9.58496	10.1874	9.47978	9.32193	9.44087	9.84706	7.62936	9.65821	8.53528	9.41151	10.0014	9.48583	8.66888	8.58496	9.42206	10.8106	10.1762	8.85487	9.40727	10.0334	10.4868	9.57932	10.1007	9.44915	10.6321	8.59991	10.014	9.224	9.0634	9.41574
ALKBH7	10.5831	10.5275	12.0921	10.9672	10.9866	12.183	10.809	10.6839	11.7292	10.1497	9.66534	10.2796	9.21432	11.1111	10.4512	11.7797	9.55075	10.2969	10.9121	10.0526	10.9809	11.8166	10.5793	11.3896	10.9979	10.8289	9.73132	11.0928	11.0382	11.388	10.8178	10.8368	10.3208	10.4656	9.87958	10.314	10.0224	9.53138	10.8337	11.0755	11.2336	10.4325	11.1427	9.81218	10.0348	11.3498	10.1046	9.67419	9.82496
ALKBH8	9.10329	9.46352	9.13699	9.50383	8.58496	9.20701	8.76487	7.80735	9.42206	9.64566	8.59619	8.9629	8.43879	7.94837	8.47573	9.02791	9.56605	8.61839	9.32193	9.40727	8.98584	9.52552	9.41363	9.21917	8.40088	10.0251	8.05528	8.36632	9.48583	9.12928	9.40514	9.04712	8.7879	9.12928	8.30834	8.46761	8.37504	9.56415	7.96	7.98299	8.89178	9.52748	9.10329	8.3837	9.67419	9.72622	8.58496	9.15987	8.74147
ALK	1.58496	3.58496	3.45943	2.32193	3	3.45943	1.58496	6.06609	5.58496	3.32193	2.58496	1	3	3.32193	2.32193	2.80735	1.58496	4.58496	1.58496	0	0	0	3.45943	5.12928	3.80735	0	6.67243	4.32193	0	3	1.58496	1.58496	2.58496	3.90689	3.16993	4	5.08746	0	2.80735	2.32193	1	2.80735	0	2.58496	1	3.58496	4.39232	3.80735	0
ALLC	0	0	2	0	1	3	0	0	0	0	0	0	0	0	0	0	0	0	0	0	0	0	2.80735	0	0	0	0	1	0	0	0	0	0	3	0	0	0	0	1	0	0	0	0	0	0	2.58496	1.58496	1	0
ALMS1P	2.58496	3	2	1	2.58496	3.70044	2	3.70044	4.24793	3	2.80735	0	3	2.58496	4.16993	5	1	2.80735	0	1.58496	3	0	0	0	2	2	5.61471	3.58496	0	1	1.58496	3.16993	3.70044	3.90689	1	3	3.80735	2.32193	3	4.45943	2	2	2	3	1	2	0	0	0
ALMS1	10.7863	11.7773	11.4584	10.6874	11.6221	11.0251	11.0437	11.6362	11.204	11.7814	12.0997	10.5421	12.5324	11.6528	10.6591	12.3006	11.2258	11.445	11.5324	10.6448	12.196	10.0539	10.2276	10.4594	11.8553	11.9388	12.9131	11.2668	10.2668	10.4231	10.8986	10.5137	11.5527	11.899	13.2867	10.9972	12.031	11.5864	11.2527	11.2082	11.617	11.8595	12.2747	12.1529	11.9661	12.8068	11.6515	11.8009	11.8194
ALOX12B	12.6175	7.88874	8.26679	9.61655	7.97728	5.75489	8.89482	9.57743	3.90689	10.0821	7.55459	9.22882	6.97728	3.16993	5.88264	6.35755	7	8.8009	8.55459	11.2715	4.32193	12.5182	13.479	9.31288	10.4419	7.39232	11.1892	7.58496	12.0049	13.6436	8.46352	10.1699	10.7715	9.64024	2.80735	11.4599	5.70044	6.45943	8.36632	12.3837	11.1662	5.70044	5.24793	6.22882	7.49185	7.75489	8.45121	8.61839	10.29
ALOX12	9.97011	7.62205	9.23362	7.20945	6.08746	5.16993	9.98868	9.03617	5.49185	9.64746	9.55842	8.97728	8.97728	8.14975	7.49985	6.37504	7.19967	7.25739	11.911	11.7752	6.04439	9.37069	10.0967	13.9111	9.49785	9.21917	9.36413	5.80735	9.91439	11.9922	12.2506	12.3877	9.16993	7.86419	9.04712	8.27612	4.24793	11.3359	9.79766	12.7127	11.5522	12.1948	9.64926	4.32193	11.275	11.0231	6.94251	10.0661	8.79116
ALOX15B	12.451	3.32193	5.04439	7.17991	7.01123	3.58496	11.318	10.1573	11.4828	8.43879	7.07682	13.5105	8.10852	8.45943	6.50779	4.08746	6.61471	7.27612	6.53916	10.6795	8.20457	9.26679	14.263	11.3072	7.65821	8.33539	6.32193	6.80735	10.9263	10.7814	12.4297	10.6366	10.9031	4.90689	8.5157	10.8313	7.49985	2.32193	7.94251	4.08746	13.0363	7.56224	4.90689	4.58496	4.80735	5.12928	10.7574	5.55459	9.69697
ALOX15	5.49185	0	9.80252	4.16993	7.69349	9.75322	2.32193	11.043	5.16993	9.99718	4.64386	4.45943	0	2.58496	3.32193	9.79442	2.32193	9.05528	5.08746	2.32193	0	5.24793	2	5.35755	9.38586	2.58496	5.70044	2.58496	3.16993	1.58496	4.64386	1.58496	3.90689	3.32193	7.91289	1	5.90689	2.80735	8.12412	2	7.59246	6.40939	8.07682	8.11894	1	6.49185	5.35755	5.08746	3.70044
ALOX5AP	8.90989	8.54303	7.10852	11.0881	11.0741	10.1267	10.2021	10.1007	11.0701	10.032	8.56224	9.90087	7.14975	7.98868	10.2633	9.61102	10.8313	9.17991	8.08746	8.37504	8.93074	8.93664	8.58496	9.84235	9.37504	9.96434	8.16993	9.89026	9.86109	9.05528	9.66534	10.0389	8.62571	8.35315	7.2854	8.13443	10.2923	8.31288	10.3197	9.38154	9.16239	7.92481	7.8392	10.5048	8.07146	7.88264	9.94398	9.2384	9.29002
ALOX5	8.40514	7.64386	6.55459	9.72962	11.2408	9.55459	10.9106	9.47776	12.1033	8.91886	8.75154	8.50779	7.16993	8.88874	8.67243	8.36194	9.91737	8.45943	7.32193	6.87036	9.5411	7.49985	7.88874	9.25739	8.8009	9.08215	8.69349	9.8009	8.55842	8.24793	9.15735	8.78136	7.49985	8.79116	9.42206	8.52356	9.67243	8.03342	10.6511	8.59619	9.08746	7.49985	9.45943	11.3826	9.01402	7.7879	10.218	9.10066	7.45943
ALOXE3	12.2116	7.13955	7.52356	11.1911	6.14975	4.08746	9.48985	9.44501	3.90689	10.8178	7.81378	8.34873	4.64386	4.32193	7.29462	4.9542	9.19229	9.94251	8.58496	11.1344	5.12928	10.9622	11.9848	8.11374	10.0688	7.48382	10.2155	8.36632	11.2306	11.2738	7.11894	8.66888	8.75154	8.90087	6.14975	10.8803	7.61471	7.97154	7.7211	11.3955	9.35975	6.85798	4.24793	8.14975	6.91886	5.20945	9.91588	9.14211	10.7288
ALPI	0	0	0	0	0	0	0	0	0	0	0	0	0	0	0	0	0	0	0	0	0	0	0	0	0	0	0	0	0	0	1.58496	0	1.58496	0	2.32193	0	0	0	0	0	0	0	0	0	0	0	0	0	0
ALPK1	10.5887	10.2479	9.54496	9.93369	10.3332	11.7582	10.9278	11.3359	11.2586	9.77972	11.032	9.33092	10.8106	9.13955	11.0063	10.2324	10.1787	11.4707	9.45943	11.1131	9.58308	10.7117	10.2703	10.676	10.6926	9.67772	11.0175	10.6502	10.196	10.2503	10.7356	10.2264	9.89633	10.5699	10.6184	9.48583	11.2125	10.2877	10.4988	10.0526	10.6348	10.1923	9.92481	11.1592	10.2009	10.9556	9.77314	9.6865	10.5575
ALPK2	6.89482	6	7.85798	7.97728	8.60363	5.64386	7.76818	6.64386	11.4798	8.30378	7.79442	7.40088	4	3.58496	7.3837	3.58496	7.83289	7.09803	5.80735	5.78136	8.224	7.49985	7.79442	4.9542	6.42626	7.82655	4	7.58496	7.91289	7.31288	4.24793	5.93074	6.06609	5.16993	6.52356	8.64386	8.60363	8.01123	6.37504	8.09276	5.16993	9.09011	7.02237	8.25267	9.28771	6.78136	8.52356	8.5157	7.73471
ALPK3	8.77149	8.28077	7.17991	9.61287	9.97585	9.85331	7.65821	7.86419	9.38802	9.17493	9.01681	7.55459	7.40088	8.88264	8.33985	8.08215	7.76155	8.08215	8.60363	8.57365	7.97728	8.25267	9.45943	10.6339	8.47978	9.3837	8.08215	11.2119	8.50383	8.24793	10.0782	9.224	9.29002	10.0741	8.75489	9.73132	10.5953	8.92778	8.93958	8.94251	8.64386	9.26913	7.59991	9.73978	10.4615	9.72451	8.26679	8.94544	8.3837
ALPL	10.0307	6.88264	9.60363	9.04712	8.54303	6.83289	9.12153	9.01681	11.9687	8.59246	9.59059	7.03342	9.40939	8.78136	8.47978	7.90689	7.93074	10.1972	9.72622	8.97441	9.2384	7.82018	8.42206	8.87958	8.23362	7.79442	10.2264	12.058	8.74819	10.0098	8.18488	8.9629	8.85798	9.15735	9.61655	9.1267	8.09276	6.98868	9.93369	9.17243	8.44294	8.44294	8.53916	8.84549	8.67596	9.94251	7.2854	8	8.99152
ALPPL2	4.32193	0	0	1	0	0	1.58496	0	0	0	0	1	1	0	0	0	0	0	1.58496	2.80735	0	0	4.32193	0	2.32193	1	0	0	0	3	9.86419	0	0	0	4.64386	3.16993	0	0	0	0	1	0	0	0	0	0	0	0	1
ALPP	3.16993	0	0	3	0	0	3.16993	0	0	4.52356	0	2.32193	0	0	3	0	7.13955	1.58496	0	3.90689	3.58496	0	2	0	0	6.50779	0	3.16993	3.70044	1.58496	7.75489	0	0	0	2	3.16993	0	2.80735	0	2.80735	0	0	0	2.32193	0	0	0	1	1.58496
ALS2CL	11.7368	10.3998	8.51175	10.2621	8.09276	12.4484	11.4712	11.2615	9.59805	10.6724	10.545	11.4969	9.81378	11.272	10.0888	9.82496	12.2408	10.2773	10.944	12.0447	9.46352	12.7381	12.6411	13.4381	10.7936	10.4838	10.4898	10.1787	12.2662	10.9851	13.0166	12.0032	11.8595	10.0389	8.30378	12.6106	10.1447	10.5981	8.62205	10.6978	11.6202	10.4767	8.52748	11.7669	9.08746	9.11114	12.6826	9.30378	11.5854
ALS2CR11	1.58496	2.32193	0	0	1	4.45943	2.80735	5.52356	3.16993	3.16993	2.80735	3.70044	3.58496	3.32193	2.32193	3.16993	4	3.32193	2.58496	6.42626	0	5.04439	0	3.70044	5.12928	2.80735	3.90689	3.32193	0	4	4.08746	0	5	2.58496	6.65821	3.16993	2.32193	5.45943	5.2854	2	4.85798	4	5.12928	5.61471	2.32193	3.70044	6.89482	4.24793	3.70044
ALS2CR12	3.16993	4.39232	3	3.90689	3.16993	3.32193	2	0	3.32193	0	4.52356	4.9542	2	1.58496	2.32193	1.58496	4.16993	3.16993	2	2.32193	0	0	2.80735	3.32193	1.58496	3.32193	1	2.80735	0	3	3.16993	0	1.58496	2	0	4.08746	3.45943	1.58496	3.16993	2.80735	2.80735	3.90689	4.08746	3.16993	4.08746	0	5.16993	1.58496	2
ALS2CR4	10.2633	11.5226	11.1605	10.6357	10.8098	12.2978	11.1105	10.5584	8.88264	10.3718	11.599	10.7254	12.6411	10.8948	11.3745	12.2871	12.4057	10.6528	11.4115	10.4315	11.3565	10.2935	10.6952	10.744	10.3387	11.294	11.4888	11.9106	10.3151	11.1941	11.1605	10.5565	11.4808	10.5028	11.4236	11.1668	10.5392	11.3214	12.4192	11.5656	10.7748	11.7809	12.576	12.2219	10.9359	11.719	11.1718	11.5826	10.2866
ALS2CR8	8.96578	9.44708	8.53916	7.3837	8.3966	10.2515	8.67243	8.80735	9.41151	8.15987	8.46761	7.84549	10.1072	9.47776	8.46761	9.60918	8.85487	9.11894	8.85798	7	8.35315	8.59991	8.35755	9.26444	8.86109	7.35755	9.39446	8.21917	8.59246	9.10591	9.1472	7.93664	8.33092	8.95128	9.87652	8.65105	9.41996	8.25267	9.77149	9.27146	9.56796	8.57365	9.07414	9.98299	8.71425	8.90388	9.13699	9.08215	9.18488
ALS2	11.0063	11.4263	10.7928	10.1662	10.7389	11.1254	10.4584	10.7448	9.93074	11.1836	10.7091	10.3663	11.668	11.0478	10.6707	11.1724	11.0566	11.0546	11.2366	10.2432	10.6147	10.4838	10.8218	10.3498	10.3761	11.2912	11.3912	11.5048	10.8329	11.432	10.7177	10.5294	10.5216	10.7099	11.0868	11.1176	11.1636	10.888	11.1599	10.6856	10.5078	11.4263	11.4767	11.1972	11.3745	10.6839	11.3918	11.3354	10.7616
ALX1	0	5.04439	4.85798	7.27612	1.58496	1.58496	0	7.11894	0	7.41785	8.43879	7.10852	2	3.45943	7.99435	8.19967	4.32193	3.32193	6.88264	8.73471	6.53916	0	0	0	4.32193	4.24793	7.6865	5.16993	0	5.64386	7.75489	3.58496	0	4.70044	0	0	5.39232	0	0	6.50779	0	6.30378	7.43463	1	6.30378	0	5.93074	5.35755	1
ALX3	6.79442	9.17243	5	6.42626	6.76818	6.96578	5.67243	5.61471	7.29462	6.16993	6.45943	5.20945	9.80896	6.97728	7.37504	5.88264	5.88264	5.9542	8.20945	7.12928	7.53916	7.13955	7.81378	7.52356	5.2854	7.56986	9.10329	6.2854	7.85798	6.14975	7.65821	6.39232	7.35755	6.59991	6.12928	8.04985	6.12928	6.30378	6.08746	5.08746	6.39232	7.34873	7.12928	6.22882	6.30378	6.40939	6.50779	7.13955	5.93074
ALX4	0	10.9447	0	4.52356	1	3	2.32193	2.80735	1	5.64386	2.80735	1	6.24793	4.16993	5.70044	0	5.97728	5.32193	0	6.50779	5.39232	0	0	0	2.32193	7.09803	7.19967	0	5.04439	0	3.45943	0	6.87036	5.64386	0	4.52356	2.58496	2.80735	0	0	0	2	10.1396	4.64386	9.57365	0	6.37504	1.58496	1
AMAC1L2	0	3.32193	0	1.58496	1	1.58496	2.58496	1.58496	4.9542	0	1	0	0	0	3.45943	3.45943	1.58496	0	0	2.32193	0	2	0	2.32193	2.58496	3.58496	2.32193	4.80735	0	3.16993	2	3.45943	0	3.32193	3	0	1.58496	2.32193	1	3	0	2.80735	4.85798	0	1	0	2.32193	2.32193	0
AMAC1L3	2	4	2.58496	0	1	3.45943	1	0	3.32193	1	1.58496	0	0	0	2.32193	0	0	0	1.58496	2.32193	3	3.58496	4	2.32193	1.58496	2	2.80735	1	0	1.58496	1	0	3.16993	2	1	1	1	2.32193	0	4.08746	1.58496	3.70044	3	0	1	1	0	1	1
AMAC1	0	0	0	0	0	0	0	1.58496	2.58496	2.58496	1.58496	0	0	1.58496	0	0	0	0	0	0	0	2	0	2.32193	0	0	0	0	0	0	4.70044	0	0	0	0	0	0	0	0	0	0	0	0	0	0	2.80735	0	3.45943	0
AMACR	12.1235	9.94691	8.91289	12.0934	9.15987	10.3083	10.676	9.88264	8.81057	9.82337	9.48784	11.041	9.633	8.45943	10.236	10.1523	10.0498	9.78463	9.32418	10.7928	10.2562	12.3987	9.64926	11.8498	9.06609	10.9801	10.2155	11.1144	9.97298	10.0182	10.9535	10.8082	9.45121	8.92481	7.99435	11.5324	9.66178	9.88264	9.17243	9.41151	9.5216	10.5953	8.71425	9.29002	10.0768	10.7773	10.5382	9.66356	9.61102
AMBN	0	0	0	0	0	0	0	0	0	0	0	0	0	0	3	0	0	0	0	0	0	0	0	0	0	0	0	0	0	0	0	0	0	0	0	0	0	4.32193	0	0	0	0	0	0	0	0	0	0	0
AMBP	0	3.70044	0	0	0	0	0	0	0	0	1	0	2	1	5	2	1.58496	1	0	1.58496	0	0	0	0	0	0	2.80735	0	0	0	1	0	2.58496	1	0	0	1	0	0	1	0	1	2.58496	3.45943	0	0	0	0	1
AMBRA1	11.1215	11.4486	10.69	10.2228	11.1325	12.0341	10.9866	11.1085	10.9204	10.9506	11.6243	10.9359	12.0485	11.1768	10.8963	10.8948	10.9256	11.1655	11.5608	11.6142	11.2597	10.8065	11.1209	11.5641	11.0647	10.9121	11.585	10.4605	11.224	11.0735	11.183	11.0334	11.4003	11.3864	10.858	10.3208	11.021	10.5018	10.9858	10.2444	11.1228	10.7339	11.8669	11.2396	11.5038	11.1861	11.6022	10.5651	10.8494
AMD1	13.8009	13.003	12.4643	12.9631	12.757	12.1092	12.8562	12.6159	12.4986	12.7166	12.8905	12.1984	12.2152	12.2647	13.5933	12.0771	12.1105	13.4502	11.9031	13.2831	12.4046	12.8826	13.6222	13.3294	13.0319	12.1938	12.6861	12.9016	13.3937	13.3859	13.041	14.0961	13.3359	12.2	12.837	12.9835	12.5625	12.8899	12.1805	12.0951	12.879	12.8813	12.9205	12.4737	12.4041	12.8961	12.9988	12.1633	12.6832
AMDHD1	2	3.80735	3	4	4.08746	1	9.29692	3.45943	6.62936	6.87036	6.74147	4.08746	3.90689	3.80735	3.80735	1.58496	5.42626	3.58496	5.75489	4.08746	5.2854	10.9586	2	5.72792	8.88874	3.16993	9.04712	5.04439	3.16993	5.42626	3.80735	7.36632	0	5.78136	3.80735	4.64386	4	4	3.80735	5.45943	7.94837	0	6.39232	6.16993	4.70044	3.70044	3.32193	1.58496	5.12928
AMDHD2	9.7879	9.15228	8.77479	8.73471	8.53138	9.83605	8.8009	8.19967	10.102	10.1267	9.35755	9.21432	8.52356	8.44708	9.85643	8.60363	9.54689	9.40939	9.08215	8.5157	9.58496	9.21917	9.21917	9.71768	8.77149	9.91737	8.81698	9.26209	9.70736	8.93664	9.01959	8.98014	8.55459	9.13443	8.98868	8.71425	8.40939	9.56224	9.29232	8.633	10.544	8.49185	8.82337	10.115	9.24079	9.44915	9.29462	8.93369	9.46964
AMELX	0	0	0	0	0	0	0	0	0	0	0	0	0	0	0	0	0	0	0	0	0	0	0	0	0	0	0	0	0	0	0	0	0	0	0	0	0	0	0	0	0	0	0	0	0	1	0	0	0
AMELY	0	0	0	0	0	2.80735	0	0	0	0	0	2.32193	0	0	0	0	0	0	0	0	0	0	0	1	0	0	0	0	0	0	0	0	0	0	1.58496	0	0	0	0	0	1	0	5.35755	0	0	0	0	0	0
AMFR	13.4331	12.4876	11.8106	13.3444	12.5216	13.3026	13.0735	12.6511	13.4185	12.5328	12.0485	13.1951	12.1396	13.1283	12.1373	12.6968	12.3482	12.5384	12.9161	12.4165	13.3998	13.2499	11.6528	13.9562	13.2275	13.6752	12.3233	12.5882	12.6591	12.9272	13.0936	12.7703	12.5162	12.8492	12.69	13.0959	12.7991	12.1082	12.4365	12.2161	12.7175	12.3292	11.4974	12.6389	12.128	12.8709	12.7895	13.3531	12.8396
AMHR2	2.58496	0	0	0	0	0	0	0	1	0	0	0	0	0	0	1	0	0	0	0	0	2	0	0	0	0	0	3	2.32193	0	0	0	0	0	1	0	0	0	0	0	0	2.32193	0	0	0	0	0	0	0
AMH	8.76818	5.04439	7.15987	5.2854	4.45943	10.9374	4.75489	1	6.06609	3.16993	5.78136	3.70044	5.04439	2.32193	5.70044	5.2854	2.80735	6.26679	5.04439	5.67243	5.90689	9.36194	4.9542	6.42626	7.05528	4.80735	7.3837	4.85798	6.58496	9.69523	5.52356	4.64386	3.80735	7.17991	8.67243	5.97728	4.32193	8.55075	4.39232	7.24793	1.58496	6.94251	8.64386	3.45943	4.80735	6	6.53916	6.40939	3.45943
AMICA1	7.94837	7.70044	5.12928	8.82018	10.1935	9.74315	11.1649	9.57365	12.0566	6.16993	7.17991	7.97728	7.41785	7.93074	8.64024	9.32867	8.55075	6.75489	6.37504	7.12928	8.82337	8.03342	7.67243	9.18239	7.98868	7.52356	7.75489	7.85175	7.89482	7.32193	9.70563	9.55075	7.65105	8	7.87036	6.50779	8.87652	7.7879	9.17742	6.93074	8.633	4.32193	4.75489	9.74147	7.75489	6.37504	7.74147	7.70736	7.94251
AMIGO1	7.85175	7.74147	7.16993	4.64386	6.90689	7.07682	5.61471	5.64386	7.8009	5.32193	8.36632	1	7.97728	8.66178	5.58496	7.46761	5.58496	8.01681	8.82972	7.9542	8.48382	6.9542	2	7.37504	8.06609	6.89482	8.08215	7.44294	7.18982	8.45121	6.55459	7.44294	7.93074	7.02237	7.65821	5.49185	8.0607	7.67948	7.50779	6.2854	7.50779	7.18982	8.26679	7.5157	6.89482	6.91886	4.75489	8.20945	7.77479
AMIGO2	11.5727	10.2538	9.82337	11.2609	10.2456	8.31741	10.7846	8.35315	10.4051	12.7715	11.7863	11.8986	8.64746	9.85019	10.7822	8.44294	10.332	10.043	7.12928	10.1886	13.4522	9.83763	11.7599	8.57365	8.53138	12.9674	7.89482	11.1189	10.6248	9.67948	9.7364	11.5098	10.9061	8.10852	10.6883	11.3934	10.5527	10.6944	8.51964	11.0788	7.63662	12.6411	8.93369	9.15735	12.2998	10.4284	11.4136	12.1755	11.4179
AMMECR1L	11.9524	11.9669	12.0244	10.6555	10.9929	10.8541	10.9723	11.2149	11.1286	11.5699	11.1118	11.4263	11.6528	11.2544	11.6965	10.8138	11.4828	11.5343	10.4284	11.3421	10.4315	11.411	11.6321	10.9607	11.8638	11.6443	11.8021	11.2615	11.5741	11.4778	11.1812	11.0035	11.4848	11.4888	10.9159	11.3253	11.6298	11.7846	11.567	11.2058	10.7364	11.73	11.4579	11.6461	11.6991	10.1072	11.9733	11.4435	11.8138
AMMECR1	11.5589	10.6555	11.3231	12.3729	12.0941	10.6064	12.0362	11.2021	9.97585	11.3821	11.969	11.7908	10.2946	11.1911	12.6715	11.9443	11.5798	12.0761	12.4691	11.8777	10.23	12.0441	13.0816	12.4742	11.0389	11.0021	12.1376	10.9263	12.1646	11.4645	12.4881	11.7415	11.7142	11.5741	12.6266	13.6585	11.2076	11.5962	11.8166	11.1491	11.6133	11.5531	10.23	11.463	12.2243	11.7091	12.5043	11.9833	11.6289
AMN1	8.97728	9.11634	10.2252	8.86419	8.54303	10.0526	8.11374	9.04166	9.71081	9.18488	7.09803	9.63481	9.58684	8.2384	9.03892	7.92481	8.53138	7.92481	8.06609	8.10329	8.94251	9.38802	8.40514	8.39232	9.36632	8.46352	8.56986	7.8392	9.49985	9.13955	7.80735	8.81698	9.39874	8.48382	7.3837	9.02791	8.07682	8.96867	7.56224	8.65105	8.56605	9.24555	9.18488	7.13955	7.81378	9.61471	8.74819	8.91588	8.60363
AMN	9.29462	8.11894	9.01681	5.93074	6.70044	1.58496	7.03342	7.33985	5.75489	8.44708	6.33985	7.20945	4.08746	6.85798	7.56986	9.59805	6.65821	8.0607	7.11894	8.16491	4.70044	9.23601	10.4584	8.73471	8.59619	7.66534	8.26679	6.76818	8.66534	6.90689	8.27612	8.33092	6.79442	9.00282	6.30378	7.96578	6.6865	6.04439	6.55459	8.86728	9.51175	8.31741	7.85798	6.35755	6.50779	10.0647	6.55459	8.04439	7.89482
AMOTL1	14.7371	13.2764	13.5327	13.3617	14.1065	14.3832	12.7413	13.041	11.2336	12.4231	12.764	12.9456	13.572	13.5644	11.6262	13.0319	13.6649	12.645	12.2043	13.6066	12.7805	13.6331	14.1655	13.9325	13.1835	13.2754	13.7969	13.8773	13.9888	13.8367	13.5946	13.5837	13.7009	14.6298	12.6039	12.8946	14.9967	13.7009	12.9638	12.3534	13.1512	14.087	12.4006	12.775	13.9296	13.48	12.952	13.729	12.7343
AMOTL2	12.5649	12.9436	11.0007	11.6046	11.2082	11.8178	11.9805	13.0039	11.1286	12.7723	12.5379	12.0961	12.6407	11.3982	10.9958	11.265	13.1804	11.2064	12.7313	12.0895	13.4906	11.6165	11.2784	13.1727	12.1193	12.0705	12.7004	11.9773	11.5694	12.5843	12.8273	12.2216	13.6414	11.9769	12.6573	11.4247	13.0797	12.5379	11.3652	11.7528	12.6145	11.2324	12.0526	11.6528	11.923	9.77808	11.9658	11.3891	12.2831
AMOT	6.2854	11.0928	11.6944	8.92481	12.1411	10.6644	8.9542	9.61655	8.28077	4.80735	7.12928	7.45121	10.6804	8.0607	5.35755	9.58496	8.3837	9.1472	8.66178	6.08746	5.24793	9.55075	4	9.94691	9.84235	7.44294	11.6578	8.58871	6.58496	7.14975	9.46761	9.85175	10.0539	9.32418	12.3194	6.18982	8.96867	6.55459	10.5736	6.45943	11.0314	7.15987	12.1079	9.05799	7.2384	10.4574	9.2384	6.47573	7.35755
AMPD1	2.58496	0	0	1	2.58496	0	3.70044	3.45943	9.17243	0	2	0	0	2.32193	1.58496	0	0	0	3.32193	1.58496	2	0	0	3.32193	2.32193	0	0	0	0	0	3.45943	0	0	1	0	1	3	2.80735	0	0	2.80735	0	1.58496	4.16993	0	1	0	0	0
AMPD2	11.1649	10.9944	11.137	11.5093	11.2854	10.7797	11.31	10.9054	11.7074	11.4838	11.6931	10.1824	11.2503	11.8599	10.7074	11.6684	11.4481	10.9593	11.7694	11.4691	12.0021	11.2877	10.8186	10.1674	11.0634	11.2246	11.5033	11.2726	10.8471	10.5255	11.1357	10.8376	10.9278	11.1997	11.2216	11.3465	11.3487	10.9359	11.722	11.3066	10.5137	12.0084	10.978	11.7855	11.6537	10.9091	11.1898	11.5994	11.1293
AMPD3	10.3902	9.21917	9.52943	11.1523	10.242	9.44501	10.6266	11.6257	11.3848	8.16993	8.90989	12.1137	9.46964	10.4189	11.286	10.2119	11.4712	10.7624	10.8486	11.3734	9.66	11.1935	11.9676	11.5108	10.5774	10.4788	11.2426	9.74315	11.5483	11.0251	10.5167	10.6018	10.2491	10.1749	9.05257	11.3123	10.2312	11.8134	9.86882	11.0553	10.9278	9.52356	7.40088	10.8494	9.49785	9.63662	10.5689	10.137	10.4898
AMPH	5.52356	6.2854	7.82018	7.70736	11.5887	5.83289	7.14975	5.70044	6.96578	7.32193	7.70736	5.97728	9.24317	5.83289	7.05528	4.90689	5.67243	6	4.90689	6.04439	4.75489	6.04439	4.70044	4.80735	4.39232	7.40088	5.04439	10.3674	6.62936	4.90689	6	7.40088	5.32193	5.75489	5.67243	7.14975	7.77479	5.93074	7.40939	7.22882	4.16993	8.12928	8.18982	8.18488	7.82018	6.79442	7.43463	7.10852	9.47978
AMTN	2	10.0674	8.30378	9.76155	9.29462	8.28077	2.58496	8.01681	0	8.40514	1	3.45943	6.12928	5.2854	14.368	0	12.2497	6.42626	6.71425	5.20945	0	7.2854	0	1	8.2854	10.0782	4.85798	10.8114	5.67243	10.3608	7.3837	3	12.1765	6.08746	0	2	14.437	5.49185	7.15987	12.4566	3.58496	0	2.58496	0	6.50779	3.16993	10.5575	8.69349	5.20945
AMT	6.89482	8.13955	6.78136	5.93074	6.78136	7.72792	7.34873	6.90689	8.42206	6.61471	7.46761	6.89482	7.75489	7.13955	7.37504	8.48382	7.57743	7.44294	7.33092	6.22882	6.97728	8.84235	7.40088	7.79442	7.27612	7.96	8.47573	6.74147	6.50779	7.02237	7.40939	7.24793	5.93074	7.87652	7.45943	7.34873	7.25739	6.08746	6.71425	7.89482	8.16491	6.56986	7.32193	7.21917	7.11894	8.47573	7.25739	7.26679	6.79442
AMY2A	0	2.58496	0	0	0	0	0	0	1	0	0	0	0	3.16993	0	0	0	0	0	0	0	0	0	0	0	0	1	0	0	0	0	0	0	0	0	0	0	0	0	0	0	0	0	1.58496	0	0	0	0	0
AMY2B	7.8392	8.29462	4.75489	5.16993	5.42626	8.46352	6.87036	5.20945	8.78136	6.83289	5.35755	6.20945	7.45121	8.27146	7.59246	6.42626	6.96578	6.76818	4.70044	5.20945	5.67243	7.26679	8.43045	7.84549	5.04439	5.2854	7.29462	6.83289	5.58496	7.35755	6.20945	7.07682	6.47573	6.72792	8.05528	6.04439	6.52356	3.16993	5.20945	5.58496	5.45943	5.39232	6.90689	7.67948	5.61471	6.96578	5.24793	4	7.07682
AMZ1	4.39232	6.37504	5.55459	3.58496	4	4.80735	5	4.75489	6.44294	4.90689	4.80735	5.39232	4.64386	4.16993	5.42626	4.08746	8.32193	3.45943	6.6865	8.43045	6.65821	3.16993	4.52356	2	4.24793	5.55459	3.45943	2.80735	4.39232	5.80735	7.57743	5.39232	4.9542	4.80735	4.75489	4.52356	4.70044	4.75489	5.97728	6.74147	2	5.61471	3.58496	5.83289	5.16993	2	5.88264	6.35755	6.47573
AMZ2P1	8.36632	8.42626	8.93958	8.10329	7.21917	8.47573	7.25739	8.38802	8.55842	7.59246	8.43463	8.08746	8.23362	7.59991	8.25267	8.20945	7.36632	7.92481	7.92481	6.45943	8.89178	8.02237	7.96578	6.98868	9.18982	7.33985	8.32193	7.85175	7.37504	7.41785	7.3837	8.07146	7.20945	7.76818	6.87036	7.42626	6.9542	7.01123	7.45121	7.98299	7.64386	7.2854	8.57743	6.80735	7.09803	9.99152	9.07948	7.76818	7
AMZ2	12.0738	11.7507	12.7881	12.5899	11.5294	12.3837	11.7482	11.7628	12.1331	11.9174	12.0498	12.6662	11.7661	12.7256	11.914	12.3971	11.4398	11.8826	12.5367	11.8049	12.2384	12.4075	11.93	11.664	12.2473	11.6184	11.84	12.327	11.849	11.6817	11.776	11.7372	11.4818	12.1402	11.5435	12.2267	11.4486	11.7155	11.9065	12.3418	12.7922	11.9723	11.752	11.2009	11.6357	13.3369	12.551	12.1488	11.8086
ANAPC10	8.40939	8.11374	8.93074	9.00562	8.09276	8.37504	8.16491	8.08215	8.14466	8.07682	9.11114	9.25739	8.58871	7.55459	9.65464	8.53916	9.36413	8.90388	8.05528	8.89482	8.87652	9.37721	9.21917	7.98299	8.82337	7.94251	7.78136	7.40939	9.04439	8.40939	8.26679	8.30834	8.02791	7.45121	8.18982	8.5812	7.79442	9.12153	8.5157	8.94251	8.73132	8.73809	8.83289	7.3837	7.90087	9.37287	8.20945	8.56986	8.23362
ANAPC11	11.9549	11.5028	12.5379	11.4404	11.3554	11.7305	11.5058	10.5981	11.2479	11.6551	11.5622	12.4645	10.9887	11.6156	11.7528	11.7104	10.9922	11.3026	12.2732	11.84	12.0861	11.8106	11.6569	11.3185	11.5093	11.4136	10.8297	11.7056	11.722	11.4409	11.3095	11.6133	11.5172	11.0795	11.3337	11.7469	10.7364	11.1561	10.8611	12.2423	11.6294	11.4979	11.9207	10.8872	11.2521	11.5868	11.5584	11.7241	11.381
ANAPC13	12.4422	12.0403	12.3066	12.2536	11.3399	12.062	11.703	12.0014	12.042	12.9052	12.4057	13.5147	11.043	12.4986	11.838	13.0442	13.2981	10.268	12.7703	12.221	13.3018	12.2998	11.7785	11.8238	12.4556	12.1911	11.9798	12.3426	12.2177	12.6034	11.8502	12.057	11.1331	12.0805	12.2037	12.1561	12.1839	12.3426	11.8773	12.265	12.4197	11.9259	11.7249	11.7536	11.6078	12.0441	12.0984	11.5722	12.3559
ANAPC16	11.7545	12.1658	12.7729	12.0512	12.1696	12.2037	12.672	12.1007	13.1307	11.3576	11.9088	12.8954	12.2544	12.2877	11.9226	12.8265	11.9758	12.2845	12.5772	11.7474	12.6289	12.3971	11.8158	11.8619	11.8811	12.4479	11.7686	11.8102	11.556	12.1124	12.0678	11.9546	11.8788	12.2577	12.5135	11.3049	11.8853	12.0454	12.1901	12.1908	12.6837	11.8761	12.1908	11.9429	11.6573	12.4594	11.5929	11.1636	12.0283
ANAPC1	12.5311	11.8345	11.7932	10.5859	11.8754	11.7809	10.218	11.318	11.3805	11.5911	12.0577	11.2246	12.2125	11.8486	11.1699	11.6027	11.6434	11.5211	11.6542	12.0165	11.776	11.1731	11.6644	11.7545	11.1799	12.0262	12.3106	11.4878	12.0984	12.1812	11.807	12.1098	12.3021	11.9473	11.7069	11.3393	11.7254	12.2049	11.633	10.4481	11.3918	11.8708	12.188	12.1364	13.656	10.1241	11.4094	12.5873	12.0116
ANAPC2	11.3117	11.2784	10.9513	10.5897	10.6321	11.7457	10.9366	10.5411	11.5157	11.7185	11.3231	10.7356	11.1978	11.5122	12.2978	10.9915	11.1351	10.8368	11.4732	11.272	12.0088	11.265	10.9248	11.4579	11.29	11.0881	11.1706	10.5118	11.3287	11.4502	11.1033	11.4435	10.7262	11.3493	11.0196	11.5231	11.6609	11.9366	11.5637	12.4263	10.8826	11.2027	12.1573	11.6303	11.2119	10.5265	10.944	11.3674	10.8533
ANAPC4	10.3761	10.2432	10.374	10.0168	9.21675	11.2174	10.242	9.96723	10.6573	9.80574	10.5915	10.6248	10.983	9.48583	10.0755	10.3663	10.6909	9.78136	9.40727	10.1984	11.3365	10.4848	10.7142	10.2046	9.90839	10.6248	9.89936	9.92778	10.5934	10.5108	10.3117	10.0084	10.2726	9.95855	10.9196	10.1649	9.44708	10.3276	10.1861	10.0808	10.2107	9.86419	10.3729	10.421	9.90388	9.92926	10.1497	9.99718	10.1836
ANAPC5	12.7901	12.6533	13.2174	12.7091	12.3995	12.2963	13.0054	12.4202	13.1359	13.1951	12.7607	12.6294	12.1545	12.5063	12.7545	13.5933	11.9712	12.6216	12.9674	12.775	12.7444	13.3433	12.875	12.6624	12.4354	12.4297	12.8975	12.6188	12.6968	12.8609	12.8362	12.8041	12.2408	12.8166	13.108	13.0848	12.5282	12.9237	12.3479	13.0248	12.7653	12.7715	13.3369	12.5798	12.4853	12.8301	11.9897	12.3837	12.5355
ANAPC7	11.576	11.2946	11.7805	11.8416	11.5507	11.1536	12.1774	12.3537	11.5454	12.3515	11.9858	11.4909	11.656	12.2738	12.0583	13.1007	10.9837	11.6271	12.2282	11.4818	11.5319	12.3168	11.7645	12.1724	11.8514	11.3004	12.0678	11.1892	11.6375	12.5085	12.0396	12.0189	11.8494	11.888	12.5922	12.2485	11.8412	11.6887	11.823	12.6893	12.6517	11.9114	12.5873	11.6786	11.4767	12.8889	11.3842	11.9462	11.9359
ANGEL1	10.5343	11.3987	10.151	11.2871	11.3723	11.3426	10.4221	11.1718	11.7254	11.5078	10.9256	10.7532	10.7789	10.2467	11.2755	10.4737	10.6952	10.8872	11.5665	10.8478	10.5546	11.8467	11.7343	10.1408	10.6511	10.9418	10.7322	10.5372	10.7372	11.0154	10.8463	10.1124	10.1267	11.6402	10.8098	10.8564	10.8603	12.1727	11.0355	10.4126	10.7288	11.4579	11.3565	10.9174	11.6216	10.8017	11.2808	10.8925	10.7177
ANGEL2	10.6275	10.6348	11.239	10.3015	10.3707	11.9307	10.7065	11.1376	10.9837	10.9484	10.5382	9.95128	11.3966	11.5887	10.4367	11.0217	10.4231	10.4284	10.0835	9.45121	10.7599	9.91737	10.4273	10.1599	10.9922	9.7039	11.2342	10.2467	10.0154	11.0348	10.0821	9.5157	10.7582	11.3123	11.1978	10.0112	10.1497	10.0293	10.4635	10.4273	10.6555	10.7532	11.888	10.8106	9.64386	9.68299	10.3652	10.7389	10.6221
ANGPT1	6.14975	7.56986	9.53528	7.65105	10.0417	9.73302	7.87652	7.39232	6.33985	7.14975	7.5157	5.2854	6.79442	8.11894	6.33985	7.74819	7.2854	8.49185	6.32193	6.75489	8.6865	8.71081	6.78136	6.74147	7.91289	6.26679	7.3837	9.22882	7.46761	6.84549	6.87036	6.50779	6.83289	8.85798	7.13955	6.98868	9.37721	6.08746	8.73809	8.12928	6	10.0028	10.4778	6.84549	8.84235	7.90689	7.45943	8.25739	7.80735
ANGPT2	8.05528	9.07682	9.64746	11.2883	9.33539	7.47573	9.40727	8.09276	10.2946	9.53138	9.47573	8.8009	7.81378	7.85175	10.1548	7.61471	10.2981	9.18239	8.79442	9.39446	10.2668	9.43463	10.3565	7.87652	9.02791	9.75656	9.03617	10.8321	10.8595	8.63662	8.37938	9.1472	10.8194	8.71768	8.73471	11.1033	8.97728	10.8202	8.61102	11.3837	7.94251	9.52552	8.2854	8.82337	9.45121	9.82337	9.80735	10.0661	9.2738
ANGPT4	2.58496	0	0	2.80735	0	5.08746	0	0	5	0	3	0	2	1	0	0	4.08746	0	2.58496	1	0	2	0	0	1.58496	3.90689	1.58496	2	3.70044	0	0	2.58496	0	0	1	0	1.58496	2.32193	2	0	1.58496	2	1.58496	0	1	0	3	1	2
ANGPTL1	7.88874	6.14975	5.85798	7.52356	10.1548	9.55842	6.52356	7.62205	8.04439	6.82018	10.5018	4.39232	7.87036	7.50779	6.61471	7.71425	4.39232	6.33985	4.24793	9.59246	4.24793	4.70044	5.75489	8.14466	6.37504	6	4.52356	11.3971	3.16993	4.58496	7.76818	8.73132	3.45943	9.10066	4.80735	5.88264	8.42206	5.45943	8.79116	6.85798	6.9542	2.32193	5.24793	7.8392	8.49185	4.75489	4.80735	4.9542	2
ANGPTL2	9.53916	10.5285	12.3742	12.9101	11.8349	11.2779	13.2949	10.0126	10.0755	13.0826	11.611	9.7879	11.7698	11.4929	11.3106	9.40088	11.3837	11.9133	10.0126	10.0182	10.796	10.1267	10.1033	9.71939	10.7532	11.9751	10.4717	13.4588	10.341	10.9944	11.0498	10.9099	11.227	11.1762	10.9823	12.1488	13.1787	11.7932	11.7056	13.0673	9.50581	12.9374	10.817	13.3711	13.1246	11.1624	12.0519	12.5367	10.2819
ANGPTL3	0	1.58496	0	0	2	0	1	1	0	2.32193	0	1	2	2.58496	0	4.08746	3.45943	3	0	0	3.58496	2	2	2	2.58496	4.16993	1	2	0	1.58496	0	0	0	2	2.32193	3.80735	2.32193	3.16993	0	2.32193	1	2.32193	0	0	3.45943	2.58496	4.45943	4	0
ANGPTL4	11.7022	8.75154	9.18239	10.6348	9.25503	5.88264	8.60363	10.9374	8.16993	10.5868	9.67772	11.7313	7.33092	7.05528	10.7262	6.72792	8.07682	11.8838	7.91289	12.3312	8.61839	12.1674	12.793	11.4752	10.7108	14.4448	10.2348	11.3095	12.1954	8.63662	10.4594	10.8773	11.0056	8.90388	8.50383	10.9337	10.0768	9.39017	8.44708	8.88264	10.4073	7.53138	6.04439	9.60363	8.35315	7.50779	11.275	10.3072	10.8065
ANGPTL5	0	1	0	0	1.58496	0	0	0	0	1.58496	0	2.32193	0	1	0	1	0	0	0	0	0	0	0	2	0	0	0	1	0	1	0	2	0	0	0	0	1.58496	0	1	1	0	0	0	2	0	2	0	1	0
ANGPTL6	4.32193	4.58496	3.80735	4.45943	4.75489	4.64386	5.45943	3	8.43045	3.90689	4	2.32193	1	3	4	2.80735	4.9542	4.16993	4.39232	2.80735	3.58496	4.16993	0	4.9542	0	4.58496	2.58496	4.08746	3.70044	3.80735	3.70044	0	0	1.58496	4.80735	3.32193	4.9542	5.16993	4.39232	4	3.16993	1	4.75489	5.32193	4.52356	3.16993	4.58496	3.16993	4
ANGPTL7	3.45943	4.08746	1.58496	0	6.52356	5.49185	2	3.16993	5.20945	2.32193	6.44294	5.20945	4	2.32193	4	4.90689	1	2.32193	1.58496	2.32193	0	2	5.9542	4.45943	2.58496	2.58496	2.32193	7.85175	2.32193	1.58496	4.24793	4.16993	2	5.45943	3	5.20945	5.12928	2.80735	3.90689	4	1	4	4	5.12928	4.39232	2	3.80735	3.45943	1
ANG	5.93074	7.2384	7.31288	8.51175	7.5157	8.03892	7.02237	6.61471	8.11894	7.45121	7.20945	8.47573	5.58496	5.32193	8.82018	8.18488	8.51175	9.41574	6.80735	6.22882	7.58496	9.25974	8.22882	7.25739	6.83289	9.633	5.12928	8.03342	8.40514	6.80735	6.40939	8.18488	6.78136	5.75489	6.90689	6.61471	7.37504	7.16993	7.56986	7.11894	8.34873	7.36632	9.12153	7.40939	6.16993	7.25739	8.3837	7.21917	7.26679
ANK1	11.7736	6.10852	5.72792	9.77314	8.15987	6.47573	9.75154	8.73809	8.53916	7.16993	9.49386	5.2854	4.80735	5.45943	8.46352	5.80735	8.41363	10.2216	6.6865	7.59991	11.7686	6.55459	9.11634	9.36632	4.85798	12.224	6.49185	5.90689	8.83605	5.88264	10.3343	6.47573	5.16993	4.85798	7.01123	7.29462	8.75489	6.06609	6.74147	6	6.33985	7.24793	6.04439	7.16993	12.6232	5.39232	8.5157	6.24793	11.4507
ANK2	8.19476	6.84549	8.08746	8.40088	11.462	10.5469	8.92184	9.36632	11.2755	7.75489	10.0674	6.24793	10.0539	9.45327	6.72792	8.76818	6.6865	7.96	5.9542	8.9629	6.52356	5.9542	6.49185	7.41785	9.56033	7.03342	7.76818	12.1693	3.16993	6.30378	8.98584	9.35535	4.64386	10.821	10.0526	6.97728	10.5999	8	10.3837	6.80735	7.12928	6.72792	8.86109	10.9016	10.0875	8.25739	7.32193	6.85798	7.14975
ANK3	13.284	11.8952	12.4396	11.8049	11.3696	12.7777	11.021	11.4315	8.98868	11.7764	10.3276	9.68299	11.0947	12.7463	9.83763	10.9866	10.3309	11.8412	11.3129	10.9069	8.52356	12.0951	9.49785	11.8796	12.0782	12.0362	11.7981	10.3253	10.7254	13.0449	11.8333	11.3718	10.9211	11.9936	10.5736	12.1501	12.4886	10.1762	11.2825	9.93664	12.1212	10.9491	11.7515	12.2018	10.1849	9.97441	10.4969	11.4083	11.7415
ANKAR	6.84549	6.70044	7.12928	5.04439	5.67243	7.17991	5.93074	5.80735	7.49185	6.24793	6.61471	6.44294	6.53916	6.89482	6.16993	7.07682	7.11894	6.08746	6.47573	5.90689	6.91886	6.12928	7.52356	6.10852	6.61471	6.67243	6.52356	6.53916	6.58496	7.14975	6.08746	5.97728	6.06609	7.65105	5.90689	7.14975	6.52356	6.37504	6.70044	6.45943	6.39232	6.96578	7.53916	7.29462	6.04439	6.74147	6.85798	6.35755	6.59991
ANKDD1A	8.03892	7.76155	7.32193	7.31288	7.79442	7.03342	7.59991	6.30378	10.1072	7.49185	7.88264	8.56986	8.41785	6.79442	7.02237	5.97728	7.98868	8.94837	5.61471	7.78136	8.69	6.84549	8.31288	9.19229	7.5157	7.82655	7	8.26209	7.33985	6.18982	9.06878	6.53916	7.10852	7.54689	7.86419	8.40939	8.66534	7.53916	8.35315	6.93074	6.16993	8.46352	7.85798	8.33092	8.14466	7.15987	7.93074	7.57743	7.76155
ANKFN1	0	1.58496	0	7.13955	0	0	0	4	0	0	0	0	0	0	0	0	0	1.58496	7.20945	3.16993	5.2854	0	0	3	3.90689	0	2.80735	1	0	2	2.80735	3.58496	0	0	6.14975	3.16993	4	0	4.90689	1.58496	5.16993	0	0	0	0	0	0	0	0
ANKFY1	13.2786	13.2063	12.7097	12.9016	12.6443	13.6624	12.9556	12.2647	12.4871	12.3731	13.834	11.7168	13.0703	12.5927	13.2357	12.4901	12.2315	13.0084	13.108	13.3035	13.3246	12.543	12.6991	13.3322	12.6602	13.493	13.2181	12.7551	12.9387	13.4463	13.185	13.0612	13.1275	12.5048	12.5406	13.0234	13.3083	14.032	12.7869	12.4722	12.6022	12.9556	13.5631	13.079	13.0551	12.3112	12.5505	13.0642	13.1023
ANKH	12.233	13.7021	10.6402	12.4105	11.8944	12.5658	12.5401	11.9791	12.2808	12.0878	11.0464	11.576	12.8313	11.7343	12.1115	9.69174	12.5788	11.7347	12.8975	11.5401	15.9274	12.5854	11.8876	11.1286	11.7883	13.6968	13.6498	13.3129	11.9211	11.9816	12.1737	11.584	11.9121	12.2978	11.3641	11.0835	12.5821	11.6636	11.819	12.3004	11.6961	12.6801	9.56605	12.6066	11.9798	11.4813	12.4919	11.463	11.8761
ANKIB1	12.3853	12.4502	12.7696	11.3559	12.0997	12.6282	13.4164	12.2597	12.0018	12.5221	13.4599	11.7686	12.4479	11.9218	12.1755	12.1267	12.5085	12.0647	13.0427	12.662	12.0878	11.5382	11.7515	12.1137	12.2258	11.9869	13.207	12.116	11.7069	11.9388	12.5211	11.6843	12.2033	12.4605	12.3304	12.2107	12.2544	13.3937	12.5911	12.2621	12.3451	12.748	12.7653	12.0778	14.4506	15.484	13.4298	12.3437	13.8255
ANKK1	10.9556	6.32193	7.7211	5.52356	5.08746	6.44294	5.39232	4.45943	6.02237	5.55459	6.64386	4.52356	4.45943	3.80735	3.58496	5.49185	3.16993	6.84549	7.07682	4.90689	2.58496	9.27612	7.85798	4.9542	5.97728	7.86419	7.57743	5.12928	4.75489	10.0348	6.12928	5.2854	5.52356	6.06609	5.35755	3	7.16993	6.2854	4.08746	4.75489	6.85798	7.53138	1.58496	2.80735	6.42626	6.22882	7.08746	5.52356	7.22882
ANKLE1	8.09803	6.49185	9.41151	4	4.70044	4.80735	2.32193	5.52356	8.87344	6.08746	4.70044	6.83289	7.30378	5.39232	5.16993	8.37504	4.80735	5.16993	5.45943	4.75489	8.67948	5.58496	8.83605	4.75489	3.58496	7.40088	7.09803	4.16993	7.49185	4.80735	6.84549	4.58496	5.72792	6.84549	8.92778	7.30378	3.32193	5	3.16993	5.64386	4.32193	7.30378	10.4727	7.33985	5.12928	6.37504	5.49185	4	4.58496
ANKLE2	12.7463	12.5355	12.7977	12.6991	12.3276	12.0593	12.7432	12.2192	12.3457	12.8961	13.1669	12.4709	12.5379	11.7948	12.6423	12.3354	13.0666	12.8882	11.0396	12.4843	12.0098	13.9736	12.567	12.0841	12.7791	11.6339	12.6812	12.452	12.6533	12.7513	12.3267	12.6753	12.7166	12.3753	12.8763	12.567	12.512	12.3581	12.7453	12.9095	11.9989	12.7962	14.0065	12.8441	12.7117	12.2894	12.5328	12.9491	12.8715
ANKMY1	9.59059	9.3443	8.99435	7.69349	7.81378	8.55459	8.21917	8.57743	9.23362	9.03342	8.75822	8.29462	9.02791	9.56986	8.79116	8.90388	7.5157	9.20457	9.20945	7.90689	7.67948	9.4818	9.78627	8.87958	8.53138	8.84235	8.85175	7.21917	9.02791	9.63662	9.06609	7.88874	9.23601	8.88874	8.633	7.65821	8.79116	9.08746	9.25503	9.08481	8.87958	9.30378	9.53333	9.11894	8.58871	8.68299	8.76155	9.19229	9.29232
ANKMY2	9.40727	10.2866	10.5018	10.2981	10.0875	11.2808	9.8933	9.9263	10.0056	8.98868	10.1267	10.0014	10.2491	9.50581	9.48382	10.5488	10.4979	9.86264	10.2796	10.5906	10.2958	9.70217	9.61287	9.94691	9.62388	10.3387	8.94251	9.59246	9.7211	9.24079	9.66178	9.40301	9.70563	10.4388	8.40514	9.77972	10.1674	10.3095	9.67243	10.0647	10.137	10.2336	8.9542	9.08481	10.3343	10.7347	10.8226	9.85175	10.2969
ANKRA2	9.91439	9.27845	9.4818	8.65105	9.64024	9.95855	9.35755	10.2503	9.8933	9.26913	8.60363	9.91139	9.63662	9.44087	9.56986	9.50383	9.10066	9.43045	9.11634	8.88264	8.81698	9.75822	9.53138	9.82177	10.1624	9.00843	8.91886	9.17243	9.49785	9.87344	9.01123	8.76487	9.16742	9.49185	9.04439	9.23601	8.87036	9.10066	9.39446	9.34651	9.42417	8.86109	8.67243	8.24317	8.98868	10.0928	9.71768	9.25974	8.97441
ANKRD10	10.7993	12.5957	11.4533	11.4594	11.403	11.8269	11.8082	12.0536	13.1443	11.4747	10.2992	11.9791	11.7288	11.8463	10.9418	11.4944	12.1402	11.6207	12.334	10.2981	11.8029	10.2538	11.4062	10.6644	12.339	10.8463	11.4362	12.2606	10.865	11.9095	11.7095	11.3015	11.1124	11.7172	11.7624	11.8049	11.7419	11.9748	11.9396	11.6524	10.6847	11.6587	12.6913	11.6475	11.7764	11.2527	11.9028	10.8122	11.0861
ANKRD11	13.6029	14.1677	13.3757	13.5503	14.3072	14.1028	13.9736	14.6684	14.5299	13.9098	13.481	14.0138	14.429	14.4932	13.4639	14.0387	13.7321	13.7913	13.858	14.1048	13.6879	13.5908	13.8894	13.5304	14.4144	13.7898	14.7899	13.3112	13.7009	13.6273	13.9834	13.3351	14.0278	14.6914	14.6358	13.8521	14.3456	13.152	14.0851	14.4842	14.4197	14.2669	12.8975	13.7952	13.9817	15.104	14.9789	13.9783	14.3025
ANKRD12	11.6184	12.5866	11.7899	12.6039	12.5677	12.4497	13.1894	12.74	13.8383	12.9805	11.275	12.0396	11.8134	12.8232	12.2793	11.6904	11.4569	13.5191	10.6618	11.7678	11.1861	12.192	11.6294	12.5226	12.3589	12.762	12.4001	12.057	11.3918	11.8443	12.4886	11.5343	12.535	12.3995	10.9816	12.7117	12.4422	11.719	12.0735	12.4949	13.0936	12.8529	12.3619	13.4288	12.567	12.4546	12.1082	12.1396	13.006
ANKRD13A	12.3371	11.3049	11.7138	11.7528	12.0389	12.7307	12.475	12.1724	13.4482	11.5454	11.7288	11.7279	10.8122	12.0566	11.973	12.339	10.8796	11.8009	12.5396	12.0961	11.809	12.2219	12.1383	13.2053	11.9285	11.8459	11.9155	12.3821	11.6022	12.058	12.6289	12.1212	12.0348	11.8053	11.9643	12.7091	12.1108	11.7549	11.8396	12.2369	12.3038	11.5245	12.2894	12.3537	11.9986	11.6225	11.375	11.6878	11.7495
ANKRD13B	10.2877	10.9447	12.192	9.55075	10.4686	8.83289	9.38802	10.1874	8.14466	11.056	10.1762	9.91439	9.66	11.9256	10.8595	11.794	8.77149	9.98442	10.3242	9.81698	10.4818	9.85019	10.4009	9.21917	10.9359	10.7202	10.9915	9.22882	9.67948	11.3146	9.40088	9.43671	9.24793	11.1157	9.97871	9.95565	10.2491	10.4828	10.3837	10.7805	8.70044	11.9454	11.9061	9.29921	10.1762	10.3826	6.85798	10.8948	10.3106
ANKRD13C	10.7789	10.363	10.5859	10.7773	10.9241	10.8673	10.6239	10.2633	10.8361	10.6321	11.0881	9.91439	10.9322	10.2143	10.6257	10.9462	10.7004	10.3619	10.5812	11.236	10.4868	10.7541	11.183	11.1453	10.3343	9.85019	10.6257	11.0741	10.9614	10.043	10.6839	11.1605	10.5401	10.2348	10.8297	10.9542	10.388	10.5058	10.3987	10.4284	10.6357	10.5943	10.5127	10.3421	10.7566	11.1396	10.6165	10.3998	10.4553
ANKRD13D	11.3767	10.8564	10.4062	10.2396	11.3993	10.6996	12.0025	10.9915	11.5319	10.3174	11.0231	11.4893	11.1991	10.9484	11.9894	11.0084	11.647	10.733	10.5765	10.9866	11.0614	11.6627	11.9826	11.357	11.03	12.2058	11.2784	10.4818	11.0828	11.5536	11.5608	11.9491	11.3197	11.7507	10.7756	10.9403	11.2568	10.4242	10.5018	11.3151	11.1636	11.0761	11.1196	10.9527	11.207	11.9614	11.4336	11.1674	11.3415
ANKRD16	9.43671	8.86419	9.68124	7.88264	8.224	9.55651	7.99435	7.98299	8.43463	8.61102	7.67948	8.34873	8.47978	9.40727	8.67243	10.3343	8.30834	8.14975	8.8857	8.45121	8.89482	9.00282	8.89178	8.61839	8.7879	7.2854	9.21675	8.01123	9.15228	9.68299	8.36632	7.69349	8.77479	9	10.5971	9.70217	8.22882	8.08746	8.19476	9.50184	9.47168	9.94398	9.45327	9.2503	8.19476	9.76653	9.50383	8.60733	8.43879
ANKRD17	13.481	13.4876	12.93	12.8995	13.6436	14.6491	13.1291	13.4239	12.9409	13.9528	13.7925	12.6497	14.0833	15.0103	13.3351	12.7723	13.3177	13.293	14.7937	14.0741	12.5599	13.4472	13.3433	13.7511	13.7562	13.2148	14.0013	12.8805	13.4533	13.3177	13.7484	13.4727	13.5981	13.2038	13.5993	12.7723	13.5267	13.8731	13.1928	14.045	13.2971	12.8679	13.6367	13.6004	14.1954	13.172	13.1301	13.3899	13.2339
ANKRD19	5.80735	7.55459	7.08746	5.97728	4.90689	6.44294	6.30378	6.61471	7.19967	8.07146	5.45943	6.85798	5.04439	7.21917	8.15482	5.04439	6.22882	7	7.54689	6.14975	6.12928	7.42626	7.27612	5.80735	7.67948	6.45943	5.45943	5.2854	7.22882	7.27612	5.35755	5.85798	5.80735	6.22882	10.2981	9.03342	6.49185	9.21189	7.40088	9.633	6.14975	6.67243	6.96578	5.93074	6.20945	9.38586	5.35755	7.43463	6.40939
ANKRD1	0	3.16993	1.58496	0	1	1	5.70044	0	2.58496	4.70044	0	0	0	0	0	0	1.58496	0	0	1	10.4126	0	2	2.32193	0	5.24793	0	0	0	2	0	3	2.58496	0	0	0	0	4	0	1.58496	0	2.80735	3	0	1	0	1.58496	1	2.32193
ANKRD20A4	0	4.64386	0	0	2.80735	2.58496	1.58496	3	4	1.58496	0	2.80735	0	5.12928	0	2.80735	0	0	0	0	4.85798	3.16993	4.52356	4.32193	4.45943	3.16993	3.90689	0	2.32193	1.58496	5.42626	3.16993	4.16993	1	2.32193	0	2.58496	2.32193	3.45943	1.58496	3	0	3	1	0	0	0	2.32193	2.58496
ANKRD22	11.6448	8.13955	7.56986	10.5362	9.98726	8.56605	11.0293	11.9432	7.16993	8.87652	9.46761	11.5058	8.43463	7.93664	8.78136	9.33985	9.53528	10.2252	9.19967	10.0808	9.41151	11.6243	11.7172	12.2544	9.80735	8.98584	10.0808	9.62753	11.1636	10.66	11.1655	11.9136	11.4357	9.76155	7.77479	10.3576	8.61471	9.12412	10.3365	9.51373	11.6711	9.48784	4.90689	9.38802	8.23362	10.1611	5.80735	9.28309	10.2796
ANKRD23	7.82655	7.67243	7.96	5.45943	7.31288	8.8009	6.04439	6.94251	8.40939	6.22882	6.14975	7	9.01402	7.98868	7.47573	7.67243	7.02237	7.31288	7.87036	6.74147	7.59246	7.93074	7.78136	6.45943	7.67948	6.42626	8.43463	5.83289	6.62936	7.31288	6.40939	6.14975	7.24793	8.42626	8.94251	8.62936	6.96578	6.62936	7.25739	7.8392	8.11374	8.25267	8.20457	8.56224	6.71425	8.70044	7.59991	7.27612	6.72792
ANKRD24	4.08746	6.06609	6	3.32193	4.85798	9.81057	5	6.64386	7.10852	6.22882	4.80735	2.80735	4.85798	5.39232	6.42626	6.04439	3.45943	6.42626	6.87036	4.45943	5.93074	4.16993	4.32193	4.9542	6.39232	3.16993	5.39232	3	4.39232	4.90689	4.85798	3.45943	2	6.30378	5	5.20945	6.35755	5.49185	5.35755	6.97728	6.91886	6.2854	5.42626	5.9542	3.70044	7.04439	5.80735	6.06609	3.80735
ANKRD26P1	0	1.58496	0	0	0	0	0	3	2.80735	1	0	0	0	1.58496	2.32193	1	2.58496	1	0	1	2.58496	0	0	2	0	0	0	1.58496	0	0	1	0	0	0	0	0	0	0	0	0	0	2	0	1	0	0	1.58496	1.58496	1
ANKRD26	9.6865	10.3912	10.4147	9.62571	9.72451	10.6935	10.7936	9.82655	10.9993	9.41785	9.87958	9.45738	10.4959	9.89026	10.1059	10.2058	9.74147	9.63844	9.40939	9.71596	10.2228	9.48985	9.70217	9.70563	9.60548	8.27612	10.3354	9.03892	9.224	9.61471	10.0512	8.11894	9.80574	10.4553	11.2527	10.2609	9.96867	9.72281	9.47978	11.3219	10.1228	11.1774	9.85331	10.5226	10.6821	11.1561	10.3998	10.3253	10.8865
ANKRD27	11.716	11.9712	12.3334	10.9506	11.352	11.3449	11.3918	12.1003	11.4247	12.1944	12.1849	11.9661	11.5661	11.5333	10.7065	11.6667	11.9285	11.8619	11.9549	11.676	11.8715	11.8929	12.1157	11.8447	11.6402	10.7177	11.5362	11.2372	12.0688	11.9414	11.8715	11.6698	11.7035	11.823	14.0701	11.5033	11.8734	11.9012	12.8382	11.576	11.1755	12.4785	11.8849	12.0947	11.6913	11.1674	11.599	11.6542	12.0851
ANKRD28	12.0095	11.5309	11.1624	10.3608	11.1344	11.5245	11.3783	12.2784	12.1053	11.713	11.4732	10.3151	11.3971	12.2758	10.8486	12.4645	11.1092	10.5575	12.0126	10.7108	11.6457	11.4019	11.7545	11.7586	11.5033	11.8474	11.2685	11.8017	11.4773	10.9506	11.7586	11.5048	11.4853	11.4284	12.5341	11.8773	11.2538	11.1517	11.1892	11.0286	11.4466	10.9549	12.1319	12.1007	11.3415	11.0042	11.9708	11.3365	11.3276
ANKRD29	10.2842	7.22882	8.40939	9.58871	7.16993	6.76818	9.17991	10.6018	10.2889	8.90087	6.02237	8.84235	6.04439	8.29462	9.74315	5.12928	7.58496	8.43045	6.84549	9.69697	6.87036	10.9866	8.43045	10.1599	7.91886	6.61471	8.60363	8.07146	9.16742	8.89178	9.21189	8.47573	7.59246	7.85798	6.39232	9.76487	9.66711	7.79442	7.56986	6	7.25739	8.04985	5.2854	5.67243	8.30834	3.45943	9.45121	8.20457	6.98868
ANKRD2	6.33985	0	7.26679	5.35755	1	0	2	4.58496	2.80735	5.45943	1.58496	4.85798	0	4.52356	0	3.70044	6.90689	5.04439	5.39232	0	2	4.16993	6.20945	4.90689	5	4.64386	1.58496	3.32193	0	7.37504	4.58496	1.58496	0	3.90689	0	3	4.39232	0	3.80735	3.58496	2.58496	5.83289	0	0	3.70044	0	4.39232	4.45943	1.58496
ANKRD30A	0	0	0	0	0	0	0	1	0	0	1	0	0	0	0	0	0	0	0	5.20945	0	0	0	0	0	0	0	0	0	1.58496	0	0	0	0	0	0	0	0	0	0	0	0	0	0	0	0	0	1	0
ANKRD30B	0	0	0	1	0	0	0	1.58496	0	1.58496	2.58496	0	0	0	0	0	0	0	7.40939	1.58496	0	0	2	1	0	0	0	0	0	0	0	0	0	0	0	0	0	0	0	0	2	0	0	1	0	1	0	0	0
ANKRD31	2	0	3.80735	3.70044	0	0	3.90689	0	0	0	3.32193	0	4.52356	4.45943	1.58496	2	1	2.80735	2	6.42626	0	5.72792	0	8.7211	2	0	1	1	2.32193	2.32193	6.82018	5.83289	4.64386	1.58496	2.80735	6.71425	1	3.32193	2.58496	1.58496	3.32193	1	0	2.32193	1.58496	1	6.24793	3.45943	3.90689
ANKRD32	9.63662	8.56224	8.98868	8.60363	8.69349	7.80735	8.69	8.55842	9.30606	9.2503	9.54496	9.47573	9.55459	8.49185	9.42836	9.10066	9.01681	8.98584	9.9571	9.94691	9.17742	8.49985	9.40088	8.47168	9.10329	8.93369	8.92481	7.93664	9.30834	8.30378	8.90989	7.91289	9.20457	8.47573	9.52356	8.71081	7.59991	9.65464	8.33985	8.54303	8.25267	9.74987	8.94837	8.58496	8.83605	9.21917	9.60918	9.41363	9.32643
ANKRD33	0	1	0	0	0	0	0	0	0	2.32193	0	0	0	0	0	0	0	2	0	0	3.80735	0	0	0	0	0	0	0	4.39232	2	1	0	0	0	0	0	0	0	0	0	0	0	1.58496	1	0	0	0	1.58496	0
ANKRD34A	5.39232	6.45943	5.64386	5.72792	6.16993	6.56986	5.04439	7.29462	8.12412	7.15987	6.16993	7.06609	5.9542	6.70044	6.30378	6.85798	6.12928	5.67243	8.56986	7.53138	7.81378	5.52356	5.83289	6.94251	6.47573	7.04439	5.32193	5.88264	6.87036	6.70044	5.24793	6.24793	5.20945	5.42626	6.16993	7.02237	6.26679	6.88264	5.24793	7.06609	7.94251	7.13955	6.59991	5.58496	6.82018	7.52356	7.2854	6.33985	5.90689
ANKRD34B	2.58496	0	3	0	1	0	3	4.75489	2.80735	2.58496	2	0	3.58496	2.32193	5.08746	2	3.45943	7.13955	2	1	3	0	0	2.58496	6.22882	2.58496	5.75489	6.16993	0	5.93074	3.16993	0	4.52356	3.16993	7.11894	0	2.58496	5.93074	7.05528	4.70044	2.58496	0	7.49985	4.24793	2.32193	2	3.80735	5.45943	5.35755
ANKRD34C	0	0	0	0	0	0	0	0	0	1.58496	0	1	0	0	0	0	0	2	1.58496	0	0	0	0	0	0	0	3.90689	0	0	2	2.32193	2	0	1.58496	0	0	0	0	1.58496	2.32193	0	0	0	2.58496	0	1	0	0	1
ANKRD35	12.0577	7.40088	8.46761	8.70044	7.50779	7.03342	9.65464	9.55651	6.85798	7.08746	7.04439	7.60733	8.2384	8.75489	5.90689	6.78136	7.93664	9.09011	7.94837	9.41151	5.80735	11.3443	8.56986	12.0144	9.44915	7.90689	6.94251	7.77479	8.8009	10.6839	11.5911	10.3934	10.8541	7.33092	5.97728	7.53916	8.29002	4.9542	9.92333	7.42626	10.6393	8.44708	4.08746	6.02237	6.50779	7.29462	9.15735	8.04985	9.13186
ANKRD36BP1	10.6073	10.952	9.74315	8.49586	9.7039	9.69697	8.98299	10.2228	8.97728	10.5118	9.79604	9.70908	10.3354	11.0042	9.26209	9.55842	9.16742	9.33762	9.63118	10.007	9.71768	9.65464	10.3208	11.2609	10.4284	10.2276	11.4057	9.45121	10.1923	10.5718	10.3848	9.59619	11.1124	10.4136	11.227	9.88264	10.0334	10.032	9.33985	8.25739	9.97011	10.1636	11.2402	10.0741	10.1254	7.63662	10.0154	10.6724	9.58871
ANKRD36	9.68299	10.3729	9.56796	8.64386	9.43879	8.8392	10.0042	8.92481	10.9241	8.36632	8.59991	9.41363	10.0307	9.68299	9.56033	9.03067	10.4767	9.96	8.8392	8.37938	9.67948	8.04439	9.51767	8.00562	10.3815	10.1176	11.1364	8.46352	8.7039	9.07682	8.3966	7.90689	9.0634	10.4767	10.9462	9.94691	9.87191	8.6865	9.97154	10.1434	8.31288	9.02791	8.98584	9.59619	10.1137	9.77808	9.28771	9.24555	9.59991
ANKRD37	7.63662	7.55459	8.08746	8.08215	5.75489	6.55459	7.15987	6.12928	8.02237	7.07682	7.2854	11.0035	5.93074	5.55459	8.92778	6.65821	8.6865	10.4979	6.47573	10.6952	7.9542	9.77149	12.8376	11.5063	8.07146	8.12412	6.37504	6.88264	9.40301	8.14975	7.40088	7.94251	9.79442	6.22882	5.55459	7.44294	8.06609	8	6.82018	7.67243	7.87036	7	6.9542	7.24793	7.66534	8.10852	8.48382	9.02514	7.75489
ANKRD39	8.98014	8.10852	9.41363	8.12412	8.33092	8.43463	7.55459	8.23362	8.70044	7.89482	8.59619	9.60733	8.76155	8.54689	8.82018	9.01681	9.13186	8.47168	9.69697	8.43879	9.43879	9.26444	9.12412	7.88264	8.9629	9.57743	8.46761	8.42626	9.06609	8.56605	7.45121	7.85798	8.95128	8.51964	9.09011	9.16239	8.14975	8.33985	8.69697	9.10066	8.98584	8.3443	8.84862	8.28077	9.10066	10.0293	8.50779	8.77479	9.06609
ANKRD40	11.9929	12.8995	12.3663	12.2408	12.3977	12.6669	12.0529	12.4291	12.0718	12.973	12.4709	12.8663	12.0785	12.6587	11.9028	12.1115	12.0283	11.9947	11.7112	12.4218	11.8053	11.545	11.8537	11.6393	12.9844	12.0725	12.567	12.3559	11.7842	12.69	12.1898	11.7899	11.7703	12.5282	11.66	12.2497	12.7591	12.7667	11.676	12.1561	12.1267	13.0023	12.5103	12.6136	12.6011	11.9618	12.6282	12.8293	12.233
ANKRD42	8.69349	9.63481	8.60363	9.19229	8.04439	8.93664	8.72451	7.76155	9.2738	8.64386	7.76155	8.97728	9.17991	8.71425	8.57743	8.67243	9.44294	8.08215	9.06878	9.31515	10.255	9.30378	9.74651	8.89178	8.46352	9.633	7.40088	8.3443	8.90989	9.0954	8.47168	7.9542	9.05799	8.8392	6.40939	8.08215	9.88874	8.89482	8.47168	8.55075	9.2384	9.33316	8.62205	8.61471	10.2958	11.275	8.76155	8.32643	8.01681
ANKRD43	3.80735	5.58496	5.24793	3.16993	3.80735	3.32193	4.64386	4	2.32193	3.90689	5.78136	7.91289	6.44294	3.80735	1.58496	4.52356	4.16993	4.32193	4.70044	5.49185	7.06609	4.9542	0	7.36632	4.80735	4	5.04439	1.58496	4.75489	3.58496	4.90689	4.85798	3.90689	3.45943	6.98868	2.58496	5.75489	4.85798	2.80735	4	8.53138	4.58496	7.48382	5.20945	6.32193	4.52356	4.16993	5.2854	4.39232
ANKRD44	8.44294	8.61839	7.17991	6.98868	9.78953	8.97728	8	8.37069	11.4813	7.71425	7.85175	6.32193	6.59991	8.08215	7.71425	7.20945	6.88264	7.6865	8.49185	7.20945	8.06609	7.94251	5.55459	8.33985	8.13955	7.54689	9.19967	8.77479	6.55459	6.02237	7.81378	7.42626	7.82018	8.20457	7.45943	6.44294	9.08746	8.6865	8.28077	7.96	7.62205	7.03342	8.2384	9.32193	7.93664	5.42626	7.87036	8.00562	6.96578
ANKRD45	2	1	1.58496	3.32193	4.08746	4.32193	0	5.08746	2.32193	4.52356	4.39232	5	4.52356	2.32193	3	5.04439	0	2.58496	5.45943	2.32193	5.61471	0	4	0	4.16993	2	1	5	4.39232	3.70044	4.08746	3.80735	3.58496	4.39232	9	0	3.16993	2.32193	3	2.58496	4	6.20945	2	3.16993	1	2	1.58496	1	2
ANKRD46	9.21432	10.7211	10.6439	10.568	9.82972	10.1624	11.0674	10.2143	10.3421	8.89482	9.6987	10.242	10.7279	10.5546	10.1599	9.63844	9.83289	10.1254	10.4543	10.4858	8.70044	11.8653	10.445	10.5613	9.70044	10.2336	9.59432	8.82655	9.56415	10.236	10.0941	9.81218	11.2854	10.5343	10.809	10.7056	9.63118	10.062	10.1472	9.83605	10.6321	10.5488	11.2697	10.3619	9.86419	11.0168	11.5093	10.4252	10.676
ANKRD49	9.83763	10.3902	10.374	10.1215	9.74483	10.1241	9.90238	9.75489	11.2119	9.92481	9.42417	10.363	9.0954	10.0498	9.42836	10.6804	10.8202	9.08746	10.1573	9.60733	9.75154	10	9.90689	9.76818	9.88111	9.73471	9.35755	9.62022	9.77808	10.1046	9.78136	9.57743	9.16239	11.5608	9.32193	9.4818	10.7108	9.83131	9.91289	10.3837	10.3276	9.71425	9.43045	9.46148	9.43671	12.0126	9.32418	9.11634	8.93664
ANKRD50	11.3531	11.9531	11.952	12.3995	12.7678	12.4571	11.4984	12.2851	9.25267	11.7039	11.3554	11.5584	11.6587	10.7557	11.0875	11.31	11.4404	12.4278	11.1805	12.2249	11.2137	12.3174	10.9285	11.6904	13.1172	13.0551	12.4284	11.7372	12.3934	11.5703	12.6624	11.7895	12.1376	11.5265	11.3939	11.8834	13.3379	11.4205	11.3734	11.5474	11.7566	12.5555	11.188	11.0735	13.1343	12.5362	12.3219	12.6468	11.2981
ANKRD52	11.9556	12.3348	11.0231	11.4873	12.6375	12.5248	11.7731	12.218	11.7703	13.0656	11.8738	10.6715	12.4704	12.5777	12.5946	12.2568	11.8341	11.8142	12.2819	11.817	12.1731	11.783	12.4468	11.7801	12.5292	13.2876	13.6122	12.5038	12.8603	12.4385	12.3753	12.0144	12.6497	12.8148	12.1526	12.4136	12.8281	13.3818	11.9769	11.9436	11.6253	12.5988	13.2339	12.7744	12.9192	11.4873	12.7545	13.3937	11.8078
ANKRD53	5.16993	4.75489	4.39232	5.2854	5.2854	5.2854	4.24793	5.20945	6.08746	3.58496	4.32193	4.75489	8.51964	5.08746	4.39232	4.9542	5.90689	3.45943	4.45943	4.45943	5.75489	4.52356	5.16993	5.20945	6.10852	6.61471	4.90689	4.32193	4.75489	4.24793	4.80735	5.39232	6.44294	4.45943	3.70044	4.9542	5.83289	3.45943	5.32193	4.70044	4.45943	4.75489	6.30378	4.75489	5.24793	4.39232	3.80735	4.16993	1.58496
ANKRD54	10.1357	10.314	9.96	10.5275	9.75154	9.41996	9.93517	9.67419	9.72962	9.35535	10.1319	9.97585	10.1137	10.1072	10.4284	9.58684	10.2866	10.102	10.1799	10.4533	10.4325	10.2784	10.8494	10.1485	10.1548	9.91439	10.4242	9.90839	10.3772	9.65284	9.72451	9.92333	10.0607	9.46761	9.66711	10.3185	10.0042	9.99718	10.6484	10.1357	10.1241	10.1072	10.2609	9.61102	9.49985	10.374	10.8242	10.5555	9.85331
ANKRD55	2.58496	0	0	0	4.9542	3.45943	3.16993	3.80735	8.76155	0	1.58496	0	2	1	1.58496	3.45943	3.16993	2.32193	0	1	4.32193	2	2	4.16993	2.58496	1	3	1.58496	2.32193	1	0	0	0	1.58496	3	0	2.58496	0	2.80735	1	1.58496	0	1.58496	3.45943	2.32193	1	0	0	0
ANKRD56	9.61655	7.46761	6.39232	7.13955	8.69349	10.0674	7.44294	9.9542	1	8.02237	6.89482	7.46761	6.44294	9.9542	5.70044	9	6.75489	8.58871	11.4838	9.33539	7.46761	10.4189	8.76487	11.0961	8.87958	5.58496	9.97871	5.64386	7.45943	10.6165	10.5324	10.2396	10.445	7.83289	7.45121	3	8.26679	7.62205	9.90388	6.16993	9.90539	6.02237	9.04439	5.42626	8.96867	8.62571	8.12928	8.13443	8.73809
ANKRD57	12.8663	11.8545	12.5854	12.1864	12.7532	12.4813	12.325	13.1246	9.76487	13.4164	12.605	12.8946	12.2712	14.1065	13.8311	12.0475	13.166	12.5299	12.378	13.6752	10.3083	13.8491	14.4011	13.5256	13.0341	12.8582	13.0666	12.5319	13.8788	14.2479	13.9143	13.3197	14.0984	13.4919	11.2952	14.187	13.8039	13.0534	13.2155	13.0926	13.2507	12.9213	10.6944	13.0182	13.9702	10.9084	12.5964	13.0091	12.5882
ANKRD58	5.80735	3.80735	4.75489	4.64386	4.80735	6	5.42626	5.16993	9.14211	4.16993	4.80735	6.02237	3.16993	3.80735	5.75489	5.70044	5.72792	4.64386	6.16993	5.20945	6.83289	6.08746	5.39232	5.16993	3.90689	5.78136	3.90689	4.58496	5.2854	4.16993	3.45943	3.80735	4.24793	4.45943	7.56986	3.58496	4.32193	5.2854	6.70044	5.24793	5.24793	4.32193	6	6.32193	5.04439	5.78136	5.58496	4.75489	3.90689
ANKRD5	9.70908	10.2155	9.13443	10.8305	8.01681	10.6221	8.40514	9.46557	8.08215	10.5812	10.6653	9.63118	9.41996	9.68124	9.81858	9.59619	10.5038	7.89482	9.94983	8.87652	6.32193	10.6707	10.1072	10.0251	9.75989	9.32418	10.4798	10.0444	10.6609	10.151	9.62205	10.1189	9.59805	9.55651	9.53916	9.11634	9.41574	10.0334	8.9542	8.98584	10.9476	9.56605	9.99294	9.33539	10.9174	9.00562	10.9084	9.23362	10.9506
ANKRD6	6.9542	10.7632	8.90989	8.14975	9.86109	8.09803	8.31288	8.61471	8.82018	7.94251	7.80735	7.10852	11.2592	9.98157	7.40088	5.70044	6.80735	9.67948	9.44294	8.82337	9.72622	6.82018	6.44294	10.2479	10.0444	10.2456	10.9965	8.7039	6.6865	8.30834	9.56796	8.93369	10.3977	8.93369	7.66534	7.40088	9.80896	9.60363	8.98868	8.26209	8.44294	9.32418	9.21432	9.23362	8.76818	6.39232	9.06878	8.95128	7.18982
ANKRD7	0	3	5.20945	2.32193	0	0	1.58496	2.80735	1	0	1.58496	0	4.16993	0	0	3	2.32193	0	2	0	6.20945	0	0	2.58496	3	3.16993	1	0	0	0	2.32193	0	0	1	1	0	0	0	1.58496	0	1.58496	5.90689	1.58496	0	0	3.16993	0	1.58496	3.45943
ANKRD9	11.6073	9.82177	9.35975	10.6698	10.3869	11.3565	10.6457	9.85175	8.83605	10.6847	10.4625	11.9031	8.40939	9.90839	12.6078	10.4868	11.3337	11.463	11.1293	10.8009	11.5358	12.6043	12.4906	10.9476	10.6055	10.5343	10.7364	11.5028	12.0403	11.6366	10.2444	10.9403	9.73809	10.0334	10.7665	11.4136	10.8918	11.4336	10.2058	10.7591	11.2324	11.0967	11.0848	9.57175	10.7723	10.543	10.8392	10.2609	11.1774
ANKS1A	12.3103	11.6755	11.7859	11.6411	12.6528	13.0497	11.5689	12.2473	11.5939	11.5661	12.3904	12.0434	12.031	11.9054	12.5396	12.5226	11.432	11.9192	13.1935	11.9418	11.2609	12.4491	12.5727	12.174	12.0331	11.7343	12.9667	13.0551	12.8725	12.2009	12.0498	12.3674	12.29	12.4286	12.286	12.4067	12.2787	11.9611	11.6578	11.1749	12.0509	12.4876	11.8576	11.6334	12.8206	10.9809	12.3987	12.617	12.6083
ANKS1B	4.75489	5	5	4.39232	6.26679	5.9542	3	5.24793	4.39232	4.32193	4.64386	2.80735	7.78136	4.85798	1.58496	4.75489	1.58496	3.58496	0	2.32193	0	4.39232	4.52356	4.64386	5.39232	4.52356	6.82018	6.22882	4.39232	2.32193	5.85798	3.80735	4.75489	5.83289	6.55459	1	6.06609	4.32193	5.75489	3.70044	4.32193	4.32193	8.27146	5.49185	6.37504	4.64386	3.32193	0	2.80735
ANKS3	8.73809	9.59246	8.85487	8.66178	8.79766	9.25503	8.52356	8.35755	9.11374	9.47776	9.04985	9.51964	9.36413	8.66888	9.12412	9.56415	9.54689	9.07682	8.99435	8.6865	8.66888	9.24079	9.56605	8.75489	8.9542	9.79116	9.37721	9.26679	9.00562	8.26209	8.88264	8.48784	8.7211	9.40514	8.96	9.01402	8.01123	8.224	8.60363	9.41574	9.17742	9.49586	8.93369	9.17243	8.58871	10.3287	9.85643	8.44294	9.15228
ANKS4B	2	0	2	2.58496	1	3.32193	0	3.16993	0	2.32193	1.58496	3.70044	0	0	2.32193	1.58496	0	1	1.58496	2.32193	0	2	3.45943	1	6.16993	0	1	0	0	0	2.58496	2	0	0	2.58496	0	1	2.32193	1.58496	1.58496	5.20945	2.32193	0	2	0	1	1.58496	1	2
ANKS6	11.7104	9.77808	10.5943	10.0307	9.30606	8.47168	10.2204	9.85643	9.7039	11.7952	10.3685	9.72451	10.6768	11.4984	10.6786	10.2633	10.744	9.81538	11.6564	10.9809	11.528	11.1396	11.4903	11.4988	10.446	10.6284	10.2644	10.421	10.851	11.3614	11.3701	10.8455	10.3298	11.0855	7.41785	10.1202	10.4625	11.2738	11.4944	9.88417	10.0196	11.421	11.7607	9.35755	10.6952	9.64746	9.64746	10.9091	10.6312
ANKZF1	10.2633	10.9801	10.0566	10.1861	9.82496	9.75989	10.3696	10.4325	11.6909	10.275	10.4294	11.4089	11.3174	10.3208	11.1935	11.4823	10.3264	11.4019	10.3619	10.3185	10.8439	11.8301	10.7271	10.8564	10.2854	11.4615	10.9593	9.76155	10.4656	10.3955	10.5038	10.2527	10.8098	9.97441	10.6303	9.98014	10.4252	11.0314	10.809	11.0895	10.683	10.6193	10.4252	10.128	9.81218	10.5575	10.218	10.6248	10.851
ANLN	11.3365	12.3012	12.906	14.032	11.9869	11.4742	13.3139	12.2324	9.87036	13.4248	13.518	11.8494	12.2597	11.8174	13.5677	11.8412	13.7186	12.7313	13.442	13.6299	13.2744	9.94983	12.7198	11.3376	12.0725	12.96	12.0461	12.7991	12.7058	11.6046	12.4919	12.4115	12.3611	12.5063	11.7805	13.1943	13.6198	14.5729	12.2485	12.4974	12.0067	13.9159	12.6607	12.6159	13.8894	11.5939	12.5531	13.7882	13.3264
ANO10	11.7185	9.5216	10.3387	10.2958	10.0539	10.813	10.5275	9.7879	10.3498	10.4778	10.0056	11.6991	9.3966	10.1799	9.88874	11.294	10.1611	10.032	11.1131	10.2715	10.585	12.96	11.6402	12.2574	10.0634	10.8826	9.85798	11.1254	11.7719	10.6119	11.3842	11.1984	10.9809	10.0848	10.6384	11.7993	10.2167	10.1408	10.0512	9.98584	10.9491	10.2155	10.3332	10.9447	10.3095	10.3432	12.1517	10.1176	11.0147
ANO1	7.97154	15.7602	11.2408	15.9161	12.556	13.1384	15.1472	15.9052	8.26679	13.7538	13.0175	13.0703	14.833	12.527	14.1713	12.477	15.2453	17.159	12.1702	11.1805	10.9658	11.7432	10.6138	10.2467	15.9661	12.6059	17.3864	14.211	9.91588	11.8098	14.0355	13.8745	16.6977	14.9647	11.3718	16.0758	16.3376	14.8373	13.1095	15.3596	12.7628	14.0662	11.6812	12.5821	14.8545	13.1591	15.6087	17.6731	17.4954
ANO2	4.08746	3	3.16993	5.12928	4.39232	6.12928	3.16993	6.61471	5.70044	3.16993	3.70044	4.08746	4.85798	6.35755	3.58496	3.70044	4.70044	0	6.85798	3.80735	4.70044	4.58496	2.80735	6.10852	5.32193	5.35755	5.9542	4.70044	5.12928	6.02237	4.70044	4.32193	5.2854	5.52356	3.16993	4.75489	4.39232	2.32193	4.45943	3.90689	5.93074	3.32193	5.42626	2.58496	4.9542	4.08746	0	4.24793	4.24793
ANO3	2	2.58496	3	5.85798	4.90689	3.32193	0	3.16993	3.58496	4.52356	3	2.32193	2.32193	2.58496	3.32193	3.58496	3.16993	3.90689	0	8.44294	0	5.52356	7.43463	2.80735	4.24793	2.58496	6.37504	4.58496	5.12928	3.32193	3.32193	0	1.58496	3.58496	5.20945	1	3.16993	3.45943	3	0	2.58496	2	0	0	3	4.32193	5.35755	3.45943	3
ANO4	2.58496	1	3.16993	3.45943	2	0	4.85798	4.80735	0	1.58496	1	0	2.32193	1.58496	4.39232	1.58496	2.32193	2.32193	0	8.45943	0	4.39232	4.52356	2	2.58496	4	2.58496	3.32193	0	0	2.32193	0	2.58496	3.90689	5.49185	0	6.90689	10.5411	3.16993	5.35755	2.58496	2.80735	4.75489	6.71425	0	3.16993	0	1	5.35755
ANO5	5.58496	5.42626	4.45943	6.47573	8.45121	8.77808	6.04439	6.94251	7.59246	5.90689	5.97728	2.32193	8.45121	7.78136	5	8.64386	4.52356	5.39232	3	3.80735	0	2	2	5.64386	6.9542	5.12928	4.75489	9.20701	2.32193	5.20945	5.90689	7.88874	1.58496	8.24793	8.33539	5.20945	8.70736	3.70044	6.85798	5.16993	6.59991	3.32193	4.58496	6.50779	8.58871	8.91886	4.58496	4.90689	5.42626
ANO6	12.5001	12.3554	11.4268	12.9919	13.1633	12.6749	12.3498	12.2	12.0358	13.1256	12.4105	12.5833	11.9564	12.0918	13.2627	11.838	12.6175	13.4987	11.4404	12.7653	12.7838	12.7956	11.6152	11.4848	12.368	13.4588	12.2822	13.2988	12.5471	11.395	12.5454	12.2866	12.1085	12.4115	13.6714	12.997	13.8987	13.2122	12.4239	12.1799	11.8715	12.6709	11.9654	13.2207	13.3798	11.8198	13.7657	13.16	11.9894
ANO7	6.2854	7.06609	7.30378	4	5	4.85798	4.39232	3.16993	5.78136	6.87036	6.18982	6.2854	6.50779	4.75489	5.64386	8.08215	5.12928	5.64386	6.62936	6.74147	7.34873	6.6865	7.94837	2.80735	4.64386	7.20945	5.32193	4.80735	6.62936	6.64386	4.70044	6.24793	6.22882	5.52356	5.85798	6.67243	5.32193	6.49185	5.20945	5.52356	6.50779	6.35755	6.04439	6.52356	5.90689	6.67243	6.20945	7.49185	5.75489
ANO8	10.7177	9.93664	9.09276	9.30834	9.99577	9.75322	9.39232	10.6083	10.0417	9.6865	7.9542	9.77479	9.33985	9.94983	9.45533	10.3685	10.0928	10.1636	10.5546	9.24793	8.81057	9.57175	10.5897	11.6262	9.82655	10.769	10.2621	9.13699	9.61287	10.5897	10.7142	10.0348	10.2324	9.57554	12.0279	9.80735	9.85487	8.91588	8.12412	9.66534	9.88722	8.97154	12.3188	9.33539	9.7364	10.7952	9.74819	9.77808	9.7879
ANO9	10.8138	10.062	9.47371	7.90689	7.85798	10.3805	9.61287	9.47371	11.3509	9.48985	9.81698	10.1886	9.65464	9.36851	9.40301	10.2046	10.224	11.4533	9.13699	9.2503	7.32193	11.3576	12.3939	10.7928	9.63118	9.92481	10.1124	8.03342	10.5971	11.0512	10.3365	9.72792	9.38154	9.26209	10.1523	10.218	8.50779	7.2384	8.5812	8.86109	8.82655	9.76321	9.97441	9.92778	7.77479	10.3966	9.97441	8.38802	9.01681
ANP32A	11.716	12.3614	12.1812	11.9296	11.8053	12.144	11.5608	11.0168	12.6913	11.8914	12.0454	11.7423	12.2384	11.4089	11.8669	11.9669	11.703	11.9855	11.2318	11.5201	12.1105	11.543	12.2871	11.3061	11.5579	12.4458	11.7172	11.5196	11.8301	11.8677	11.294	11.4569	12.1517	11.713	12.7783	11.3939	11.0848	11.2709	11.5023	12.3451	10.8895	11.1046	12.816	11.5864	11.576	12.6673	11.3359	11.3421	11.6096
ANP32B	13.0326	13.4482	14.1065	13.0534	13.1256	12.922	13.8094	13.0175	14.0499	14.0202	13.3569	13.2453	12.9858	13.2507	14.6847	13.1903	14.4644	13.4876	12.7205	13.0756	14.1391	13.2148	13.7777	12.7678	13.5436	13.9352	12.5367	12.6022	13.4865	13.6099	13.3073	12.9681	12.775	13.9083	13.8023	13.3387	12.9346	13.8565	13.9959	14.223	12.7343	13.186	14.5785	13.3767	13.4007	13.124	12.412	13.5226	13.1911
ANP32D	0	0	0	0	1	0	0	0	0	0	1.58496	0	0	0	0	0	0	0	0	0	0	2	0	0	1	0	1	0	0	0	0	0	0	1.58496	0	0	2.58496	0	1	0	1.58496	3.80735	0	0	0	1	0	0	2.58496
ANP32E	11.1092	12.0741	13.1056	12.2091	12.29	11.8158	12.2037	12.5483	13.0711	12.5442	12.9146	12.7962	13.0363	12.2779	12.3323	12.2354	12.3256	12.2494	11.3756	11.6957	12.4234	10.7065	12.6726	10.9144	12.3298	11.8734	11.9054	11.5746	11.5976	12.0007	11.6055	11.5479	12.1687	12.5248	14.7226	12.7192	11.7985	11.6344	11.697	13.0243	11.9996	13.1015	13.6941	12.5677	12.1592	13.6982	12.0372	12.7791	12.4651
ANPEP	7.26679	8.71425	8.98299	10.7142	10.5821	7.33985	11.3647	8.5812	9.30606	11.0084	9.67596	9.67596	6.91886	8.7211	9.55459	6.49185	12.8402	9.00562	8.63662	9.33985	13.6775	7.88874	9.07414	7.49985	9.00562	7.93664	9.47371	9.17742	9.99577	9.41996	7.53138	10.5689	8.02791	9.04712	9.25974	10.668	7.99435	10.3509	9.20701	10.821	9.2503	10.42	9.22882	11.2444	10.2009	8.35315	11.056	10.2216	8.85798
ANTXR1	11.7891	14.263	14.1974	14.0083	14.5454	13.6133	14.0172	13.0283	11.1712	14.9095	13.2357	11.6083	14.3551	13.4259	12.2161	12.0931	12.7881	12.9257	12.5894	11.8529	13.3139	10.9816	11.2461	11.2282	13.2589	12.7628	13.294	14.2458	12.3853	13.1196	12.4278	12.7463	13.0926	13.8398	14.0515	13.9159	14.5162	12.9491	13.6186	14.9345	11.2923	15.286	14.2458	15.019	14.4867	14.0833	13.8536	14.2854	12.5328
ANTXR2	9.50779	10.2228	10.2252	12.2915	12.7035	12.8551	11.2639	10.7863	11.9758	11.815	10.7364	11.227	10.1886	10	11.2527	11.0788	10.764	10.8258	9.99718	11.6746	11.5798	10.9737	8.70044	9.41785	11.2046	10.7524	10.7532	13.3147	10.6609	9.224	10.6421	11.4558	9.79604	11.3078	10.275	11.4331	12.7649	12.1883	11.9222	11.5216	9.39446	10.7356	10.4019	11.9174	12.1749	11.1273	11.1536	10.9816	11.5324
ANUBL1	8.20945	7.75489	8.98014	7.86419	8.30378	8.59991	7.82018	8.15482	9.5157	9.10066	8.63662	7.79442	8.25267	8.54689	8.77808	8.8392	7.72792	7.90689	9.93074	8.60733	8.35315	3.70044	9.28309	8.48382	8.56986	7.96	9.13443	8.40939	6.02237	8.65821	8.30378	8.07146	8.36632	9.11374	10.6777	8.98584	8.30834	9.21917	8.29002	7.65105	9.05528	9.02791	9.42206	8.90388	7.73471	8.43045	9.12928	7.22882	8
ANXA10	5.80735	0	6.45943	2.80735	0	0	2.80735	5.45943	2.32193	7	4.08746	0	0	7.85798	2.32193	12.512	6.04439	0	2	2.80735	12.3565	6.04439	3.45943	2.80735	7.13955	0	1	0	6.50779	10.2668	3.32193	0	2	8.92778	0	3.58496	1	3.58496	9.19476	9.7879	5.78136	7.94837	0	0	3	3.58496	0	8.09803	10.2336
ANXA11	13.0372	13.1416	13.6891	13.0218	13.4058	12.9198	13.6736	14.1565	13.5861	13.0112	13.4472	14.521	12.4176	13.554	12.4921	14.045	13.0833	13.1995	15.0103	13.9143	13.2174	12.875	13.3596	14.6457	13.5677	12.8206	12.9631	13.5993	13.3264	13.3626	14.2905	13.9736	14.2152	13.4111	13.4196	12.475	13.4153	13.5236	13.5825	13.1743	14.456	13.185	10.3837	13.6511	13.0833	12.5194	12.8059	12.581	13.4047
ANXA13	3.45943	3	3.70044	6.04439	1	3.90689	2	0	1.58496	1.58496	2	4.58496	4.45943	2	0	2	7.62205	4.64386	0	0	5	7.79442	3.45943	2.58496	4.24793	3.16993	2	5.08746	4.39232	1.58496	2.32193	5.12928	4.80735	0	1.58496	3.80735	4	0	3.32193	0	6.04439	4.24793	0	6.45943	4.08746	1	4.45943	3.16993	5.12928
ANXA1	16.1032	14.6425	15.4109	15.8728	15.3096	13.0009	16.6977	16.8395	12.4996	15.3222	14.5814	17.237	15.8103	16.6738	16.7532	14.9967	15.8103	14.5188	15.3839	17.1995	14.4932	16.8698	17.237	18.3586	15.9796	14.0258	16.2855	14.4615	18.214	16.6533	17.825	20.0462	18.3586	15.7289	11.8842	16.6738	14.9647	16.1612	16.5122	16.0458	16.9932	15.1526	12.0063	13.224	14.6947	14.2832	15.6822	16.0899	16.4482
ANXA2P2	15.9525	14.5755	14.012	14.9827	13.7925	14.3292	14.4896	13.207	13.3122	14.9427	14.6526	14.9169	12.5162	14.1483	14.9827	13.5968	14.4896	15.3341	14.4061	15.8329	15.3526	15.6912	14.6457	15.6912	14.4615	14.6395	13.6088	14.9055	16.1761	14.4341	15.1925	15.2975	14.9515	13.9751	13.759	15.0427	14.4785	14.771	14.2383	14.0499	14.0156	15.3096	14.072	13.8866	14.6718	13.6524	14.5109	14.8048	15.424
ANXA2	16.7812	15.5135	15.3404	16.2331	14.9095	14.9216	15.7	14.8128	14.3433	16.0056	15.4533	15.9796	13.3483	15.0631	16.12	14.6298	15.7996	16.4482	15.0885	16.2685	16.3033	16.4678	15.9525	16.0458	15.9161	15.7089	14.7078	15.6655	16.6295	15.2915	15.9525	16.1032	15.718	14.9697	14.3485	16.0185	15.2629	15.6822	15.5361	15.8103	14.9308	15.8942	15.1206	15.0279	15.5289	15.2104	15.4379	15.718	16.3376
ANXA3	10.0728	9.32193	9.50383	11.9651	10.3902	10.9374	11.1991	11.2668	6.53916	10.2621	9.67772	10.4231	8.74147	8.55842	12.318	8.60733	10.3387	12.5911	11.1911	11.4954	10.6321	8.60733	12.0725	12.0084	10.796	9.23601	11.1573	11.1306	13.3522	9.64024	11.9054	12.2577	11.7632	10.2644	9.72622	12.462	10.3117	12.605	9.93811	7.87036	10.388	10.5887	8.44708	10.9046	10.3129	8.51175	10.4388	11.851	11.4691
ANXA4	12.777	11.8297	12.0941	12.5665	11.2929	12.906	12.2506	12.512	11.1867	11.9883	11.6939	12.8506	11.4502	12.0382	13.075	12.27	12.8128	13.0418	11.8234	10.8956	11.5929	12.2938	12.5911	11.6022	11.7035	12.4263	11.7056	11.8807	12.3748	11.8711	11.8777	11.8872	11.6041	11.9578	13.2793	12.6484	12.2378	12.2597	12.7591	12.8172	12.218	12.152	11.1978	11.6506	11.5255	12.8142	13.0076	12.0109	12.3421
ANXA5	13.124	13.8909	13.7433	14.7041	14.0701	12.8679	14.3655	13.1762	14.0607	14.1352	14.3529	13.9083	14.2432	12.8059	14.7498	13.006	15.2975	13.8383	12.192	14.3355	14.4962	13.3483	13.1212	12.5498	13.5688	13.937	13.1485	14.3551	14.0904	13.3576	13.1392	13.9267	13.4142	13.4298	13.8474	14.0172	13.3701	13.9614	13.9037	14.3116	13.0112	14.5846	14.0387	14.1371	14.4168	14.225	14.2717	14.1065	14.0626
ANXA6	10.3848	11.3934	11.2258	12.0203	12.6101	12.1351	11.8467	11.4025	14.3242	11.5925	11.9285	9.98442	12.714	10.9307	10.5641	10.8719	10.0168	10.7507	9.63662	10.4615	12.9116	9.32867	9.35315	9.98726	10.7944	11.3718	10.5324	13.3284	10.1824	10.1085	10.2288	11.3365	12.0244	11.7686	11.6618	10.5718	12.438	11.1793	12.1351	12.157	9.81057	11.3576	11.7427	12.6364	12.3899	10.8626	10.7022	11.0674	10.4969
ANXA7	12.8954	12.1784	13.1323	13.1	12.5248	12.0025	12.7634	13.372	12.6043	12.3888	12.4891	13.0696	12.0279	12.9352	13.1147	13.0756	12.3468	12.5798	13.4855	12.7011	12.6461	12.4453	12.808	12.4213	12.3437	12.6961	12.6549	12.4075	12.8335	13.003	12.4765	12.9346	11.9965	12.966	12.253	12.7777	12.748	13.6752	12.7224	12.3044	13.0234	13.1751	12.2345	12.1347	12.1827	12.4871	12.4396	12.0244	12.6188
ANXA8L2	12.9513	11.5503	11.1248	12.7601	11.7013	13.8894	13.0227	12.757	0	12.5493	12.8925	13.4512	7.44294	11.6711	12.6573	10.4471	13.2004	13.3778	12.4881	12.2143	12.8853	14.1003	11.7334	13.5245	12.8362	12.9331	11.2246	9.89026	12.9789	12.6165	12.9294	12.1013	11.2773	11.5817	13.1977	12.1095	13.1616	13.3778	12.6653	10.9031	12.6974	10.9556	11.0532	11.1293	11.9726	11.6022	12.8053	12.3371	12.058
ANXA9	9.14975	6.16993	6.45943	3.58496	5.2854	5.04439	4.85798	7.34873	6.22882	2.32193	6.16993	7.14975	7.70736	6.33985	3.32193	5.97728	7.24793	6.02237	8.26679	7.49185	4.70044	8.82018	9.92926	11.3259	6.70044	5.20945	5.2854	5.83289	5.75489	9.26444	9.57743	6.39232	9.17243	4.80735	5.93074	5.80735	5.52356	1.58496	6.33985	6.12928	8.40939	4.52356	6.32193	6.2854	5.12928	5	5.16993	5.45943	7.25739
AOAH	7.88264	3.32193	11.0526	6.91886	9.02514	8.56224	9.02791	10.599	11.3896	6.53916	7.50779	6	6.2854	7.31288	7.55459	7.85175	7.61471	6.9542	7.03342	7.76818	9.50383	6	5.2854	7.41785	8.41363	7.75489	8.19476	8.10329	7.08746	6.59991	7.74147	8.53916	7.61471	7.36632	7.98868	5.39232	8.48382	8.64386	10.2644	7.53138	7.17991	5.45943	6.80735	9.31061	7.2854	4.58496	6.45943	6.47573	4
AOC2	5.90689	5	5.80735	4.70044	5.24793	4.64386	4.08746	5.78136	6.16993	7.83289	5.85798	5.12928	4.32193	5.64386	7.66534	5.42626	4.39232	5.55459	10.0417	7.08746	5.04439	6.16993	6.40939	5.20945	5.61471	8.35315	6.82018	4.9542	7.24793	6.20945	4.16993	5	4.32193	6.50779	6.32193	8.23362	5	6.64386	4.70044	7.83289	6.06609	6.96578	6.49185	6.24793	5.67243	8.02237	6.39232	5.61471	6.26679
AOC3	9.99152	9.15987	9.12153	10.933	12.769	12.7595	9.20701	9.99294	11.0224	10.7372	10.4838	7.61471	10.8218	10.8041	9.58496	10.7398	8.07146	10.5517	9.7039	7.94837	9.43045	8.36632	7.67948	10.3117	9.9629	10.9024	8.224	13.432	8.21917	9.03067	10.2348	11.849	7.25739	12.4046	9.80574	9.52552	13.171	9.07414	11.8106	10.2192	9.30606	8.96867	9.51175	11.2854	12.2621	10.1046	9.41574	10.0993	8.48382
AOX1	8.09803	6	6.10852	7.71425	8.12928	8.17493	7.56224	7.44294	10.5812	7.89482	7.48382	7	9.20701	8.06609	5.08746	8.45121	8.47168	5.04439	5.16993	6.20945	10.3531	4.39232	5.2854	8.15482	5.55459	5.49185	6.90689	11.3026	5.80735	4.08746	7.97154	9.37721	6.22882	7.33985	5.42626	4.85798	7.89482	4.39232	9.7879	5.97728	6.61471	5	4.75489	9.0634	7.70044	4.64386	6.49185	5.04439	5.70044
AOX2P	0	0	0	0	0	0	0	0	0	0	0	0	0	0	0	0	0	0	0	0	0	0	0	0	0	0	0	0	2.32193	0	0	0	0	0	0	0	0	0	0	0	0	0	0	0	0	0	0	0	0
AP1AR	10.5265	10.5575	10.6184	10.3772	10.7879	11.0126	10.4553	11.0808	10.6671	10.9076	11.0014	10.5372	10.7372	10.2396	10.8114	10.7616	11.2538	10.4635	10.151	10.5613	10.1636	11.2384	11.1911	10.7151	11.1485	10.5736	10.8218	9.73132	10.9564	10.9129	11.043	10.5812	11.1351	10.3343	10.6202	10.2009	10.6786	10.2946	10.6339	10.5479	11.233	11.2033	10.8688	10.4737	10.8202	11.224	10.6294	10.8788	11.0947
AP1B1	14.1168	12.6341	13.2088	13.7617	13.9083	13.0526	13.5396	13.4941	14.3049	13.1551	13.7334	12.5793	12.6937	13.656	12.9988	12.9789	13.3998	12.9183	13.7551	13.8199	13.2893	13.4371	14.0515	14.5672	13.3977	13.3522	13.7172	13.4599	14.0371	13.6549	13.8987	14.221	13.8109	13.0612	13.3491	13.7747	13.3302	13.099	13.6222	12.9138	13.9281	13.3006	13.0497	13.8052	13.1095	13.1935	13.6537	13.9098	13.3147
AP1G1	13.0756	13.124	11.8182	13.3453	12.74	13.1485	12.8252	12.9638	12.6985	12.8826	13.1015	13.3986	12.997	12.8889	12.4798	13.0046	11.8846	13.0234	13.2627	13.2249	12.9569	12.9131	12.8941	13.787	13.249	12.8154	13.3006	12.7857	13.2038	13.0673	13.2671	13.4047	13.1493	12.6773	12.2958	13.1103	12.8918	12.192	12.7406	12.475	13.4844	12.585	11.5211	12.8763	12.6573	12.3753	12.3576	13.1048	13.3472
AP1G2	12.3775	12.3493	11.4939	11.8692	11.5812	12.4838	12.2137	12.3123	12.3462	11.4242	12.0327	12.1482	11.1674	12.7104	12.1777	12.7532	11.5812	13.118	12.416	12.1447	10.7313	12.2845	11.7948	12.4218	12.1898	13.229	12.1069	11.0961	12.3334	12.391	12.3038	12.255	11.4823	12.3021	11.8202	12.3256	11.9159	11.8715	11.585	12.1821	11.4236	12.3534	12.5226	12.6954	11.4988	12.2538	12.6562	11.8061	12.0327
AP1M1	11.2101	11.6115	11.599	12.236	11.7561	11.6751	11.5836	11.7789	12.5103	12.7004	11.6443	11.9708	10.4409	11.5201	12.1994	12.0238	11.5333	11.6073	11.3971	11.6917	12.5889	11.6551	11.807	11.4873	11.1836	12.451	11.327	12.2909	12.1421	11.2958	11.1254	11.4691	11.7326	11.6799	12.2677	11.902	11.6344	11.7624	11.4924	11.0848	11.6036	12.062	12.0761	12.0668	11.8529	12.2559	11.6573	11.7368	12.0004
AP1M2	11.4783	11.3432	11.917	11.2033	9.25739	10.5971	11.4226	11.0782	1.58496	10.9009	10.8178	12.6232	9.55842	11.03	10.5304	10.983	11.0355	11.7809	11.6294	10.5594	4.85798	11.3421	11.9535	11.9244	11.1793	12.4959	10.6644	10.3923	12.0974	11.1408	11.3123	11.4073	11.0168	11.4294	12.8033	11.9975	11.0293	11.7805	11.525	11.5013	12.7983	11.5722	13.0128	10.6883	11.4184	12.757	11.5522	11.5358	11.6147
AP1S1	9.99718	10.0348	12.0597	9.86264	9.87805	10.9708	11.3376	10.0821	8.97154	11.0721	11.4848	10.4512	10.3718	10.4635	11.0768	10.66	11.6843	9.57932	9.91886	11.196	10.7381	11.0362	10.3208	10.4378	11.2848	10.9099	10.9665	9.95855	11.4424	10.5333	10.7151	9.96145	10.3576	10.4126	11.6202	10.6348	9.50581	11.7326	11.2282	11.3276	10.8941	11.1241	10.8082	9.72622	11.1072	9.23122	10.7074	10.2644	11.7444
AP1S2	9.14211	10.5137	9.81538	10.3955	10.6221	10.3663	9.55075	8.59991	11.2837	9.76818	9.04166	9.38586	8.33539	8.26679	9.31741	9.30834	9.03067	8.21432	8.32193	10.0593	12.454	9.33092	9.64746	8.69	8.7039	9.02514	9.46352	11.5967	9.32643	9.41996	8.22882	9.36194	9.29692	9.7039	9.67948	9.71081	9.39874	9.25267	9.81057	9.26679	8.633	9.65464	9.11374	9.79442	9.58496	8.99152	9.0954	9.04166	8.633
AP1S3	12.2729	8.93369	10.137	8.31288	9.53916	7.06609	8.76155	9.68299	9.9263	10.3902	8.71425	9.43045	8.90989	8.80735	10.2831	9.90839	8.60733	9.57175	10.3587	9.46352	10.115	11.5177	12.8535	10.568	9.66888	11.5122	9.77479	8.56986	12.2276	9.50383	10.0782	10.6018	10.3476	8.65105	8.59619	9.49586	8.44294	9.72281	9.37938	9.33316	9.29692	9.12153	8.86419	7.33985	9.08746	10.0967	9.41785	10.1434	8.8857
AP2A1	13.7321	12.9366	13.171	13.2959	13.3102	13.3626	13.0274	13.4821	13.1787	13.4555	13.8759	13.5094	13.0942	13.6331	12.4651	13.1291	13.6109	12.9513	13.3417	13.2332	13.6286	13.4027	12.9491	13.5981	13.1232	12.8556	13.3859	13.3949	14.0297	13.207	14.1751	13.5292	13.2139	13.0816	13.2399	13.6066	13.3425	13.729	13.058	12.6106	13.3197	14.0701	12.764	13.0627	13.4101	12.6407	13.0863	13.1652	13.3302
AP2A2	11.5445	12.1059	12.0661	11.5613	12.4411	11.8807	11.8074	11.917	12.2061	11.3886	12.0865	12.1561	12.571	11.888	12.0725	12.2018	12.2009	12.2671	12.0765	12.7084	12.5992	12.2348	11.9661	11.9333	11.5023	11.7423	12.2606	12.3753	12.6188	12.4818	11.7503	11.9425	11.9876	11.8431	11.9333	11.2889	11.794	12.0458	11.7039	11.6931	11.8642	12.1749	12.9272	12.211	11.7461	11.8773	12.0871	11.7595	11.568
AP2B1	12.9067	14.4644	14.221	13.5405	13.9702	14.0172	13.6954	14.225	13.7334	14.1168	14.3315	13.2461	13.6017	12.3493	13.4007	14.4218	13.1493	13.6159	14.2152	13.8731	14.3292	12.1053	12.3382	12.4722	13.8803	14.7747	14.4813	14.2173	13.9995	13.6402	13.3652	13.7226	13.1186	13.5315	14.1085	13.9547	13.6763	14.6785	13.1147	13.409	13.3693	14.6215	13.2764	13.3888	14.6298	13.58	13.4311	14.1336	14.4615
AP2M1	14.6298	14.2585	14.1914	14.0467	14.893	14.0551	14.1581	15.4171	13.6133	14.3192	15.172	15.0007	13.656	14.4477	14.6975	15.2039	15.1985	14.4729	15.2453	14.8883	15.0796	13.5981	14.2807	13.9614	14.8844	14.9515	14.9095	14.1995	14.1565	14.3025	14.1995	14.057	14.1524	14.76	14.3242	14.6886	14.4932	14.1408	14.2544	14.1914	14.4529	14.0796	15.0631	14.6947	13.8866	15.1765	15.2975	14.74	14.5454
AP2S1	12.1874	11.4126	12.6569	12.4737	12.1062	11.3554	12.2073	11.9958	11.7773	12.0908	12.2784	13.1368	11.7777	11.9374	11.8005	12.1984	13.2893	11.9458	11.7048	12.69	12.7744	13.0959	12.2589	12.5953	11.883	12.3137	11.3242	12.3298	12.7425	12.272	12.6066	12.7421	11.9975	11.656	11.8796	12.8232	11.1485	12.0974	11.7262	12.0735	12.2372	12.1134	11.5187	12.0485	11.6644	11.3151	11.9174	11.7202	12.2938
AP3B1	12.2583	11.239	12.5817	11.4435	11.9833	11.4681	12.1033	12.2536	12.1036	12.1746	11.9897	12.6511	11.6239	12.3848	12.253	11.6684	11.8568	12.4218	12.5282	12.7659	12.0871	12.4645	12.0004	12.8484	12.0276	11.7427	11.4828	12.7824	12.6043	12.5946	12.5548	12.233	12.2267	11.9174	12.117	11.9414	11.3745	11.9058	12.2814	11.6742	11.9516	11.888	11.1749	11.7727	12.0151	11.5957	12.672	12.03	12.318
AP3B2	2	5.52356	8.55075	4.39232	4.80735	3.90689	7.87036	6.90689	4.58496	7.77479	7.98868	3.16993	9.91439	9.73978	3	8.74483	8.24793	7.62936	6.55459	2.32193	8.73132	0	7.29462	6.94251	6.14975	6.24793	8.07682	6.91886	0	5.24793	8.38802	6.61471	8.52356	7.75489	11.0293	5.24793	6.24793	6.39232	8.26209	6.24793	6.40939	8.11894	8.48382	6.74147	4.24793	8.46352	9.29692	7.22882	5.90689
AP3D1	13.8624	13.7801	13.729	13.8759	13.6537	13.5757	13.7925	13.5516	13.8125	14.1253	13.7199	12.9131	12.8905	13.8169	13.6004	13.196	13.3559	13.3055	13.4101	13.9447	13.9464	13.6088	13.7939	13.6572	14.1428	14.2173	14.1501	14.032	14.1787	13.7734	13.7708	13.7995	13.6572	14.2973	13.4576	13.8687	13.7459	14.2504	13.4069	13.9834	13.9352	14.1391	13.8169	13.9528	14.0405	14.2274	14.3315	14.0138	13.9447
AP3M1	12.2049	11.683	12.3052	11.7262	12.2067	11.9506	12.1007	11.9894	12.1561	11.8611	12.4785	12.3117	12.0098	12.059	11.4661	12.286	11.7061	11.9578	13.1155	12.0553	12.1665	12.3775	11.8997	12.4853	12.1624	12.174	12.1702	12.2597	12.2503	12.0795	12.1994	11.9809	11.9805	11.9099	12.2886	11.3745	12.1092	11.3652	12.2285	11.4564	12.3551	12.3205	13.0918	11.8765	12.1755	11.0526	11.764	11.647	11.9407
AP3M2	9.84549	11.144	11.6684	9.62388	12.1069	9.7879	10.0914	11.4788	10.5118	10.7339	11.2668	9.41363	10.8842	11.0341	10.196	10.9181	10.6284	10.7177	11.2137	10.375	11.5646	10.1799	10.3106	9.77479	10.9432	10.3859	10.7879	9.89785	10.0458	9.89633	10.0808	9.783	10.1137	11.2058	11.3129	10.0389	9.65284	10.1997	12.1033	10.9873	10.1306	11.2923	11.2796	10.1548	10.9263	12.9894	10.8727	10.7465	10.1176
AP3S1	11.8082	10.3663	11.2609	11.9352	11.0539	10.3197	11.7262	11.0307	11.0492	11.0815	11.6528	12.1818	10.6839	10.6733	12.2784	11.5469	11.7198	11.7486	11.4491	12.7791	12.0921	12.3859	13.3541	12.0997	10.7082	10.9629	10.2877	12.1319	12.2282	11.1941	11.3961	11.7164	11.1299	10.6165	11.8412	11.592	10.4737	11.6667	11.1737	11.8474	11.3891	11.163	10.1306	11.0908	10.8416	12.2095	12.6004	10.8978	11.9837
AP3S2	11.2691	12.1731	11.233	11.4717	11.2143	11.6398	11.0091	10.821	11.528	11.2597	11.9091	11.1997	11.888	11.4226	11.6751	11.4466	11.2796	11.3636	11.4903	11.8865	12.954	12.3304	11.4929	11.9915	11.1824	10.8773	11.3729	11.599	11.88	11.8773	11.7764	11.9636	11.3696	11.5493	11.933	11.3554	11.5216	11.1254	11.9841	11.528	11.2192	11.3078	11.2662	10.9816	10.8719	11.0821	10.7805	11.144	11.0855
AP4B1	9.43671	9.13186	8.91588	9.74819	9.73132	9.16491	10.0265	9.12928	10.8978	9.05528	10.2143	9.67772	9.62753	8.62936	10.0279	10.2527	9.53138	9.5157	9.64386	9.61471	9.03617	9.80896	9.46148	10.8757	9.15735	9.44501	10.1111	9.44294	9.99718	8.29462	10.3219	9.82655	9.64746	8.73809	10.1215	9.9629	8.74819	9.39874	9.75322	9.11634	9.91439	9.65821	9.3443	9.37287	9.42626	10.5584	9.51964	9.62753	9.85487
AP4E1	10.8978	10.5859	9.33316	10.6662	10.3197	10.4221	10.3707	9.71768	9.95565	10.6294	10.7372	11.0375	10.1699	10.6257	10.7977	9.47573	10.2726	10.5632	10.8971	11.0881	10.543	10.8353	11.0478	11.1261	10.4522	10.4346	10.4919	10.3309	10.8986	10.9972	10.8517	10.2691	10.9359	10.3061	10.2058	11.1624	10.9241	11.5226	10.4512	9.97871	10.6707	10.5098	10.3287	10.7624	11.3026	10.5689	10.2456	11.1855	11.102
AP4M1	9.43879	9.83447	10.5925	8.90989	9.10852	10.0768	10.6008	8.98014	8.76818	8.98584	10.6627	9.48784	10.1472	8.61839	10.0042	9.16239	10.0498	9.22882	8.94251	9.62205	9.96	10.1687	9.57554	9.60177	9.35755	9.11114	10.5108	9.23362	9.67419	9.22882	10.0375	9.74819	10.275	9.35755	10.4388	9.26679	9.07146	10.007	8.96867	9.05257	9.66356	10.1098	10.062	8.57743	10.1712	8.96578	10.5078	9.65821	10.5981
AP4S1	8.07682	8.55842	8.11894	8.62571	7.65821	8.05528	7.52356	7.93074	8.59619	8.54303	8.02791	9.23362	6.87036	7.15987	8.88874	7.12928	8.09276	9.07948	8.52356	7.85798	8.31288	7.64386	8.8392	7.58496	8.00562	9.87958	6.76818	7.46761	8.59246	8.68299	7.96	8.59991	7.50779	8.76818	6.79442	8.98868	7.49185	8.29921	7.09803	7.52356	6.90689	8.8009	8.11894	7.48382	7.58496	8.84862	9.18239	8.56986	8.0607
APAF1	10.3542	10.3761	10.0375	9.65642	10.4157	10.2784	10.29	10.6275	11.6573	10.0755	10.6008	9.84235	10.4635	9.64746	10.6092	10.5324	10.1228	10.207	10.6662	10.9607	10.8948	10.1599	10.5925	10.4357	10.1357	10.7855	10.9352	10.4126	10.5746	9.33092	9.69697	9.36194	10.3729	9.783	11.1072	10.3794	10.5304	10.5718	9.73471	9.54303	9.85331	10.375	11.2866	11.3202	10.2715	9.13443	10.4858	10.3772	10.3049
APBA1	7.80735	10.6786	9.39232	8.96	8.57365	8.52356	8.64386	8.3966	9.38586	9.72281	8.31288	8.18982	9.77972	11.275	6.88264	8.66888	8.66534	8.37069	7.5157	7.33985	8.06609	9.59059	7.06609	9.17991	9.0954	9.3837	9.69174	8.37504	8.87036	8.90388	9.41996	7.91289	8.21432	9.92333	8.78463	8.35315	11.3652	8.12928	9.88264	8.16993	8.44708	8.10852	8.633	8.14975	9.92035	9.633	9.12153	8.71768	8.0607
APBA2	6.96578	9.72962	10.7056	9.42206	7.8009	6.53916	8.27612	8.99435	9.76653	11.0681	9.93369	9.84862	11.1536	10.7723	7.8392	11.4268	8.99718	8.27612	9.35535	10.0471	11.058	6.88264	7.21917	7.14975	9.97154	9.79766	7.56986	9.76984	8.85175	9.9629	6.72792	8.36194	10.3998	10.8781	9.96867	8.61102	8.98584	9.79604	9.23601	10.2586	9.06609	9.15987	11.3089	10.2877	9.86573	7.70044	8.88264	9.49386	7.50779
APBA3	9.82337	10.4929	10.6689	10.5527	10.2808	11.9159	10.2082	11.1793	11.4278	10.3242	9.69697	9.71768	9.59619	9.71939	10.4105	9.81378	9.55267	10.4062	10.774	9.69174	10.2456	10.0848	10.0607	10.242	10.3761	9.61102	10.3197	10.0928	10.6996	10.4767	9.72962	10.115	10.1111	10.2726	10.1447	10.6909	10.128	10.5708	10.1241	10.3365	10.2946	10.744	10.1459	10.5689	9.82814	10.4605	10.5343	10.3276	10.2456
APBB1IP	8.96578	6.79442	7.12928	8.44294	9.98442	11.4367	10.6055	10.1984	13.2155	7.83289	9.01402	7.76818	7.80735	8.16491	8.75489	8.71425	8.80735	7.66534	6.78136	8.0607	8.89178	7.18982	7.01123	8.19967	7.89482	8.7211	7.22882	9.36632	7.80735	7.31288	8.3837	9.07414	7.98868	8.38802	13.3749	7.73471	8.86419	9	10.1085	8.79442	10.5157	6.79442	8.18982	11.7871	8.81378	7.87036	8.69	7.86419	7.93074
APBB1	8.17493	10.8665	9.48583	9.2854	10.769	9.7039	9.01123	9.16491	11.2354	8.7211	10.7347	7.30378	11.4351	10.0795	7.74147	8.56605	7.79442	9.05528	8.29002	9.49586	11.7561	7	6.55459	8.90989	9.01959	10.9571	9.65284	11.0848	8.02237	8.31741	8.95128	9.54496	8.81378	9.77314	8.60733	7.97154	10.3837	8.39232	9.73809	8.42626	7.89482	8.64746	10.5793	10.2155	9.90839	8.31288	7.8009	8.27146	8.13443
APBB2	11.5906	10.7582	10.7928	12.1134	11.858	11.4803	11.8435	10.5147	11.1111	11.623	12.5155	12.4231	12.4365	10.4409	11.4858	10.2131	11.838	11.1874	10.4388	12.973	12.0081	11.0755	12.1948	10.3998	10.774	12.4489	12.0888	13.1265	12.8422	10.6874	11.1523	11.3509	11.0451	11.1111	11.3298	10.7649	11.4993	12.2938	11.1605	11.2871	10.5784	11.2119	11.2052	12.6504	11.7944	11.2819	11.817	11.0451	11.1867
APBB3	9.79928	9.03342	8.01681	8.25739	8.55459	9.09276	9.24079	8.16491	9.91439	8.58871	9.2854	9.95274	9.24555	8.48382	9.65821	8.42626	8.7039	9.49185	8.44708	9.16742	9.46148	10.0014	9.99294	9.21189	8.49586	9.92333	9.07682	9.10329	9.69	9.50184	9.14466	8.54303	8.93664	8.98584	9.17493	10.0674	8.70736	9.13186	9.27845	9.32643	9.32643	8.37938	10.102	10.1383	9.40088	10.5127	10.0098	8.15482	9.57365
APC2	10.9922	6.64386	7.55459	6.70044	6.14975	7.49185	8.42206	4.90689	7.59991	7.62205	8.48784	7.64386	4.90689	6.72792	9.60363	8.66888	6.39232	6.40939	8.02237	7.96578	7.25739	10.0607	10.567	6.65821	6.18982	7.25739	7.75489	7.13955	8.75489	7.07682	7.45121	5.93074	6.24793	8.7879	8.40514	8.56986	6.65821	7.93074	5.9542	8.52748	6.35755	8.90388	7.02237	7.29462	9.36413	7.88874	8.62205	7.89482	8.26209
APCDD1L	4.75489	6.91886	5.58496	10.744	5.88264	4.9542	6.39232	6.35755	4.24793	11.0098	11.1209	9.65464	5.90689	4.45943	9.09803	3.70044	10.5546	7.98868	4.64386	7.5157	12.8327	5.16993	5.75489	4.90689	3.58496	10.6582	8.60733	7.24793	8.04439	5.12928	9.19229	8.53138	8.28077	6.16993	9.93369	5.78136	9.67066	9.56033	4.85798	4.70044	4.39232	10.4136	9.17742	8.66534	9.67596	4.58496	11.8514	6.88264	9.69174
APCDD1	9.7211	13.3399	11.381	13.4639	10.2082	13.2012	11.7661	10.1033	7.30378	11.7834	10.7194	11.1655	12.2297	10.1849	12.1312	9.92481	11.4964	11.5275	9.7039	9.8933	8.79766	9.67419	10.4848	11.8078	8.75154	9.68299	11.0154	10.9462	10.1923	10.314	12.2354	10.8392	11.7711	9.44087	11.1917	13.1669	10.3309	11.2825	9.33316	11.896	13.0274	12.6569	13.0069	11.7801	11.1693	11.8811	11.294	10.5028	11.0196
APCS	0	0	0	0	0	0	0	0	0	0	0	0	0	0	0	0	0	0	0	0	0	0	0	0	0	0	0	0	0	0	0	0	0	0	0	0	0	0	0	0	0	0	0	0	0	0	0	0	0
APC	13.2267	11.0244	11.6262	11.4773	12.1984	11.4707	11.4062	11.8788	11.7657	11.6357	12.1827	11.5469	11.8372	11.7524	11.4131	10.8842	10.7541	11.7457	12.29	12.1944	11.1586	11.3977	11.7112	12.4354	11.8427	10.6952	11.4964	12.0792	11.605	11.5646	12.2414	12.0593	12.0091	11.2837	11.6138	11.3608	11.4126	12.1564	11.2633	11.5255	11.6861	11.0196	11.6389	11.6978	11.5675	11.664	12.3479	11.6671	12.1013
APEH	12.7024	11.1649	11.6389	11.0077	11.3691	11.8361	11.5845	11.1668	12.0196	11.6684	12.3658	11.543	11.6073	12.1392	11.1693	12.4391	11.3794	11.2538	13.0312	11.7686	12.4986	12.3961	12.4033	12.3493	11.1972	12.03	11.2854	11.851	13.2258	11.4848	12.1818	12.4427	11.9586	11.5425	11.0875	11.5906	11.2825	12.0172	11.3009	11.0238	12.1633	11.224	11.5665	11.9196	11.6693	10.3197	11.144	11.6198	12.2479
APEX1	13.0797	13.3341	13.5731	13.5631	13.4164	12.9394	12.7659	12.4091	12.8273	13.0348	12.8702	12.7091	12.8798	13.2249	13.7484	13.9817	12.4338	13.4533	13.7096	11.9769	13.084	12.9324	12.6389	12.3537	12.3929	12.8471	12.5162	12.3323	12.879	13.2323	12.6411	12.9075	12.5063	13.2258	12.8498	12.6323	12.2969	12.7035	12.7881	13.2181	12.5843	13.5968	14.16	13.3778	12.9075	14.1294	12.8492	12.6544	12.8435
APEX2	12.1079	10.8321	10.7993	10.7507	11.6289	11.5779	10.5226	11.3875	10.5632	11.8646	10.8681	11.7164	10.3498	10.8065	11.5911	10.9535	11.6555	11.1799	11.7017	11.0614	12.3982	11.5699	11.8029	11.2662	11.2378	11.1039	11.3652	11.0231	11.7657	11.5314	11.1	11.6393	11.1892	10.8634	12.1917	11.5994	10.7599	11.7773	12.4934	10.8826	11.633	11.1743	11.2384	11.4247	11.0293	11.749	10.744	10.5324	10.983
APH1A	12.7783	12.3354	13.3998	12.7387	12.6369	13.2332	12.5048	12.8757	12.3523	12.93	12.9009	13.2282	12.8053	13.4288	12.4257	13.1762	12.9016	12.716	12.6638	12.6479	12.8842	12.2119	13.16	12.8669	13.3514	12.9421	12.62	12.3509	12.5706	13.5416	12.8535	12.4921	12.5243	12.6885	13.7172	12.3815	12.3451	12.3737	12.6631	12.3493	12.6011	12.3877	14.0499	13.442	12.4722	12.2228	13.4717	12.7756	12.6837
APH1B	9.48985	9.64746	8.87652	8.51175	8.80735	9.68299	9.11374	8.93074	10.9204	9.27146	9.69697	9.33316	9.06878	7.63662	9.0607	8.82655	9.34207	8.96	7.88264	8.67596	9.80252	9.19476	8.42206	8.16993	8.88874	9.23122	8.93369	9.95565	9.63481	8.78463	8.48784	9.3015	8.31288	8.82972	9.53916	9.54882	9.04439	9.21432	8.58496	8.88874	7.98868	8.84235	8.84549	9.85331	9.21189	9.10852	9.76653	8.15482	9.41151
API5	12.7762	13.2848	13.1172	12.4785	13.0812	13.0974	12.7889	12.9844	12.5805	13.3569	13.0488	12.8429	12.5817	13.0473	12.9645	13.3741	13.2399	12.9562	13.294	12.8694	13.6355	12.8476	12.8763	12.769	12.7532	12.6931	13.2774	12.5324	13.1039	13.4227	12.6726	13.0137	12.7783	13.1543	12.8362	12.1821	12.1731	12.2387	12.6649	12.4479	12.8876	12.9265	14.2649	12.5603	12.5454	15.0103	12.9805	12.5739	12.4939
APIP	9.0634	9.62753	9.70563	9.30834	9.48784	9.32867	9.33762	8.72792	10.1033	9.01402	9.08481	10.1215	8.64746	9.4818	10.2633	9.68124	10.421	9.1267	9.26679	9.02791	10.5324	9.26209	9.18982	9.07948	9.31741	8.85798	9.10066	9.57554	9.11374	9.49785	8.87652	9.5216	9.01123	9.58308	9.60918	8.57743	8.17991	8.93074	11.8642	9.03892	10.5068	9.16491	11.6307	8.33092	8.64386	9.77479	9.52943	8.7039	8.73809
APITD1	7.70736	9.46352	10.007	9.25267	9.56605	8.9629	9.16993	9.26679	8.2384	9.32418	9.71939	9.47371	9.64746	9.33762	9.67596	10.3619	10.3421	9.11114	10.1935	9.00843	9.89633	8.45943	9.70563	8.96867	9.2503	9.24317	9.74819	8.07682	9.25739	9.1267	9.01402	8.5812	9.6865	8.98584	9.54689	9.44708	8.68299	9.74483	9.07146	9.75322	9.74819	9.96145	10.8178	8.91588	9.51175	10.9484	8.98584	9.86419	9.13186
APLF	8.20945	8.48784	8.52748	8.42206	6.87036	8.7879	7.56224	7.76155	7.86419	7.8009	7.59991	8.49185	7.39232	6.85798	8.98868	6.47573	9.03892	8.37938	6.94251	7.25739	7.90689	9.68299	9.02514	9.00843	7.91886	8.29462	8.62205	7.75489	9.18735	8.08746	8.29462	7.39232	8.56986	7.60733	7.90689	9.17742	7.22882	8.44708	7.15987	7.39232	8.54689	8.42626	8.26209	7.87036	8.05528	7.82018	9.1472	8.74147	8.74147
APLNR	6.82018	8.02237	8.96867	8.98299	10.5915	8.96867	8.3443	8	11.0566	8.82972	9.75822	5.93074	9.11374	10.0224	8.16993	8.65821	6.59991	6.97728	9.80252	6.89482	8.75822	7.56224	8.01123	9.12153	7.36632	9.67772	8.07682	11.9285	8.46352	10.4263	9.87191	9.34651	9.65821	10.7288	9.79116	8.76155	9.55267	7.46761	9.62205	8.77149	8.54689	7.96	7.72792	11.06	10.102	9.95565	8.01681	9.76155	9.45121
APLN	4.32193	6.80735	7.16993	8.91289	6.94251	5.08746	9.10591	4.90689	2.32193	9.45738	7.88874	8.34873	6.10852	4.45943	10.4388	5.45943	10.0238	7.04439	5.45943	7.96	10.1267	8.37938	9.53333	5.39232	7.05528	8.43463	5.85798	8.0607	9.66178	7.18982	5.20945	6.42626	9.38802	6.39232	6.78136	9.90989	6.08746	10.7764	4.45943	8.90689	4.45943	8.66534	6.49185	7.10852	8.41363	7.84549	8.21432	10.3253	8.23362
APLP1	7.48382	9.21675	6.40939	7.11894	7.78136	10.0485	6.44294	9.10329	8.70044	7.01123	6.74147	8.20457	10.6402	6.94251	6.75489	7.26679	11.0154	9.24317	7.87036	6.45943	11.3641	4.39232	6.44294	6.02237	7.17991	6.52356	8.85798	8.47168	5.9542	7.30378	7.35755	5.04439	7.79442	6.35755	11.6115	8.13443	8.56986	6.94251	6.97728	6.84549	5.88264	7.33985	9.10066	7.33092	7.43463	6.58496	7.86419	7.91289	5.45943
APLP2	14.4729	15.3839	15.0529	15.0574	15.346	14.2717	15.0379	14.2717	14.956	14.8709	14.5188	14.9216	15.461	15.1588	14.2043	15.4038	14.4842	14.2293	14.8415	14.8251	16.0899	14.9467	14.5051	14.3433	14.9515	16.3961	14.3116	15.4914	15.1765	14.913	14.8675	14.4168	14.8373	14.7639	14.9827	14.5968	14.5362	14.9515	14.913	14.6122	14.3551	15.0103	14.6122	15.0688	14.9308	17.825	15.2104	14.8545	14.6395
APOA1BP	11.3449	11.0593	12.9513	12.4033	11.3945	12.5442	11.2929	11.5531	11.0661	12.0593	11.6587	12.5777	11.6493	12.8142	12.043	12.6607	11.7215	11.3443	13.2148	11.8439	12.4765	12.0447	11.9578	11.1111	12.1586	12.0444	11.2366	11.8669	12.0624	12.9513	11.1466	11.6795	11.4062	12.4717	13.2249	11.9596	11.294	11.3504	11.5008	11.8182	12.1328	12.3926	12.4197	11.4184	11.2871	12.6004	11.6528	12.097	11.4078
APOA1	7.27612	3.16993	4.85798	1.58496	3.16993	1	2.32193	1	4.08746	0	0	5.52356	1	0	3	2.58496	1.58496	0	2.58496	3.32193	6.44294	2	2	0	3.45943	2	3.32193	3.16993	2.32193	1.58496	2	0	5	1	2.32193	3.58496	1	1.58496	2.32193	2.32193	1	3.45943	4.32193	1.58496	3.45943	5.52356	1.58496	5.9542	0
APOA2	0	0	0	0	0	0	0	0	0	0	0	3.70044	0	0	4.32193	2	0	0	0	0	0	0	4.70044	0	0	0	0	0	5.58496	0	0	0	3.80735	0	0	0	0	0	0	0	0	0	0	0	0	0	0	0	0
APOA4	0	0	0	0	0	0	0	0	0	0	0	1	0	0	0	0	0	0	0	0	0	0	0	0	0	0	0	0	0	0	0	0	3.70044	0	0	0	0	0	0	0	0	0	0	0	0	0	0	0	0
APOA5	4.32193	0	0	0	1	0	0	0	0	0	0	0	1	0	0	0	0	0	4.16993	0	0	0	2.80735	1	0	0	0	0	0	0	0	0	0	0	0	0	0	0	0	0	0	1	0	0	0	0	0	0	1
APOB48R	7.93664	8.08746	6.67243	9.53138	10.3015	9.35975	10.7624	9.97154	12.0631	8.65464	8.94837	8.87344	8.28077	8.52356	9.17243	8.77149	9.79928	8.55459	7.62936	7.60733	8.87344	7.13955	7.24793	7.89482	8.67596	8.96867	8.09276	7.44294	8.5157	8.42626	9.33762	8.36632	8.03892	8.18982	8.91886	8.18982	10.643	9.57932	10.2912	9.61471	8.97728	7.53916	8.21432	10.5594	9.32867	7.62936	9.75154	9.1472	8.30834
APOBEC1	0	4.24793	0	0	0	0	0	0	0	1.58496	0	0	0	0	0	0	0	0	1.58496	0	0	2.80735	0	0	2.58496	0	0	0	0	2.32193	0	0	0	1	0	0	0	0	0	0	0	0	0	0	0	0	0	0	0
APOBEC2	4.85798	5.12928	4.24793	3.45943	4.08746	4.64386	4.45943	4.24793	6	3.70044	2.80735	5.52356	3.80735	3.16993	4.52356	5.90689	4.32193	4.24793	5.08746	1.58496	3.45943	4.16993	5.2854	4.64386	2.32193	4.16993	4.58496	5.08746	3.16993	3	3	4	3.58496	4.16993	3.70044	5.64386	3	1.58496	4.24793	4	6.39232	4	4.64386	2.80735	4.64386	6.58496	3.58496	3.80735	2.58496
APOBEC3A	11.3581	8.53916	8.47978	11.098	8.29921	2.32193	9.49185	11.1737	5.2854	5.90689	7.40939	13.4311	6.70044	7.03342	9.71939	1.58496	10.374	9.15735	6.14975	10.8933	6.37504	12.2085	11.7482	9.35315	9.49586	7.26679	8.72451	6.67243	13.0926	8.60363	5.75489	11.2894	9.2854	10.3509	6.2854	12.2906	9.25739	8.07146	11.8553	11.0928	11.5651	8.63662	0	6.76818	7.27612	7.9542	8.22882	6.91886	8.36632
APOBEC3B	9.93221	10.4263	9.82814	10.4737	8.224	4.16993	9.03892	9.62388	8.224	8.8392	10.5216	10.6537	7.74819	9.25739	9.69174	4.08746	11.8838	11.1718	9.44087	7.05528	9.29002	8.85175	8.93074	8	9.55842	9.33316	9.76984	7.45943	9.56415	9.70908	9.633	9.16239	9.37938	9.79442	10.2773	9.17243	11.224	8.46761	11.8372	9.24317	8.81698	9.63662	0	4.52356	10.4252	8.59619	9.02514	10.8517	9.93221
APOBEC3C	11.0451	11.6243	10.8361	11.5454	10.9773	10.5784	11.1267	11.4414	11.8646	10.1649	10.6653	10.7151	9.28309	9.92481	10.8494	10.0566	11.9495	11.6275	10.2715	11.4009	10.643	9.66711	10.8734	11.2709	10.9396	11.2644	10.2935	10.4073	10.6865	11.0238	10.2131	10.0768	11.4205	10.3837	9.97728	10.8887	10.7288	10.3163	12.0375	10.697	10.2515	10.4737	7.57743	10.374	10.403	11.0154	10.5353	11.0265	9.86882
APOBEC3D	7.59991	7.19967	8.27146	5.20945	7.55459	8.08746	7.65105	7.54689	10.0084	5.97728	8.27146	6.62936	5.78136	5.2854	9.15987	5.55459	8.61471	8.68299	6.32193	9.21917	6.67243	5.24793	6.30378	7.02237	7.82655	9.19229	7.21917	7.33092	4.90689	6.14975	6.20945	6.47573	8.224	6.24793	6.22882	8.10329	6.80735	7.19967	8.80735	6.9542	7.08746	5.08746	5.58496	7.21917	6.18982	5.64386	5.80735	6.20945	6.18982
APOBEC3F	9.38154	11.4445	9.0634	9.62205	9.7039	10.0098	8.94837	9.50978	10.9556	7.74819	9.29921	7.70044	8.87344	8.34873	10.1886	9.06609	9.52748	10.1459	9.11114	10.3387	9.50184	7.88264	6.97728	8.87344	8.82655	9.85798	9.99294	8.16491	7.15987	9.11114	8.59619	8.2384	10.4727	8.96578	9.43045	8.77149	9.08746	9.49586	10.3729	8.77479	8.59619	8.30834	6.91886	9.77972	8.15482	9.15228	9.81538	9.47168	8.42626
APOBEC3G	10.2408	11.3343	9.25739	9.79279	10.4126	9.224	10.3231	10.5632	12.2744	7.6865	10.6421	7.60733	10.3859	8.29462	10.6018	9.224	10.3987	10.5689	6.32193	10.2058	9.78136	8.91588	8.14975	9.5411	9.58496	10.4919	9.37938	8.45943	6.76818	8.24317	9.28077	9.7211	11.9643	9.15987	8.79442	8.86109	9.8009	10.5255	11.6475	9.03067	9.03342	8.56605	7.62936	9.71253	9.47371	8.47978	10.1137	6.56986	8.81698
APOBEC3H	4.90689	3.70044	2	3.45943	4.39232	4.70044	5.12928	5.61471	6.87036	0	5.04439	3.70044	3.32193	3.80735	5.9542	5.52356	4.16993	5.04439	5.24793	1.58496	4.08746	2	5.39232	4.45943	5.55459	4.85798	3.16993	2.80735	3.16993	2.32193	2.58496	4.39232	7.11894	3.58496	3.45943	1	3.45943	5.70044	5.64386	5.08746	4.08746	0	3	4.45943	4.80735	5.20945	5.12928	2.32193	3
APOBEC4	0	1	0	0	0	0	0	1.58496	0	1	0	0	1.58496	0	0	2.80735	1	0	0	0	0	0	0	0	0	1	1	0	0	3.58496	0	0	0	0	1	2.58496	0	0	0	1	1	0	1.58496	0	0	0	1.58496	0	1
APOB	4.75489	3.16993	0	3.45943	5.64386	6.52356	0	0	3.45943	2.80735	3.80735	3.16993	2.58496	3.45943	3	4.39232	2.58496	0	3	1	3	3.16993	2	3.32193	0	2.58496	2.80735	6.70044	2.32193	4.9542	2.80735	3.58496	4.08746	4.90689	3.32193	3	5	2.80735	3.80735	2	3.58496	2	0	4.08746	6.10852	0	3.32193	4.70044	2.58496
APOC1P1	0	0	1.58496	0	0	0	0	0	2.32193	0	0	0	0	0	0	1.58496	1	0	0	0	0	0	0	0	0	0	0	0	0	0	0	0	0	0	1	0	0	0	1	0	0	0	0	0	0	0	0	0	0
APOC1	8.0607	7.32193	7.60733	10.6175	10.6698	9.18982	12.1424	10.5575	13.8731	9.0607	10.9687	9.86264	6.22882	8.95128	9.14975	9.05257	10.4848	9.62388	8.26209	7.91886	11.3966	8.78463	7.79442	7.62205	8.94544	7.96	6.02237	8.21432	7.98868	9.19722	6.53916	8.42206	5.75489	10.4666	11.856	8.47978	11.4543	8.51964	13.1459	10.9263	9.19476	8.95128	9.96434	10.9069	9.92184	10.8178	10.8258	10.1124	7.04439
APOC3	0	0	0	0	0	0	0	0	0	0	0	0	0	0	0	0	0	0	0	0	0	0	0	0	0	0	0	0	0	0	0	0	0	0	0	0	0	0	0	0	0	0	0	0	0	0	0	0	0
APOD	8.84549	9.22159	8.35315	9.75154	11.6133	10.3219	8.6865	12.1286	8.79442	8.60363	10.3476	6.52356	12.0515	9.66888	7.74147	9.74147	9.34651	8.16491	8.70736	5.67243	9.08215	6.40939	7.18982	9.55842	11.0498	12.4722	12.3815	12.4906	5.90689	8.53138	10.9447	10.9773	8.24793	10.9901	8.2384	7.2384	9.95128	5.83289	12.2597	9.38586	7.53916	6.10852	7.05528	11.1196	8.07682	7.88874	7.45943	6.93074	8.65821
APOE	12.4709	11.3399	10.6339	13.5688	13.8474	12.7136	15.0845	13.4737	17.2792	12.7294	14.0851	12.2738	11.719	12.0768	11.9769	11.8815	13.3767	13.7602	11.4848	11.5382	14.3049	10.8408	9.08746	10.7707	11.9207	11.4115	10.3912	11.3934	11.3955	12.339	12.0119	11.6729	9.92333	13.1988	15.8329	12.3872	14.4168	11.6348	16.5806	13.9528	12.3418	12.6854	13.4608	14.5022	12.9052	12.9667	13.1735	12.3205	11.5831
APOF	1.58496	0	0	0	0	0	0	3.70044	0	2.32193	0	0	0	0	0	0	0	2.32193	1.58496	0	2	0	0	1	0	0	0	0	0	0	0	0	0	0	0	0	0	0	0	1.58496	2	0	1.58496	1.58496	0	1	0	2.80735	0
APOH	4.16993	0	0	0	0	0	0	0	0	0	1	0	0	0	0	0	0	0	0	0	0	0	0	0	0	0	0	0	0	0	1.58496	0	2	0	0	0	0	0	0	0	0	0	0	0	0	0	0	0	0
APOL1	13.2004	11.1624	9.72792	13.1416	12.3183	11.8086	13.5226	14.8709	11.6211	11.5807	12.785	11.9177	11.3354	11.7427	13.1426	11.352	15.445	13.8521	9.1267	14.2905	11.9647	12.4432	15.3791	12.4027	14.1483	14.6947	11.9031	12.1762	11.3061	11.8471	11.2414	12.3421	13.2627	12.5515	10.8178	11.6595	12.6961	12.9359	15.2508	13.9401	13.3767	9.00562	9.70044	13.171	12.2512	10.2773	11.6755	10.2597	11.5479
APOL2	12.1665	10.4179	11.4383	11.6511	10.7838	11.0451	11.1849	11.6782	11.3587	10.8424	11.3923	10.4388	9.80252	10.5382	11.794	9.83763	12.4755	11.2639	9.81698	12.7507	10.2958	10.6795	13.1835	10.8297	11.9571	11.9951	9.65105	10.9506	10.7944	11.0258	9.46352	10.9751	10.4221	11.0175	9.33539	10.6248	10.5108	11.346	13.0091	11.1929	11.0954	8.95128	9.18488	11.6152	10.6573	10.7389	10.2691	9.16742	10.0993
APOL3	11.0478	7.09803	8.18982	11.6582	10.4263	11.8388	11.7241	11.5245	12.611	9.05257	11.7436	11.3015	9.72962	9.51964	12.808	9.44501	11.8349	11.1209	7.88874	12.1542	10.3576	9.66178	9.0607	11.0532	9.98157	11.2615	7.16993	10.7279	7.67948	8.14975	10.2633	11.1855	9.87191	10.4315	9.69174	10.1033	10.062	11.9922	12.3205	10.7177	10.7599	5.90689	8.01681	11.9589	10.4294	8.96867	9.99577	7.79442	9.26913
APOL4	8.81057	8.19476	6.33985	8.66888	9.29921	9.42206	9.28771	10.722	9.18239	7.94837	10.0293	8.45121	7.30378	8.80735	9.86264	9.1472	8.90388	9.76155	7.19967	11.0063	9.65642	9.80413	10.6193	9.93517	10.1624	9.21189	6.76818	8.34873	7.84549	8.92481	8.9542	11.0553	9.92035	9.73471	10.0182	8.67596	9.06609	9.76984	10.5488	9.48985	7.33985	7.03342	6.61471	10.0539	9.28077	7.43463	7.35755	7.81378	6.40939
APOL5	0	0	0	0	0	0	0	0	0	1	0	0	0	0	0	0	1	0	0	0	0	4	0	0	0	0	0	1	0	0	0	0	0	0	0	1	0	0	0	0	0	0	1.58496	0	0	0	0	0	0
APOL6	12.9954	10.9374	11.1743	13.7135	13.0212	13.4952	14.2383	13.888	13.747	11.4722	13.712	13.7788	11.7822	12.3418	14.024	12.0841	13.6837	13.3453	10.8065	13.8109	12.6193	12.2318	11.4939	13.6775	12.8876	13.2996	11.584	12.3534	11.2155	11.1972	12.9067	13.5884	13.1616	13.0098	12.0144	13.1056	13.0551	13.8788	14.73	13.4672	13.1995	10.5661	13.834	13.8352	13.1031	11.0014	12.5488	11.5309	12.3796
APOLD1	10.0566	9.77972	8.88264	10.3912	11.1472	9.42626	9.9542	10.6786	11.9841	9.91289	10.1408	8.59619	11.3399	10.6321	9.11374	8.49985	9.07414	9.24555	9.32643	9.07146	8.90989	8.87958	9.78627	8.28077	10.6221	9.41363	10.8424	10.8439	9.57554	9.96867	10.4696	10.1548	10.8258	11.5058	11.1923	10.7457	10.7748	10	9.80252	9.30834	9.96145	9.18982	9.92333	11.3191	10.8384	11.0614	9.58496	10.1007	9.51767
APOM	7.93664	6.33985	7.76155	4.39232	5.55459	6.89482	6.02237	4.39232	6.65821	6.26679	6.16993	7.47573	5.75489	6.39232	6.78136	6.89482	7.21917	6.93074	6.39232	5.2854	6.78136	7.08746	7.90689	7.07682	4.58496	6	5.12928	5.93074	7.91289	6.78136	5.75489	6.22882	6.06609	5.20945	5.97728	6.26679	4.08746	5.72792	5.16993	4.9542	6.20945	6.44294	6.20945	5.72792	5.08746	5.16993	6.49185	5.08746	5
APOOL	8.93074	9.44915	9.37721	9.53916	9.17243	10.4147	8.3443	8.26679	8.17991	9.29002	9.53528	9.08481	8.98014	10.0566	9.5157	9.15228	8.05528	8.59619	9.3443	8.81698	9.43045	9.43254	9.81378	10.0901	9.60548	9.7211	10.5661	9.34651	9.86264	9.81698	9.45943	8.9571	9.46964	9.61287	10.151	9.11374	9.44294	9.80574	10.9751	8.7039	10.0112	9.10852	9.47776	9.3015	9.69697	8.74147	9.54303	9.11634	8.76818
APOO	8.97154	9.49985	8.98584	9.7039	7.71425	10.2644	9.49185	9.14466	8.63662	8.41785	8.83605	9.77808	7	9.23601	9.58871	9.07414	10.4747	9.40088	9.38154	8.86109	12.1655	10.1573	9.56224	8.97728	9.40514	8.06609	9	9.08481	9.67596	10.0688	8.12928	9.57554	9.01123	8.10852	8.78136	9.44087	8	9.21189	8.90989	9.76984	9.82814	9.51373	9.47371	8.57743	7.76155	9.97871	8.67596	8.81378	8.51175
APPBP2	11.5887	11.6782	11.5479	11.6303	11.5053	11.6115	11.144	11.2198	11.3044	11.4808	11.69	11.3907	11.7185	11.6371	10.9549	11.3794	10.3487	11.4372	12.0042	11.403	11.0471	11.1383	10.8986	11.8521	11.5113	10.8384	11.664	11.4742	11.1643	11.8305	11.5627	11.2003	11.5878	11.1643	10.6484	11.6479	11.4873	11.294	11.2929	11.2848	11.5132	11.6684	12.1431	11.5324	11.2726	10.7657	11.6653	11.5565	11.2952
APPL1	11.9196	12.0668	11.9028	10.9929	12.1858	12.2488	11.9513	11.6434	12.4017	11.5579	11.697	11.2621	12.2095	12.8307	11.0458	12.6078	11.2969	11.8568	11.5684	11.2866	11.8572	12.2857	12.2438	12.5442	11.8653	11.7603	12.1312	11.8301	11.983	11.4661	12.0821	11.9833	12.5957	11.9819	12.5033	11.1911	11.7292	11.1929	11.6724	11.2107	12.0461	11.5182	12.5243	12.2258	11.294	11.7678	10.7305	12.0161	11.544
APPL2	11.6443	11.2627	11.9263	11.6013	10.9787	11.2825	11.7603	11.2963	10.8289	11.5939	10.9476	10.9527	11.0895	12.0095	11.4742	11.6119	10.567	12.5833	10.9091	10.6627	11.183	10.8486	10.4115	12.062	12.5167	11.0334	11.8525	12.6669	10.9986	12.3387	11.762	11.4742	11.2021	11.5971	10.7855	11.4168	11.9177	11.0334	10.703	11.4569	11.3236	11.8765	11.7347	11.7785	10.8803	11.8765	10.7797	11.8727	11.3718
APP	15.7898	16.1761	15.8728	16.2855	16.032	17.0286	15.6487	14.8012	14.0626	15.7485	16.032	15.7289	18.1226	15.5223	15.1985	16.3033	16.9621	15.9525	15.6822	15.6822	16.1879	15.172	14.4785	14.4896	15.445	16.2685	15.239	16.2855	15.9796	14.4318	15.4693	15.7393	15.4038	15.0574	16.1612	16.3961	15.9926	15.9161	15.4038	15.9052	14.9216	16.3376	16.2855	15.7602	16.1479	15.6318	16.1612	16.1479	16.1761
APRT	12.3663	12.0189	11.8467	12.9584	11.8514	12.1633	11.792	12.5189	12.6854	12.1392	12.1219	13.9596	11.9516	12.0795	12.4448	12.9331	11.1923	11.7603	13.1779	12.5108	12.4126	12.7962	12.6152	12.339	12.0694	12.2473	11.3371	12.2315	12.4551	12.5311	12.2479	12.4263	11.9531	11.9618	12.5255	12.0671	11.5911	11.3767	11.9121	12.863	13.5094	11.2396	10.032	11.9318	12.4257	13.7377	12.7017	11.7082	12.4142
APTX	10.4398	10.7279	11.2216	10.9972	9.98299	10.6804	10.1737	10.1948	9.93517	10.5167	10.1085	10.5661	10.3619	11.1892	11.8162	10.4325	10.5343	10.0348	11.1812	11.5416	10.4325	10.7879	11.1768	10.5708	10.9908	10.9476	10.3174	9.19967	11.1072	10.9189	10.7698	10.3597	10.0539	11.1618	10.7142	10.0293	9.44708	11.4236	11.0362	10.1886	10.4676	10.9958	10.2444	10.1072	9.59432	10.3185	10.5575	10.5575	10.9256
AQP10	0	1.58496	4	5.55459	2.80735	3.32193	0	2.58496	3.16993	2.32193	1	2.80735	0	0	0	0	8.13443	3.32193	3	3.16993	0	0	5.75489	1	4.24793	4.64386	2.58496	2.32193	0	3.70044	1.58496	3	1.58496	0	0	3	2.32193	3.58496	1.58496	2.58496	0	5.08746	0	0	3	0	0	3.45943	2.58496
AQP11	5.08746	5.9542	6.35755	4.75489	3.90689	6.61471	3.80735	4.24793	5	5.52356	4.32193	5.45943	4.32193	5.2854	4.16993	5.55459	4.16993	4.85798	6.82018	4.08746	7.35755	6.58496	6.44294	4.90689	4.75489	6.37504	4.16993	4.9542	5.80735	6.10852	6.45943	5	4.16993	6	5.35755	5.39232	5.45943	5.55459	3.58496	5.67243	4.58496	6.06609	6	4.08746	4.08746	7	4.75489	5.20945	4.08746
AQP12A	3.16993	0	0	0	0	0	0	0	0	0	0	0	0	0	0	0	0	0	0	0	0	2.80735	0	0	0	0	0	0	0	0	0	0	0	0	0	0	0	0	0	0	0	0	0	0	0	0	0	0	0
AQP12B	5.12928	0	0	0	0	0	0	0	2.32193	0	0	0	2.32193	0	1.58496	0	0	0	2	1.58496	2.58496	5.32193	5.2854	0	0	0	0	0	0	0	0	1.58496	0	0	0	0	0	0	2	0	0	0	0	0	0	0	0	0	1
AQP1	11.7385	11.9972	10.9687	11.9586	14.3163	13.4451	11.363	11.956	13.4472	10.2656	12.1592	8.83605	12.5854	12.7595	9.83447	12.5384	8.71081	9.52552	10.545	10.5147	10.1662	9.76818	9.97441	12.1808	11.5122	11.1273	11.9614	14.6592	10.7254	12.1658	12.732	12.6843	11.638	14.2807	11.3197	10.9715	13.229	10.3253	12.7084	11.8029	11.3038	10.3399	9.40727	12.4046	12.7326	11.9024	10.0607	10.7271	10.568
AQP2	0	0	0	0	1	0	1	0	0	0	0	0	0	0	0	0	1	0	3.45943	0	0	0	0	0	0	0	3.70044	0	0	0	0	1.58496	0	0	0	0	0	0	0	0	0	0	4.32193	0	0	0	0	0	0
AQP3	13.7212	12.1972	8.42206	14.9872	11.8102	13.9496	14.1108	14.7434	11.9118	8.37504	12.4861	13.6055	12.8868	12.9464	14.1524	13.3433	13.8971	12.5957	15.4038	15.126	7.24793	14.8506	14.2131	15.9396	11.4041	14.9789	14.2043	12.6152	14.0759	8.69697	16.2855	15.7898	15.7898	11.757	10.9256	14.913	12.7017	14.4842	12.1115	10.4929	16.6295	12.2998	11.2819	10.4357	11.0362	14.8675	13.6029	9.62753	14.7498
AQP4	0	0	3	1.58496	3.32193	0	4.45943	5.61471	6.55459	0	0	0	3.70044	2.58496	0	1	0	4.16993	3.32193	0	0	2	0	2.58496	4.70044	1	4.85798	0	0	1.58496	3	2	0	1.58496	2.32193	0	3	0	4.64386	0	4.75489	2.32193	3.80735	0	0	2.80735	0	0	2.32193
AQP5	3.80735	4.45943	3.80735	0	1	0	9.47573	6.33985	0	0	3.70044	2.32193	4.39232	5	3	6.45943	3.45943	2	10.1383	6.93074	5.39232	3.16993	2	3.90689	0	3.58496	10.6698	3.90689	2.32193	4.16993	7.15987	11.3264	6.10852	7.13955	1	4.90689	1	0	1.58496	3.32193	11.4299	0	11.2802	1.58496	0	7.40939	0	1	5.24793
AQP6	1.58496	3	0	3.16993	2.32193	0	1.58496	0	0	4.52356	1.58496	3.90689	0	2.32193	4.85798	2.58496	0	1	4.70044	4.9542	2	2	3.70044	0	0	0	8.07146	0	3.70044	3.32193	2	4.16993	0	5	1	4.45943	1	3.70044	1.58496	2.58496	2.58496	3.70044	5	1.58496	2.32193	3.45943	0	3.45943	1
AQP7	3	0	0	1.58496	2.32193	3.16993	0	0	3.80735	0	0	1	1.58496	1	6.78136	1.58496	2.32193	0	5.72792	3.16993	0	5.58496	0	6.2854	0	2	0	0	0	1.58496	3.45943	0	0	1	1	3.32193	1.58496	4.52356	0	1	5.32193	1	1.58496	0	0	2.32193	3.80735	0	1
AQP8	0	0	0	0	0	0	0	0	1.58496	0	0	1	0	0	0	0	0	1	0	0	0	3.70044	0	2	0	0	1	0	0	0	0	0	0	0	1	2	1	3	0	0	1	0	0	1	0	0	0	0	0
AQP9	8.30834	5.32193	5.85798	9.03617	9.62753	0	8.7039	5.32193	7.64386	8.67596	8.03342	8.16993	3.16993	4.08746	7	2.80735	9.87805	7.80735	6.94251	6.62936	7.46761	9.37504	7.75489	4.24793	6.10852	5.70044	5.32193	8.82972	9.48583	8.13955	4.90689	6.90689	5.93074	6.37504	7.46761	7.71425	6.10852	8.30378	9.72792	7.46761	5.32193	5.80735	5.52356	9.25503	7.41785	6.50779	9.65464	8.7039	9.0634
AQPEP	3.80735	3.80735	2.58496	4.24793	4.24793	2.32193	3.32193	1.58496	4.08746	2.58496	5.04439	8.93664	4.08746	2.32193	4.64386	4.24793	2.80735	4.24793	0	8.02237	7.63662	3.70044	4.52356	2	0	4.70044	2.32193	6.40939	5.12928	2	3.80735	3.58496	2.58496	2.58496	3.16993	0	1.58496	4.52356	3.16993	1.58496	2	2.80735	3.58496	2.58496	3.45943	4.70044	6.53916	0	1
AQR	11.978	12.152	11.5915	11.8857	11.9388	12.3769	11.4533	12.4411	11.8914	12.1948	12.1911	12.3537	12.2192	11.8773	11.883	11.233	11.388	11.9012	12.0795	12.0688	11.5939	12.1189	12.2399	12.1674	11.5162	12.1306	11.9462	11.5013	12.4442	12.5179	12.3799	11.8568	12.2544	12.0095	12.1774	12.4344	11.8626	12.1238	11.4651	11.2609	11.9318	12.0705	11.3049	11.8611	11.9708	12.3168	11.544	12.3004	11.8033
ARAF	11.4173	12.1137	11.0133	11.7503	11.4019	12.4181	11.4959	11.6036	12.0454	12.0838	11.3945	12.0583	9.92926	11.3471	11.7495	11.3576	11.8502	12.2167	11.8463	12.23	12.8535	11.6202	11.1774	11.9155	12.2107	12.0691	11.7578	12.3451	11.7436	12.3606	11.4336	12.4691	11.6874	10.7632	13.0673	11.388	12.1007	12.2091	11.6782	10.5488	11.7859	10.9129	12.1199	12.0512	11.1812	11.0451	11.421	11.2137	11.5641
ARAP1	12.7337	13.0394	12.1212	13.8656	12.7375	13.2971	13.6919	14.1914	13.951	12.7091	12.4458	12.1309	13.9021	12.6182	11.5859	12.1306	13.7939	12.3707	12.475	12.633	13.196	12.4691	12.7035	12.685	11.9263	13.0488	12.1244	12.4126	12.7084	12.4737	12.3534	12.5255	12.5854	13.5292	11.9035	13.1469	13.3483	12.4252	12.4566	14.2928	12.6271	12.5113	11.8277	13.2444	12.7028	12.777	12.0964	12.0987	13.5767
ARAP2	12.2267	10.3049	11.8301	11.2981	10.4179	12.9024	11.3191	11.8297	11.8922	10.0808	10.9069	11.0928	10.7117	11.5411	9.99294	9.96578	11.318	11.1599	10.3015	12.007	7.2384	13.268	12.2052	12.4674	12.3168	12.8562	11.6303	11.3939	12.0255	12.5582	12.0705	12.2015	11.8576	11.3004	10.6402	11.4378	11.4893	11.6036	11.7461	11.041	12.5889	10.6402	10.2372	11.7048	10.1059	11.8838	11.9701	11.0721	11.4838
ARAP3	12.0393	10.4481	9.32643	10.0168	9.59991	10.4512	9.65821	10.7797	9.74651	9.41996	11.2644	8.71425	11.4564	11.5358	8.45121	10.1762	9.75989	10.6357	11.1517	10.2252	10.0835	8.64024	10.5362	9.86882	11.3095	11.1072	11.1624	11.0802	8.71081	11.4502	10.5812	9.60918	10.3421	10.9586	11.7867	9.76818	10.2877	9.29462	10.1111	10.0701	9.60363	9.89178	10.0808	10.7723	11.4273	9.79766	9.9629	11.0701	11.8146
ARCN1	13.4941	13.6246	13.7842	13.9686	13.7801	13.7576	13.5666	13.1023	13.6208	13.8536	13.3918	13.9528	12.8969	13.2589	12.8769	13.885	13.3359	12.6602	13.8818	14.1974	14.3505	13.6402	13.6661	13.4401	13.2996	13.5008	12.6468	14.0065	13.8039	13.8759	13.4896	13.6511	13.2435	13.0069	13.0488	13.058	13.0627	13.98	13.8971	13.0418	13.6919	13.8987	12.9237	13.6799	13.7009	13.6424	13.435	13.1137	12.6961
ARC	7.97154	9.44915	5.80735	7.39232	5.12928	3.70044	5.49185	3.80735	5.39232	5.90689	6.22882	9.28309	8.49586	4.58496	8.3837	5.20945	4.08746	8.11894	2.58496	7.90689	6	9.75656	11.014	8.08746	6.89482	8.57365	6.6865	4.70044	6.20945	7.03342	8.28077	4.52356	5.93074	5.32193	5.55459	8.73471	6.06609	10.2958	8.43045	6.52356	6.12928	7.06609	8.85798	4.85798	8.65464	5.2854	7.45943	6.65821	6.32193
ARF1	14.8594	14.6592	15.0477	14.7639	14.6785	14.9515	14.9741	15.424	14.9872	15.0427	14.893	15.172	14.8545	15.424	14.7747	14.9697	15.172	14.4061	14.456	14.7333	15.172	14.3959	14.8128	14.6122	15.2629	14.187	15.0326	14.5554	14.9515	15.0148	14.5905	14.4932	14.6358	15.367	15.6912	14.74	14.3529	14.2854	15.1877	14.7144	15.1815	14.9013	15.3737	15.0229	14.2739	14.437	14.4115	14.8638	14.8012
ARF3	14.0645	13.6321	12.9988	13.7377	13.6299	13.1048	13.6331	14.0607	13.554	13.8255	14.2043	14.0278	14.1108	13.6686	13.5304	14.2973	13.7913	13.6997	13.3749	13.5767	13.6524	12.5406	13.9562	13.8398	13.7148	13.8367	13.9189	13.3522	13.6524	14.1524	14.1108	13.5528	14.0851	13.5908	14.5109	13.7377	13.6585	13.3167	13.888	13.6524	14.3485	13.1204	13.7511	13.8521	13.5644	13.6775	14.3505	13.5278	13.5897
ARF4	13.1333	12.7366	13.5168	13.4565	13.078	12.8988	13.6572	12.5946	12.9979	13.48	13.0039	13.0588	12.5637	13.0974	12.9995	13.5304	14.0083	12.6511	12.4803	13.186	14.1108	13.503	13.5116	13.2174	12.7538	12.6742	11.9816	14.0434	13.7913	12.6071	12.9436	13.8971	13.1368	12.6702	12.9887	13.1072	12.6152	13.2572	13.6402	13.5656	12.9995	12.9947	12.8543	13.4359	12.7936	12.9394	12.7715	12.7703	12.9819
ARF5	12.6066	12.2723	12.9805	12.1296	12.0119	12.0286	11.8781	12.1069	11.4969	11.3393	11.1805	12.1517	12.2128	12.1583	11.7099	12.711	11.9256	12.633	12.0964	11.7723	13.099	12.7046	12.9414	12.6544	12.4934	12.3222	10.9737	11.7377	12.357	12.5401	12.3669	12.3298	12.144	12.0498	12.4843	12.2167	11.239	11.3641	13.2029	11.4964	11.9687	12.1777	12.1768	11.8872	11.2825	12.5189	11.6271	12.2037	11.4194
ARF6	13.8565	13.4132	12.8148	14.1851	13.4391	13.2902	13.7362	13.8255	13.6799	13.2536	13.3818	14.0202	12.5282	12.5038	14.1483	13.1232	13.1131	14.0942	13.0959	13.7644	12.7421	14.3141	15.1153	14.5022	13.0526	13.7734	12.954	13.0597	13.6299	13.7484	14.0851	14.2782	13.8536	13.0218	15.3281	14.3886	13.1669	13.7061	13.4684	13.7721	13.858	13.3617	13.9562	13.1679	13.3407	13.2546	13.934	13.2671	13.3559
ARFGAP1	11.7155	12.4891	11.3055	12.2485	11.6935	11.969	12.0532	11.5741	12.1469	12.5265	12.3261	11.1306	12.757	11.265	11.8777	11.9851	12.3168	12.0631	12.164	11.7903	12.6259	11.2366	11.8872	11.1787	12.0056	11.8803	11.8615	12.1501	12.057	11.6987	11.4242	11.796	11.6715	11.5152	11.8194	11.7022	11.5406	11.7616	12.334	11.6671	11.7973	11.9679	11.9862	12.7307	12.2787	11.6312	12.1189	11.7903	12.4176
ARFGAP2	11.8572	12.1911	11.7486	11.7415	11.8673	12.0532	11.8868	11.6115	12.0341	12.0532	12.2243	12.2393	11.8765	11.7039	12.2677	12.2926	12.357	11.9922	11.6402	11.8061	12.3143	12.1173	12.1551	12.3611	11.7262	12.4075	12.2219	11.5948	12.1183	11.8166	12.0748	12.2067	11.7069	12.0751	11.4998	11.1636	11.3163	10.9737	12.3281	11.258	11.8918	11.633	12.7198	11.8045	12.1469	12.1373	12.4974	11.5103	11.5994
ARFGAP3	11.6649	11.7078	11.6991	12.6457	11.9876	11.1098	11.668	11.5343	11.9144	11.4393	11.1209	11.2107	10.7465	11.0701	11.5736	11.2167	12.1118	11.7665	11.7224	11.7553	11.6609	11.6142	11.5088	11.1273	11.8021	12.4131	11.5943	12.1526	11.9363	11.2052	11.4041	11.5392	11.3565	10.8773	10.8688	11.764	11.6425	11.0505	12.1864	11.2946	11.3129	11.7254	11.265	11.7879	11.352	11.5646	12.3674	11.5367	10.7347
ARFGEF1	12.5899	12.6642	12.8172	11.9751	12.6334	12.9866	12.2091	12.3595	12.0004	12.1128	12.6749	11.7292	12.3451	13.1812	11.207	12.8148	11.9958	12.7213	13.0649	12.7532	11.3859	12.3137	12.6089	13.1147	12.8821	13.3626	12.8995	12.3058	12.3382	12.5599	12.7432	12.5275	12.795	12.7607	11.8865	12.2712	13.1551	12.3298	13.6674	11.9791	12.8047	13.0379	13.0649	14.3242	12.9009	11.817	12.7117	12.9359	13.0703
ARFGEF2	12.5384	13.1407	11.3778	12.7591	12.158	13.5094	12.4571	12.6216	12.6396	12.8134	13.57	12.5423	13.4196	12.7799	12.2845	12.5043	12.3046	13.4218	13.4976	12.8529	12.5488	12.164	12.475	12.8805	12.6193	13.0175	13.0735	12.9003	12.1858	12.4391	12.8861	12.8224	12.7762	12.478	12.5355	12.288	12.9421	12.6624	13.1072	12.4448	13.4952	12.3899	12.5038	13.1155	13.224	12.3214	12.8362	12.839	13.4381
ARFIP1	11.1376	11.1718	10.7322	10.8971	11.0105	11.5507	11.42	11.388	10.6384	10.769	11.5289	11.5137	11.1941	10.2866	11.1241	10.7748	11.1799	11.5603	10.2562	11.3359	10.9001	11.3669	11.8498	11.6755	11.585	10.4868	11.0133	10.8463	11.3348	11.0928	11.4594	11.0314	11.2432	10.6952	10.769	10.5294	11.1312	11.6461	11.265	10.4409	11.3663	11.412	11.1491	10.8696	11.0748	11.4041	10.809	11.2095	11.1573
ARFIP2	12.2091	11.6407	11.4517	11.1176	10.8803	10.4788	11.0478	11.3939	11.0947	10.8834	11.2894	12.3515	10.9965	11.1	11.6631	11.4019	11.6008	11.2276	10.4305	11.8963	11.6032	11.9414	11.9701	11.5211	10.8455	11.4341	11.2986	11.1542	11.6839	11.8388	10.9622	11.9155	10.7871	11.1687	10.2946	10.1176	10.4707	11.032	10.0688	10.4625	11.1904	10.8114	11.9989	11.1357	11.1818	11.5637	11.3465	10.4179	11.0265
ARFRP1	10.9737	11.7181	9.73302	10.774	10.2935	11.4651	10.9665	10.7789	11.0355	10.69	11.1643	10.6689	11.4813	10.4939	10.8376	10.1699	11.4767	11.0721	10.716	10.5831	11.9388	11.0272	10.9322	10.9248	10.8376	10.8918	10.2408	10.8009	11.188	10.0808	10.7398	10.8704	10.6733	9.84078	9.37721	9.90989	10.5411	10.6375	10.6537	10.0674	11.1904	9.83605	10.6475	11.1855	10.9403	10.1874	11.0941	10.7838	11.4645
ARG1	5.08746	2.32193	7.2854	8.40514	2.32193	3.16993	3.58496	1	2.80735	2.80735	8.34873	1	2.32193	2.32193	0	1.58496	1	5.24793	2	1.58496	3.45943	10.6909	3.45943	6.55459	1.58496	0	1.58496	7.56224	4.08746	4.90689	6.70044	5	2.58496	4.75489	0	4.64386	3	0	1	3	3	1	1.58496	4.58496	0	3.16993	2.80735	0	6.26679
ARG2	9.26679	9.83763	10.2691	10.5498	10.2586	8.89178	9.07682	10.1459	8.44294	9.31061	9.12412	11.375	8.58871	8.31741	9.62936	9.66	9.71939	9.60363	10.6266	9.96867	10.8273	11.279	10.5632	10.7903	10.5971	10.6366	10.8918	10.4798	12.2787	9.32418	9.73978	11.0901	9.53722	9.22882	9.34651	9.69	9.18239	11.2615	9.1472	9.70908	11.0914	9.47776	11.6348	8.77149	9.54496	10.3298	10.0821	9.44087	10.032
ARGFX	0	0	0	0	0	0	0	5.12928	3.70044	4.39232	0	0	0	0	0	0	0	2.32193	0	0	0	0	0	1	0	0	0	0	0	0	2.32193	0	0	0	0	0	0	0	0	2	1	0	0	3.45943	0	3.16993	1.58496	4.16993	0
ARGLU1	12.2207	13.1196	11.3636	11.4722	11.6087	12.2935	12.6587	12.2723	13.7148	10.9837	11.0681	12.1975	12.6389	11.7013	11.3869	11.8345	13.6941	12.4717	10.6421	11.3454	13.4576	11.5167	11.87	12.1173	12.5488	11.7381	12.3915	11.4378	11.3674	11.9996	12.2333	12.196	11.7398	12.1092	12.5866	12.3382	11.9498	11.2384	12.368	12.3281	11.6348	11.4929	11.9869	12.062	11.7883	11.5319	12.2641	10.8533	11.8269
ARHGAP10	9.16742	9.31515	9.89633	10.1267	10.7632	10.9151	10.2715	9.13955	9.7211	9.72622	10.5689	10.8361	10.2761	9.09011	10.2562	8.98584	10.4778	10.6847	7.59246	10.8463	10.3443	11.0721	10.5147	12.6954	10.5236	9.60363	9.93221	11.5098	10.3163	9.59805	11.7052	10.9076	10.4388	10.0362	9.78136	9.31741	10.6795	10.2515	10.1396	8.93074	10.3707	9.65284	9.75154	10.2644	10.9679	7.73471	10.0196	9.82496	10.0056
ARHGAP11A	10.7448	11.5836	10.9241	10.9636	11.576	9.76653	10.7499	11.2883	11.2744	12.2621	11.9491	11.29	11.8078	11.1137	11.9741	11.4974	11.5507	11.6221	11.752	11.3636	11.5962	9.75822	11.8297	10.2923	11.0993	11.6524	11.8439	10.8994	11.445	10.6348	10.8009	11.5641	12.2378	11.5522	12.7791	11.3982	11.6764	12.236	11.1855	10.7524	11.1984	12.0512	12.7256	12.1799	11.7356	12.1529	10.6129	12.5355	11.5845
ARHGAP11B	7.41785	7.99435	7.13955	6.08746	7.06609	6.18982	6.08746	6.91886	7.49185	8.05528	8.6865	7.90087	7.58496	6.84549	7.99435	7.20945	7.96	7.93664	7.9542	8.16491	7.33985	6.70044	8.01123	7.24793	7.25739	8.26209	8.02791	7.46761	7.84549	7.10852	6.80735	6.79442	7.82018	8.48784	8.37504	7.80735	7.63662	8.86728	7.42626	7.24793	6.97728	7.31288	8.87344	8.54689	8.19967	7.59246	7.52356	8.42206	7.79442
ARHGAP12	11.0735	10.8376	10.9773	9.91439	10.7065	11.9281	10.2621	10.6573	10.5962	10.1699	11.1131	10.0835	10.42	10.703	10.6821	12.0583	9.93664	10.8611	11.2755	11.4424	10.3597	10.1085	11.0681	11.0848	10.716	10.341	10.7797	10.4737	11.1033	11.2831	10.8933	10.4767	10.6221	11.1273	11.463	10.858	10.7624	10.668	10.6698	11.2779	10.7347	11.4242	10.4919	10.7715	10.6484	11.0147	10.792	10.4615	11.1072
ARHGAP15	7.76818	4.70044	5.52356	6.76818	8.24793	8.04439	8.32193	8.15987	12.136	6.10852	7.33092	5.2854	6.08746	6.78136	7.56986	7.25739	6.94251	5.80735	6.16993	6.80735	8.10329	6.2854	6.55459	6.87036	6.2854	7.13955	4.52356	7.74147	6.97728	6.02237	6.50779	7.46761	5.97728	7.01123	7.04439	6	7.12928	7.72792	8.43879	7.5157	6.62936	4.58496	6.56986	7.98299	7.10852	6.53916	6.12928	6	6.33985
ARHGAP17	12.0021	12.0951	11.7112	12.1157	11.8502	11.2533	12.0658	11.6711	13.0642	11.4712	12.1053	12.2378	11.8396	11.1849	12.381	11.4404	12.3685	11.4491	11.461	11.88	11.9469	12.1215	11.911	12.4011	11.5873	11.3663	11.6284	11.9633	11.7474	10.4998	11.96	12.0941	11.8997	11.8033	11.9531	12.4793	11.31	11.9352	11.3859	11.7436	11.937	12.0248	10.7296	12.1043	11.9549	11.3912	12.2201	11.741	12.0805
ARHGAP18	7.76818	10.1383	8.73471	10.4778	10.1434	9.96578	10.3421	9.57175	10.4878	10.4429	9.64024	10.0888	9.50184	8.97154	9.76155	8.9571	10.6733	9.50581	9.37721	9.49586	11.6847	10.1176	9.70563	9.49586	9.30378	10.4126	9.08481	9.93369	10.3696	8.76155	9.39874	9.46148	9.53333	8.85798	10.014	10.4398	10.0647	10.7389	10.568	10.3998	10.4727	9.83131	9.11114	10.8826	10.1434	9.62936	10.543	9.8009	9.29462
ARHGAP1	14.2761	13.4288	13.1928	13.4865	13.5482	13.8039	13.6968	13.1988	12.795	13.578	13.9417	13.7148	13.0497	13.0803	13.5059	13.2803	13.5688	13.3818	13.6198	13.572	13.48	13.7829	14.3049	13.8731	13.0856	13.6246	13.7334	13.6273	13.9578	13.2267	13.8444	13.7172	13.2996	13.4629	12.4297	12.8736	13.571	12.9737	13.7855	13.0526	13.7538	13.7708	13.2516	13.7418	13.9614	13.2038	13.9325	13.1575	13.3585
ARHGAP20	6.91886	6.37504	7.26679	7.62205	8.64746	8.32643	8.16491	7.45943	7.30378	8.49586	7.3837	6.16993	7.35755	7.92481	7.45121	5.88264	6.50779	7.7879	5.85798	7.70044	7.59246	8.3443	5.88264	9.90238	7.58496	7.45121	6.6865	9.00282	6.35755	6.32193	9.07682	8.89482	8.39232	7.66534	6.94251	7.42626	9.2503	7.10852	8.50383	6.97728	7.08746	7.74147	6.83289	8.3966	9.43879	6.75489	7.31288	7.19967	5.83289
ARHGAP21	12.4843	12.762	12.3529	12.5927	13.1121	13.3147	13.2652	12.6779	11.5551	12.7756	13.0098	12.6182	12.3641	12.2243	13.1265	12.7756	12.3401	13.2399	12.4484	13.579	11.286	12.614	12.0701	11.7785	12.6974	12.3826	13.578	13.0084	12.8463	11.8345	12.7123	12.514	12.7185	13.3083	14.6215	13.7829	13.5245	13.0319	12.233	13.6246	12.3214	14.0371	11.9848	13.1434	14.1211	12.8644	14.5162	13.3187	13.3502
ARHGAP22	8.73132	6.89482	6.96578	8.02237	7.70044	8.20945	8.29002	6.2854	9.11634	7.62205	8.3837	8.23362	7.64386	6.18982	7.94251	6.47573	8.79442	6.79442	8.81057	7.33985	9.19476	8.72792	8.03892	7.33985	6.18982	8.90388	7.62936	7.77479	8.59991	7.05528	7.67948	7.87036	7.5157	6.16993	7.69349	6.64386	7.88264	9.59246	7.87652	6.83289	6.84549	7.48382	6.44294	8.53916	8.0607	6	7.64386	7.30378	6.84549
ARHGAP23	13.8971	13.186	13.3569	13.0803	14.1995	14.3861	14.0701	15.6087	11.9629	13.0833	14.7937	13.1434	12.2845	14.2406	13.3332	14.5454	13.8294	13.8866	15.0279	14.1352	13.1779	13.7264	13.2726	14.0189	14.6751	14.4115	14.7788	13.1131	12.8287	14.9169	14.8594	14.0138	14.1408	13.8325	15.346	13.8413	14.5876	13.9496	14.2609	13.3083	15.1206	14.225	12.1062	13.384	14.2043	14.1734	13.3899	14.4341	14.4932
ARHGAP24	7.91289	9.82337	11.1478	9.19229	10.2033	9.65284	9.62936	9.97441	11.2198	9.18982	9.56415	7.02237	8.99435	10.352	8.81057	7.62205	9.07682	9.75322	7.8009	9.11634	7.8009	8.43463	7.70736	8.41785	11.6289	8.17991	10.242	9.76321	8.50383	9.83447	8.64024	9.07682	9.1472	9.89633	8.7039	8.18488	11.3918	8.07682	9.54689	9.86573	8.48382	8.9629	7.88874	8.58496	9.0607	9.20212	9.40514	10.3231	8.85175
ARHGAP25	9.44087	7.06609	7.82018	9.73978	10.2981	9.69523	10.0098	10.5859	13.5116	8.31288	9.18239	8.61471	9.83605	8.53916	9.12928	9.09011	9.52748	8.10329	7.73471	8.11374	9.24555	8.79442	7.73471	8.82655	8.50383	8.96	9.55651	8.18982	8.98299	8	8.7879	8.99435	8.75822	9.77479	10.0458	9.47371	9.88264	9.61655	9.71081	9.35315	8.89178	9.44294	7.82655	10.2131	9.01402	9.84862	9.4818	9.68825	9.47371
ARHGAP26	11.1196	10.3641	9.90689	9.8933	12.839	9.94691	10.8408	12.6808	11.5377	10.3038	8.94837	9.66	10.5575	11.2923	10.255	12.097	11.7532	11.0251	11.5565	9.41785	9.80574	10.3004	9.76487	11.1092	11.5507	9.53333	10.5459	10.5167	9.82177	11.8009	10.5372	10.888	10.058	9.72962	9.87958	9.50978	10.5793	10.0701	11.3923	10.137	11.1523	9.15482	9.64926	10.9159	9.31288	10.2143	10.2009	8.98299	10.2119
ARHGAP27	12.6944	10.4757	11.0934	10.8297	11.239	11.9333	11.7607	12.3401	12.8925	10.9715	11.5108	12.4843	11.0444	12.1007	11.0265	11.2155	11.0808	11.7582	12.2125	12.0007	9.46557	12.2641	12.1855	14.2761	12.0224	10.5915	11.6812	10.2167	11.3348	12.9009	13.3918	12.2677	12.3669	11.5142	11.9862	12.3044	11.9758	11.0056	11.9363	12.3354	12.8543	12.2393	10.716	11.445	10.8478	10.6935	11.4702	12.0007	12.3387
ARHGAP28	7.34873	10.6165	9.97585	10.5078	7.77479	10.0168	8.96578	7.17991	7.93074	8.52356	9.57554	8.52748	6.35755	8.64746	4.64386	5.67243	7.09803	10.5971	8.43463	9.71768	11.7351	9.7879	8.71081	7.86419	8.46761	7.8392	7.82655	7.98868	8.35755	9.84078	6.89482	5.70044	7.33092	7.91289	7.81378	7.18982	9.18239	6.52356	7.79442	6.91886	8.92778	9.29232	8.17493	9.59619	9.54496	8.60363	9.03342	11.4833	8.43463
ARHGAP29	9.54303	9.45121	8.7039	10.4512	9.98868	9	10.3298	8.75822	11.2889	12.2753	9.89178	9.62753	9.73302	10.7056	11.7661	8.51175	9.17493	11.3454	9.0607	9.60918	13.0679	7.64386	8.83605	9.41785	8.50779	10.6891	9.44294	11.2755	8.92778	9.7039	11.0815	10.6883	9.40939	10.4584	12.7613	9.76818	10.5699	12.3276	10.1536	9.86728	8.87344	9.97154	10.7039	10.4645	12.4551	10.3465	8.224	10.5934	10.3376
ARHGAP30	10.6165	8.66888	7.91886	10.0553	11.2432	10.5324	11.7582	11.4681	13.716	9.43045	9.91439	10.7288	9.68825	10.5812	9.95128	9.99577	10.3576	10.1046	9.58308	9.65642	10.1674	9.07414	10.255	10.3365	10.3783	9.17493	10.0042	9.24793	9.05528	9.99152	10.5479	10.2491	9.68299	10.9687	11.783	11.021	10.988	10.1344	10.9687	10.5157	10.4419	9.06609	9.23362	11.6808	9.87344	10.6987	10.3174	9.32867	9.33985
ARHGAP31	9.50978	9.633	9.49985	10.3038	11.7711	10.3309	10.8138	11.525	12.4448	10.3998	10.3197	9.45943	10.6321	11.4993	9.70044	8.93664	10.2877	9.13186	8.65464	9.53138	11.5088	9.37938	8.57743	11.7628	11.1693	10.2586	10.0967	11.6644	9.11374	11.2252	10.9114	10.1124	10.1072	11.0251	10.3859	9.67419	11.2052	10.6768	10.8273	10.5226	9.75656	10.3465	9.98014	11.7645	10.8368	9.5216	10.3542	10.2691	9.2738
ARHGAP32	14.8506	12.7275	12.2583	13.0886	12.4318	13.2207	12.908	13.2516	9.8857	12.7501	11.6225	13.0319	12.0444	13.0218	12.3704	12.9252	11.7524	12.2429	13.8125	13.0016	11.7039	14.0701	13.9189	14.5644	12.8287	12.7117	13.3576	11.9166	13.3226	14.0156	13.9925	13.7815	13.661	12.0217	11.9388	13.2399	11.9708	12.2691	12.9315	11.9285	14.1524	12.9782	11.8719	11.5915	12.5739	15.4989	12.2414	12.3534	12.4737
ARHGAP33	9.27612	10.7211	9.91588	8.02791	10.4315	9.52748	8.81698	10.102	10.6046	9.24793	10.0861	9.46148	11.2258	9.3837	9.12412	8.88264	11.0715	10.1548	8.85798	9.41785	10.4584	9.32867	9.43254	9.24793	10.6257	8.00562	11.1092	8.75822	8.24793	8.38802	9.97154	8.58871	9.45121	9.62753	13.2063	9.27612	10.268	9.57175	10.6466	9.35755	9.20945	10.676	11.2998	10.5324	9.54303	9.90839	9.59059	9.85331	9.38802
ARHGAP36	0	0	5.12928	2.58496	1.58496	2.80735	0	0	0	0	0	1	0	0	0	0	0	0	0	1	0	0	0	0	1.58496	0	0	5.39232	0	2	3.16993	0	0	1	3	2	1	0	4.75489	0	0	0	0	3.70044	3	2	3	0	0
ARHGAP39	10.9687	10.7499	9.99294	9.91439	10.0112	10.363	10.151	9.57365	7	9.98726	10.9766	9.86728	11.1898	11.2784	10.5333	10.8337	10.6671	10.4888	10.4263	11.0154	11.2871	11.1085	11.0007	10.8392	10.4105	11.1402	11.3106	8.33985	9.77808	10.567	10.3761	9.92926	11.357	10.4584	10.3761	10.1241	10.0967	11.2186	11.4773	10.4707	10.6573	11.1812	12.6961	10.0941	11.3907	10.6768	11.7351	11.0485	11.1131
ARHGAP42	6.35755	9.16742	9.32867	8.67948	9.08481	9.37287	7.3837	8.09803	9.09011	8.55459	7.20945	7.40939	9.02791	7.67948	5.90689	8.87958	8.72451	7.9542	9.11114	8.96578	11.4848	8.41363	8.85487	7.56224	8.04439	8.65464	8.64024	9.62205	9.09011	8.56605	8.13955	7.33092	8.98014	9.08215	7.40939	7.54689	9.89178	9.24793	7.20945	8.24793	7.73471	9.25739	8.37504	8.36194	10.4533	9.23601	8.06609	9.27146	7.09803
ARHGAP4	12.3052	8.36632	8.50383	9.19722	10.9166	10.4378	11.5063	10.7004	14.1189	8.9571	9.41151	10.5157	10.2192	9.54689	9.44501	9.2738	9.63844	8.50383	8.78136	8.9629	11.1818	8.18982	10.3674	9.16491	9.50383	8.98584	9.46964	9.65284	8.36632	9.2738	9.50779	9.90238	9.26679	10.0362	10.3049	8.74147	10.3815	9.81698	10.933	9.69174	9.72281	8.08215	9.08746	11.4273	9.79604	9.43879	8.9629	8.87958	9.52552
ARHGAP5	12.567	13.6273	12.576	13.7071	14.0387	13.0886	13.3711	13.787	12.1709	13.5528	12.7557	13.3888	12.7895	12.6055	13.219	12.0808	12.775	14.2043	13.3351	13.4017	11.6027	13.1434	13.3585	14.442	13.1031	13.656	13.3246	12.9491	13.1911	12.8307	14.1232	13.108	13.6436	13.7212	12.8988	14.437	13.6775	13.4887	13.249	13.2063	13.3787	13.8383	12.8847	13.1493	13.3663	13.2786	13.6331	13.3998	13.1485
ARHGAP6	7.03342	6.55459	6.14975	7.27612	8.65821	8.66888	6.22882	7.05528	8.77149	6.90689	7.24793	5.2854	6.58496	7.35755	6.22882	7.15987	5.67243	5.16993	6.83289	6.10852	6.79442	5.80735	6.24793	7.2854	6.78136	7	5.04439	9.11114	6.70044	5.97728	6.16993	7.60733	6.44294	8.37069	7.45943	7.35755	7.82018	7.50779	7.08746	7.33092	7.65821	6.33985	7.20945	7.36632	7.88874	6.70044	6.72792	7.07682	5.78136
ARHGAP9	8.5812	6.85798	6.20945	7.79442	9.71253	8.93664	10.1357	10.1059	12.6795	7.45121	8.21917	7.70044	7.50779	7.71425	9.14975	9.12412	8.5157	7.25739	6.76818	8.39232	9.16742	7.27612	6.76818	8.24793	8.16491	8.25267	6.93074	7.2854	7.66534	7.03342	8.51964	9.21675	7.79442	8.13955	7.94837	6.39232	9.22159	9.50184	9.52356	8.633	8.16491	6.52356	7.24793	9.84235	8.7211	6.33985	7.97728	7.59991	7.89482
ARHGDIA	15.5776	14.7568	14.9467	14.5905	14.8883	14.221	14.7639	14.3433	15.5223	15.2166	14.9872	15.8831	13.7377	14.8251	15.2273	14.5755	14.0387	14.4011	15.0148	15.2683	14.7826	14.5672	15.1472	14.73	15.0991	14.4168	14.8373	14.9262	15.6406	14.7009	14.6718	15.0279	14.9216	14.9055	14.0588	14.9967	14.8128	15.2683	14.7568	14.5876	14.6751	14.7862	14.6975	14.4867	14.9872	14.0355	14.5517	15.2039	14.8216
ARHGDIB	11.2426	10.6466	10.3597	12.9645	13.0418	13.0982	13.6752	12.9131	16.2167	11.258	11.7168	12.192	11.2408	11.2009	11.7944	11.911	11.9687	10.8392	10.5859	11.444	12.5772	10.374	10.224	11.5137	11.9043	12.1059	11.1561	13.9783	12.1053	11.1357	12.2851	12.2738	11.4589	11.9311	11.8956	11.1843	12.1491	13.0473	13.2556	12.8033	11.9993	10.2456	10.6707	13.3444	11.8502	11.6961	11.1261	10.8834	11.2837
ARHGDIG	0	1	0	2	1.58496	1	0	0	0	0	0	3.70044	0	1	0	0	0	0	0	1.58496	4	3.16993	0	5.42626	0	0	4.08746	3.58496	0	4.08746	3.45943	0	2	3	4.08746	4.75489	3.16993	0	3	0	2.32193	0	6.72792	0	2.32193	0	0	0	0
ARHGEF10L	10.42	10.0821	8.89482	11.3918	11.6059	12.8327	11.3718	11.6316	10.0875	10.0417	10.1202	11.3977	10.7756	10.1344	9.85331	10.1749	11.1898	10.6101	10.543	10.716	10.5774	11.9318	11.7117	12.9979	10.5897	9.76984	11.0741	11.2668	10.6707	10.0607	12.4181	12.1463	12.2134	10.6636	11.7087	11.3669	11.1618	9.82177	11.1105	10.3454	11.6434	9.86573	11.5392	11.5901	10.363	9.94837	11.4409	10.2467	10.9578
ARHGEF10	8.56605	11.4507	11.5122	10.9506	10.7723	11.2917	11.1421	10.7507	11.1241	12.5299	9.12928	10.7607	11.058	10.1624	10.0539	9.00282	11.5637	10.4645	9.56605	11.8937	10.4378	7.81378	11.0627	9.10329	9.27845	11.7215	10.5372	12.3926	8.73132	10.8603	10.6092	10.1923	10.363	11.0341	9.56033	10.4189	10.0755	11.3482	9.60733	10.3343	8.66534	12.0631	11.0451	11.3208	12.2589	8.81698	11.4988	10.7134	8.87958
ARHGEF11	12.1908	12.5001	12.1762	12.277	12.2647	13.5491	12.129	12.9252	11.819	12.8074	12.662	13.072	13.3927	13.4906	11.9926	12.5861	12.4886	11.7185	13.1928	12.1858	12.6695	11.9163	11.9979	12.9456	12.9003	11.4954	13.2516	12.5396	11.7916	12.997	12.6653	11.9189	12.7375	13.4268	13.9083	11.8669	12.8529	12.0126	12.0688	11.9769	12.4263	13.3197	13.5688	12.7453	12.3163	11.8545	12.4871	12.7881	12.4075
ARHGEF12	13.7405	14.1483	13.8788	13.3998	14.2458	14.5644	13.5461	13.4661	12.69	13.4522	13.1988	13.5072	13.4619	13.8023	12.2387	13.5993	12.9374	13.0756	13.8716	13.9464	13.2671	13.4576	13.7898	13.9296	14.0172	13.787	13.729	13.6736	13.6171	13.9783	13.9068	13.4576	13.5631	13.6186	13.2556	13.2174	13.685	13.6198	13.6752	13.1204	13.9098	13.7276	13.1843	13.4078	13.7939	14.1501	13.5278	13.4017	12.716
ARHGEF15	8.11894	6.44294	7.63662	7.86419	9.25267	8	7.42626	7.06609	9.30378	7.45943	8.43879	6.44294	8.07146	8.52748	7.46761	7.39232	6.32193	6.84549	8	6.44294	7.62936	7.12928	7.87036	8.52748	7.16993	8.2854	7.14975	10.3542	8.47573	8.55459	8.37069	8.60363	8.53916	9.50581	8.75154	8.53528	8.224	8.53528	8.12928	7.88264	7.11894	7.42626	6.35755	9.26913	9.03342	8.25739	7.73471	8.64024	8.15987
ARHGEF16	9.97871	9.28077	10.5613	9.18239	11.2685	10.6865	9.84235	11.7099	3.16993	8.71425	10.0042	11.2621	11.7928	10.6671	10.6996	11.2597	12.6369	10.4878	11.4099	10.5206	9.74315	10.6909	11.1655	11.2052	11.0895	11.7112	12.0116	8.59991	11.2046	9.93811	11.388	10.6165	11.4507	9.75656	11.1312	11.5382	10.9986	10.2562	12.1244	11.9618	11.9672	11.7108	10.8963	10.388	12.6461	10.7262	11.0941	12.1917	10.7339
ARHGEF17	11.3106	12.2712	10.3869	12.9819	12.9379	12.1437	12.4934	10.4522	10.8057	11.3971	11.6271	9.99294	12.3961	10.7566	11.0126	10.9586	11.4599	12.0004	10.5718	11.0993	12.4803	10.5613	9.91737	10.4939	10.151	12.0004	11.102	13.3967	10.4584	10.3117	11.0573	11.8082	11.5882	11.8396	11.4062	11.785	13.3332	11.9403	10.9972	12.5788	10.2021	11.5488	11.8281	12.658	12.7185	11.7198	11.8937	11.3918	12.1105
ARHGEF19	10.8392	11.3783	12.1392	10.8471	12.3737	9.92926	10.6662	11.9876	8.19967	11.294	11.592	10.4808	12.7557	10.4747	10.1523	12.021	11.2046	12.5649	10.8688	10.2192	9.00843	12.3704	10.4543	11.0458	11.6434	11.0272	12.6152	9.79116	9.85953	10.0182	11.4014	9.83289	12.265	11.128	12.3877	11.4813	11.2656	9.19967	11.1026	11.4046	11.6357	11.9039	12.3987	10.5812	11.8727	11.7578	10.7125	12.115	11.5971
ARHGEF1	12.8933	12.5013	12.2538	13.0735	12.6022	12.0126	13.0175	13.072	15.4914	13.0551	12.9556	13.1762	12.9674	12.63	11.7317	12.6649	12.7942	12.5167	12.512	12.8041	12.4991	12.6027	12.8287	12.0957	12.6533	11.3929	12.5751	12.2753	12.9667	12.8763	13.2831	12.6569	12.1128	13.186	12.5078	13.1121	12.8224	13.0182	13.1762	12.2712	12.3542	13.5373	12.4349	12.9183	12.8041	12.3407	12.1969	12.7421	12.95
ARHGEF2	11.8903	11.6452	12.1141	11.5108	12.3168	11.1402	11.403	11.819	13.2408	11.9344	11.0888	11.0607	12.5941	11.0471	10.3309	11.0941	11.6004	11.0587	11.2167	11.4184	11.0914	10.7838	10.9751	11.1984	12.0637	10.8313	12.4605	11.9848	12.3287	11.8541	11.6658	11.2155	12.1583	12.1774	13.7377	11.3918	11.6698	11.1098	11.2497	11.1935	10.8416	12.3256	13.9296	11.9125	11.526	10.6046	11.5784	11.8142	11.3264
ARHGEF33	3.16993	5.55459	4.08746	3.90689	3.45943	3.58496	4.9542	4.90689	4.39232	3.70044	4.08746	4.85798	6.04439	4.24793	3.58496	4.08746	5.20945	2.58496	3.58496	6.14975	7.50779	4.9542	4	4.45943	3.80735	7.35755	5.24793	3.32193	2.32193	4.9542	3.32193	4.16993	4.24793	3	8.02791	2.58496	4.08746	4.16993	3	4.58496	5.08746	5.16993	5	6.70044	4	4.70044	4.08746	3.80735	4
ARHGEF35	12.7805	10.0265	12.5927	10.4126	11.286	11.5396	10.8681	12.3468	8.02237	12.0007	11.464	11.7394	11.0063	12.5179	9.74147	11.2046	11.188	12.4732	10.6502	12.6738	10.3117	11.6751	12.3595	11.9403	14.1618	12.5718	11.1389	10.0674	12.7476	12.8644	11.5803	11.7091	11.3415	12.6145	10.6618	11.6156	11.557	11.3242	12.4218	11.0244	12.3396	12.3589	11.7891	11.1228	11.0189	9.68475	10.4051	11.5774	10.5632
ARHGEF37	11.0546	9.37938	8.25739	11.7809	10.1072	11.6618	11.032	10.3129	7.39232	10.2288	11.4919	11.5221	11.2246	9.92778	12.0631	8.50383	11.5043	11.3231	10.7296	10.4336	8.47168	12.3323	12.042	12.5125	9.51175	10.2107	10.5216	10.3966	11.5353	11.7052	11.1555	11.4873	11.5751	9.9901	8.86728	10.988	11.2052	11.1737	10.1824	8.98299	11.1261	10.4919	10.4888	10.4574	10.6156	9.5216	11.6434	11.3608	11.8529
ARHGEF38	0	0	0	0	0	0	2.80735	0	0	0	0	0	0	0	0	4.08746	0	0	2	0	0	3.70044	0	0	1	0	3	0	0	1	0	2	0	0	0	0	0	0	0	0	3.80735	0	3.80735	0	0	0	0	0	0
ARHGEF3	11.6613	11.5241	9.41151	10.0348	11.1	10.9278	11.2639	11.5746	12.253	10.1098	10.1749	11.4126	11.2732	11.318	10.0888	10.9614	11.3382	11.1643	10.6294	10.8234	10.8956	11.4873	12.571	12.1592	10.6036	10.5137	11.3493	11.144	11.8317	9.9542	11.8708	11.7313	12.1926	10.6475	11.117	11.2222	11.3129	11.3399	10.9744	10.1331	11.6537	10.2912	10.7903	11.4099	10.3859	10.8834	10.8757	10.3151	10.8122
ARHGEF4	14.771	11.8138	13.5205	12.6562	13.0519	13.5968	12.563	11.8611	6.04439	12.9155	12.3993	12.5539	10.8017	13.196	13.0464	12.5637	13.4078	13.9496	12.8798	12.3764	7.92481	14.3269	13.6367	13.6486	11.7834	12.6819	13.5767	11.5934	13.5563	12.2345	13.1977	12.5854	12.8041	13.8803	11.8982	14.2293	13.824	12.5798	12.392	13.6088	13.5156	13.5008	9.74987	13.834	12.8805	12.7217	13.3617	12.8154	13.5292
ARHGEF5	12.0109	11.5464	13.0107	9.65464	11.0505	11.3907	10.8154	12.8644	8.03342	12.4192	11.0614	11.9374	11.0458	12.5459	9.83131	11.032	11.168	12.4737	11.3934	12.6136	10.2503	11.2986	12.8736	12.4291	13.8521	12.2747	11.1799	10.5167	12.6136	13.0696	11.6878	11.461	11.3907	13.0597	9.87958	11.6096	12.1774	11.0063	12.1592	10.7228	12.3663	12.7237	11.7292	11.2046	10.4502	9.3966	10.5372	11.4579	11.3652
ARHGEF6	9.30834	8.32193	7.61471	9.18735	10.9278	10.6909	10.4969	10.2228	12.8148	9.18735	9.23122	7.97154	10.4284	9.43463	9.42417	9.10066	9.16239	8.25267	7.93664	9.08746	11.3106	7.72792	7.84549	9.32193	9.0607	8.87958	8.55459	10.4115	8.13955	8.83605	9.69	9.16239	8.85175	9.73978	10.1923	8.77479	10.1306	9.61287	10.3174	9.61471	9.03342	9.26679	9.69523	11.2975	9.94691	7.80735	8.85487	8.79116	8.45121
ARHGEF7	12.3407	12.5734	11.8982	11.84	11.599	12.4959	12.8206	12.325	13.0084	11.8045	11.5613	12.3688	12.32	12.1225	11.1079	11.8494	12.9429	12.4391	12.6602	11.0512	12.2857	12.6528	12.5854	12.2149	12.0105	12.1016	12.1808	12.3861	12.1818	11.8364	12.1799	12.0977	12.0035	11.9233	12.5599	12.5384	12.2037	11.9469	12.0725	11.4486	11.3891	12.3619	12.2597	12.0831	12.3086	11.4722	12.6484	11.856	12.1677
ARHGEF9	10.1586	10.1662	9.41574	9.32193	9.90539	10.9665	9.82814	10.1331	10.4615	8.25739	10.1573	7.09803	10.5981	11.2312	8.95128	11.3977	8.76487	9.90989	10.058	8.99152	9.79442	10.043	9.76487	10.4522	9.82972	8.99435	9.84549	10.4346	8.01123	9.55459	9.89633	9.54882	9.85643	9.38802	10.6528	9.33316	10.1306	10.1137	11.3365	8.62205	10.6357	8.51175	10.9054	10.1046	9.67066	11.9458	9.77972	8.224	9.52943
ARID1A	13.4391	13.5825	13.2814	13.1359	14.5299	13.6367	13.1877	13.5619	13.7788	13.4588	14.1581	13.3927	14.2566	12.988	12.7039	13.8909	13.5139	13.578	13.8673	13.5933	12.5379	13.0627	13.0679	13.4965	13.5825	12.757	14.6718	13.075	13.3778	12.692	13.9751	12.9101	14.1352	13.9267	14.711	13.6099	14.1995	13.7321	13.1087	13.7829	13.7212	13.8673	14.8752	13.7657	14.2905	13.5373	13.6355	14.187	13.6099
ARID1B	12.8847	13.3264	12.1677	12.7104	13.3312	13.4619	12.5658	13.2207	13.3644	12.4401	13.3606	12.7387	13.5327	13.2831	12.3143	12.3581	12.2871	12.8644	12.8582	13.4451	12.2134	12.9237	12.6472	13.3491	12.9352	12.3815	13.7747	12.9168	12.5355	12.0248	13.1204	12.8715	13.4298	13.1727	14.0961	13.0218	13.7096	12.997	12.8341	12.1944	13.4101	13.0387	13.6826	13.1039	13.0728	12.6544	13.0334	12.7538	12.9067
ARID2	11.9513	12.0074	11.2222	11.5887	11.9837	9.85331	11.2432	11.668	11.7474	11.7172	11.8349	10.8265	11.744	11.7368	11.5517	11.9454	10.8665	11.9159	11.2662	11.7043	11.0881	11.7883	11.9996	11.9979	11.9798	11.2715	12.7136	11.8412	11.8178	11.7486	11.8642	11.9758	11.9363	11.9651	12.6275	11.7155	11.9278	10.8345	11.2963	11.6334	12.5833	11.4046	12.0423	11.7674	11.6119	11.647	11.7764	11.7822	11.3977
ARID3A	10.3106	8.24793	9.29232	10.032	8.92778	7.64386	8.06609	8.53138	10.8478	9.40514	7.53916	10.0348	8.75154	7.37504	9.66888	7.76155	8.86109	10.4696	9.62388	10.2348	8.58496	9.66356	11.8622	9.96145	9.06878	10.2726	9.62205	8.23362	10.2264	9.01959	7.66534	8.37938	9.40514	8.71768	9.73302	9.88264	8.56986	10.0928	7.63662	9.43254	8.56224	9.87036	8.49985	9.10066	9.35755	9.45533	9.50978	10.0835	10.3129
ARID3B	8.80413	8.25267	8.89482	7.96	8.91289	8.75154	8.43045	9.74819	11.0861	9.25503	9.00843	10.3185	9.18239	8.40939	9.25739	8.87344	9.89178	8.77149	9.62022	9.69	8.45121	9.13186	9.96145	10.2621	9.81538	8.48784	10.0553	7.42626	9.84392	9.59432	8.99435	9.59805	9.24317	9.79766	9.04166	9.25503	8.97441	8.96	8.98299	9.36413	9.05528	9.33985	9.16491	9.18735	10.021	9.70908	8.98584	9.77808	9.41151
ARID3C	0	1	2	1	1	0	0	0	0	0	2	3.90689	1.58496	2	3.80735	0	0	0	4.16993	2.32193	0	2	0	0	1	2	1	0	3.16993	1	3.45943	0	0	0	2	0	1	3	0	0	1	3	0	1	0	0	0	4	0
ARID4A	10.5868	11.4681	10.6636	11.2662	11.2644	11.2509	11.7198	11.5882	12.8622	10.5897	10.0954	11.1196	11.1085	10.3597	10.8463	10.5048	11.0821	11.275	10.4502	10.352	10.5527	11.4793	11.0987	10.8842	10.9359	11.4046	10.6411	10.6582	10.2408	10.7245	11.1793	10.4625	10.9873	11.7288	10.66	11.2021	11.2662	10.4073	11.5362	11.3304	11.1911	11.2228	11.0546	11.2866	11.1286	11.9776	11.2033	10.5953	11.1712
ARID4B	11.6488	12.8889	12.5355	12.0705	12.1737	12.4468	12.9697	13.2139	13.4196	12.4803	11.8842	12.1858	13.0848	12.8798	11.7719	12.1805	12.3674	12.224	11.6202	11.7809	11.1605	11.4762	11.4993	11.6466	12.9894	11.7275	12.6653	11.605	11.0815	12.0478	11.9189	11.0934	12.4981	14.2669	12.716	12.0725	12.4944	11.3332	12.116	12.6027	12.1124	12.4416	12.9213	12.6826	11.9596	11.9986	11.8956	12.1746	12.5033
ARID5A	10.5245	11.4455	10.7993	10.7879	11.9218	11.1241	11.196	11.5994	13.5597	10.4707	10.9337	10.6402	11.2088	10.7952	10.8376	10.6375	10.0417	10.8933	10.6348	10.2252	10.9076	8.97441	9.42626	8.77149	11.0875	10.8361	11.7524	11.556	9.65464	10.0279	9.92926	11.1066	10.3072	11.5713	10.8788	10.236	12.1341	10.7797	11.5746	10.8234	9.75154	10.3083	9.48583	12.0379	12.0331	11.2726	10.7168	10.5793	10.5469
ARID5B	12.407	13.2267	12.7777	12.1085	13.9834	11.8803	12.7039	13.3585	13.6931	11.911	11.5765	12.1254	12.6669	12.5248	11.6587	12.3281	11.2538	12.7217	11.8803	12.0512	13.2267	10.2866	11.2842	12.563	13.0189	12.8108	12.8498	12.6396	10.9665	11.021	12.3354	12.7495	13.1911	13.0137	10.8049	12.041	14.0532	12.0351	12.4333	11.8049	12.658	11.752	10.952	13.6424	13.1727	12.7017	11.4828	11.9582	11.7785
ARIH1	12.4278	12.793	12.1892	12.3233	12.4176	13.0926	12.1821	12.0039	12.5162	12.5587	12.3786	12.6472	12.6022	12.6027	12.5744	12.3174	12.1331	12.8021	12.476	12.7175	12.0255	12.7058	12.4551	12.7486	12.6209	12.2723	13.0688	12.7256	12.4297	12.8059	12.4755	12.2306	12.9003	12.6237	13.3483	12.3208	12.7052	12.2845	12.9037	12.5817	12.5722	12.2992	12.3929	12.9614	12.4067	12.2866	12.1424	12.711	12.2747
ARIH2	12.2544	11.2046	11.363	10.7985	11.7891	12.3589	11.8258	11.3987	12.462	11.3531	11.7262	11.1312	11.8285	11.9392	11.0112	12.2125	11.4783	11.117	12.2851	11.3778	12.1668	11.5817	12.1364	11.8021	11.4828	11.2052	11.4868	11.5694	12.2003	11.3112	11.9669	12.1016	11.7465	11.7507	11.9114	11.3842	11.4615	11.4964	11.4393	11.242	11.2685	11.5512	12.6369	11.4979	11.5108	11.3287	10.6211	11.3625	11.6216
ARL10	8.59246	8.72792	8.0607	7.10852	7.52356	6.35755	6.85798	7.36632	8.00562	7.71425	8.69697	7.03342	9.09803	9.28309	8.35315	6.83289	7.75489	8.60363	9.0954	8.19967	8.43879	8.94544	9.04439	8.44294	7.80735	10.2119	8.74819	7.61471	8.70044	9.11894	7.89482	8.19476	8.59991	8.67948	6.14975	7.44294	7.99435	8.45533	8.34873	8.3837	7.43463	8.65821	9.37504	8.33985	9.7879	6.72792	8.66534	9.57932	9.29232
ARL11	8.36632	4.45943	4.64386	6.89482	6.93074	6.59991	7.66534	6.42626	9.57554	6.22882	8.33985	9.43254	4.85798	9.01402	6.59991	8.66888	8.40514	9.11634	6.24793	6.30378	8.43879	10.4336	7.75489	8.91289	7.32193	7.43463	6.6865	5.93074	6.62936	7.14975	7.72792	7.21917	6.44294	7.03342	8.57743	7.85798	7.87652	6.90689	7.84549	7	8.19476	6.56986	7.15987	8.26679	6.45943	7.45121	7.26679	6.06609	7.82655
ARL13A	2.58496	3.80735	2.58496	3	3	2.58496	2.58496	1.58496	2.80735	1.58496	4.08746	2.80735	2	2.58496	1.58496	5.45943	3.70044	3.58496	3.58496	0	3	0	5.16993	2.80735	2.80735	3.90689	3	3	3.16993	0	2.32193	0	2	2	4.90689	3.16993	3	0	3.58496	3.90689	2	0	5.58496	1	3.45943	2	2.80735	2.80735	2.32193
ARL13B	8.92778	11.1176	11.2438	10.6393	9.67948	10.611	9.79116	11.5826	9.77149	11.6339	10.6018	10.2842	9.56415	10.4635	9.64024	9.51373	11.0028	9.60918	9.70217	9.69697	10.0647	10.115	9.31515	8.95128	11.7981	10.5343	10.84	10.1319	9.49586	10.1749	9.91886	9.04712	10.1176	10.352	9.63844	10.7134	10.9607	10.4502	9.79766	10.8788	10.7944	10.7474	10.9344	10.1523	10.0928	9.92926	10.5294	10.5304	10.363
ARL14	5.08746	3.16993	3	9.45121	1	9.08215	4.9542	6.04439	4.58496	4	1.58496	5	3.45943	3.16993	4.90689	3.80735	8.46761	5.70044	1.58496	4.9542	2.58496	4.70044	4.32193	7.81378	5.20945	6.06609	4.64386	2.58496	4.58496	2.80735	7.62936	6.62936	4.70044	0	1	9.18488	5.72792	5.20945	1	4.39232	5.78136	5.12928	0	4.45943	4.24793	4.16993	6.18982	3.45943	6.6865
ARL15	8.93958	9.13699	9.57365	8.97154	10.255	8.44294	9.2384	9.16742	8.97728	10.3783	8.40088	10.29	9.20945	10.6839	9.10591	8.37069	8.77479	10.4584	9.44708	9.77314	8.78136	11.0708	8.90689	10.0485	9.99152	9.71939	9.11634	9.44501	9.56605	9.74315	9.24317	8.60363	9.56033	8.74483	8.81698	9.90839	10.2204	9.55459	9.33985	8.32193	8.62205	10.4252	8.83289	8.64746	9.9263	9.33092	9.61655	10.3707	9.49985
ARL16	10.0768	10.1215	10.4909	9.41574	9.30834	10.0848	9.06878	8.74819	9.8392	9.79766	8.99152	9.20701	9.68299	9.81538	9.63844	10.1176	9.67419	9.5216	10.6768	9.46964	9.65284	9.37069	10.032	9.4818	9.86728	9.73809	9.15228	8.78463	9.21189	9.80413	8.31288	8.99435	9.96	9.56224	10.0154	9.7879	9.49785	9.4818	9.68299	9.70044	10.2192	9.57932	10.5068	8.92778	9.60363	10.2819	10.0941	9.83605	10.0403
ARL1	11.8681	11.8126	12.3072	12.5699	12.1799	12.4458	12.535	12.0671	12.0393	12.0454	11.6904	11.7566	12.2369	12.4046	11.9773	13.2181	11.7147	11.9873	12.5135	11.5479	12.0276	12.357	12.0039	12.3168	11.8029	11.4073	11.757	12.247	11.9719	12.4181	12.0317	12.3446	12.0147	12.0987	12.3401	11.9307	11.7859	11.4988	12.6613	12.2137	12.4722	11.9407	11.6221	12.8074	11.3701	12.8988	11.5536	11.5962	11.5934
ARL2BP	12.7791	12.327	11.813	13.0666	11.7043	12.5418	12.463	12.1867	11.9582	12.1189	11.5299	12.7595	11.4934	12.6243	12.2276	12.6165	11.8138	12.0244	12.4263	11.5584	13.1007	12.576	11.5976	12.6678	12.8782	12.9688	11.8134	12.196	12.061	12.7217	12.1674	12.4067	11.7616	12.1347	11.6804	12.7526	12.3236	11.3117	12.1469	12.5833	11.8665	12.5418	10.7822	11.8388	11.8357	12.2627	11.9672	13.0765	12.3915
ARL2	9.96723	11.1079	11.6221	12.3261	11.6221	11.7591	12.118	11.4435	11.1624	11.1312	12.1596	11.628	10.6555	11.4157	12.7969	11.8065	11.1033	11.7989	11.4035	11.679	12.7729	11.6546	10.8361	11.0161	10.9484	12.6011	11.403	12.3468	11.5464	11.7719	11.4873	11.4035	10.817	11.7211	10.3891	11.9432	11.1013	11.8305	10.9218	12.1975	11.527	11.0049	11.1248	11.224	12.3693	11.7948	10.9958	11.3371	11.2889
ARL3	10.0928	10.4564	10.8502	10.2784	10.4564	10.6439	10.1459	10.7108	9.72451	9.57175	10.3934	10.6156	10.9374	10.1724	10.2082	10.5565	10.0848	9.9542	9.37287	9.55267	11.3729	9.69697	9.44708	9.80896	10.3663	11.1163	9.93664	10.9061	9.81858	10.0512	9.93517	9.94398	10.6546	9.12928	8.99718	9.20701	10.1774	10.2877	10.0634	10.1649	10.2773	9.54303	11.3912	9.57743	10.1267	9.53528	10.2336	9.68475	10.1712
ARL4A	9.80252	10.2992	11.5216	12.2107	9.91588	11.66	10.4707	10.2574	10.0126	11.3292	9.98868	10.1923	8.67596	11.6874	10.2408	10.0251	10.3095	10.1215	11.058	10.7168	9.37287	11.4268	9.77479	11.3652	11.2592	11.0417	9.41363	10.769	10.268	10.0279	11.0539	10.9586	9.59991	10.4778	7.36632	10.8033	10.4398	9.57932	9.48583	11.1273	11.1712	11.3026	9.01123	8.10329	9.43045	11.2088	10.633	10.4808	9.28309
ARL4C	10.8447	15.0058	13.6066	13.8182	13.3576	11.6887	13.2258	12.4808	13.0833	13.3868	11.1749	12.0126	12.1658	12.9213	12.3329	11.697	12.6595	12.5038	10.7022	11.1749	14.1445	12.6266	12.654	12.4396	13.3918	13.4078	11.9669	10.9144	10.6768	11.431	12.4674	11.3641	12.3576	11.128	11.3015	12.8154	13.7669	12.5882	13.5008	12.4197	11.84	13.207	13.0756	12.2764	14.0202	12.3589	13.1121	13.7061	12.0694
ARL4D	11.1529	9.11114	10.3912	10.6384	8.61471	11.3247	10.5803	10.0795	7.14975	10.0928	9.56605	10.5999	8.23362	11.5137	12.218	10.0941	10.6926	11.3465	10.6018	11.2986	10.0835	11.4645	13.0634	11.4681	9.61471	11.902	9.70736	10.1293	12.058	12.8798	11.3281	11.6398	10.8138	8.98584	6.89482	11.1504	10.5906	11.3685	9.35755	10.5584	11.3772	10.5226	7.83289	8.87036	11.1643	9.81057	10.4888	9.90689	9.69
ARL5A	12.2671	11.4691	13.1679	11.3531	11.7805	11.6083	11.7368	11.6799	12.0116	12.1098	11.7004	12.0641	11.5152	12.5805	11.3848	11.5915	12.041	11.9151	11.8265	11.638	11.0821	12.3222	12.7175	12.4401	11.9177	11.5868	11.815	12.556	11.7453	13.2764	12.1036	12.363	12.1351	12.3674	11.821	11.7181	11.9798	11.4299	12.8198	12.0217	12.73	11.8254	11.3509	11.9972	11.3945	11.9028	11.6689	12.1586	12.0049
ARL5B	11.8498	10.7985	10.3343	9.72792	11.0808	9.9542	9.91439	10.8872	9.25739	10.3376	10.1972	10.7748	10.1948	10.7698	10.813	10.2021	9.68299	10.8345	11.007	11.3387	9.39232	10.4325	10.568	10.9758	11.268	9.77149	11.5741	10.8502	11.3449	11.2354	10.544	10.851	11.3576	10.7262	11.8933	10.9549	11.7764	11.1768	10.825	11.8975	11.0566	11.1991	10.9263	10.7364	11.0154	11.4828	10.8634	10.8065	10.7423
ARL5C	0	0	0	0	2	0	0	0	2.80735	1.58496	3	0	0	0	0	1	0	0	0	0	0	0	0	0	0	0	0	0	0	0	0	2.80735	0	0	2	0	0	0	0	0	0	0	0	0	0	2.80735	0	0	0
ARL6IP1	13.2599	14.2807	14.1501	13.9834	13.6414	13.592	13.6246	13.716	13.7252	13.7046	14.3098	14.3861	14.1932	13.535	14.6653	14.4932	15.2223	14.221	13.5563	13.4196	14.2479	13.0069	14.1352	12.9535	13.7682	13.8521	13.685	13.7498	13.3514	12.4959	13.3879	13.4142	13.8565	14.2406	15.9926	13.9736	12.8021	14.1787	13.8866	14.3485	14.3505	14.0961	13.8641	14.5729	13.1583	14.2383	14.0297	14.1734	14.0588
ARL6IP4	12.4717	11.9274	12.7551	12.2906	12.5577	12.1059	12.8313	12.0755	13.1064	12.1007	12.2553	12.4284	12.4186	12.1319	12.2518	12.8441	12.0563	12.137	12.1932	12.0778	12.8086	12.9873	12.4231	12.2429	12.5367	12.2715	11.9318	12.6443	12.6773	12.4651	12.4798	12.2372	12.1693	11.6524	12.4075	11.8754	11.8634	11.9065	12.4231	13.0833	12.6411	11.8681	13.0243	12.2894	12.0485	12.9527	11.672	12.0189	11.8876
ARL6IP5	12.5204	11.444	11.5798	12.1079	12.6159	12.5957	13.1351	12.3669	14.0467	11.6935	12.0067	12.0928	11.5314	11.7777	11.6636	12.4202	12.6907	12.0821	11.3826	11.5488	12.3287	12.0475	11.3498	12.6043	11.6952	11.9578	10.9787	12.6243	12.5755	10.9643	12.1849	12.5125	12.0067	11.6493	12.218	11.3674	12.1163	11.7056	12.3523	12.1411	12.1938	10.5078	12.0888	12.7406	11.9454	11.7415	11.5343	11.3939	11.7764
ARL6IP6	11.0728	11.4062	12.3183	10.8564	11.0348	10.9506	10.9979	10.8626	10.4696	11.4168	11.4778	11.7296	11.178	10.6402	12.3242	11.0272	12.8899	11.4341	11.1325	11.2697	10.585	10.7482	10.8765	10.6284	10.8009	12.0032	11.3151	11.8933	10.3597	10.7944	11.0063	10.703	10.865	11.5788	11.1293	11.6742	11.0049	11.9787	10.7474	12.1482	10.7013	11.6161	11.1849	11.8692	11.4105	11.2348	11.8258	12.3063	11.7078
ARL6	6.72792	7.71425	7.98299	7.50779	6.91886	7.29462	6.44294	7.74819	6.26679	8.5812	8.81698	7.79442	6.87036	7.8009	6.33985	7.45121	9.08481	6.76818	7.91886	7.32193	7.89482	7.90087	7.6865	7.67948	7.5157	7.82018	7.44294	6.49185	7.62936	7.6865	7.04439	6.70044	8.2384	6.76818	6.91886	7.69349	7	7.71425	5.24793	7.8392	7.70044	7.93664	9.24079	6.50779	6.96578	6.62936	8.10852	8.22882	7.82655
ARL8A	11.1338	11.3202	12.1043	11.5285	11.4888	11.7603	11.3945	12.0269	11.6528	11.7052	11.2204	11.9414	11.0614	12.3046	11.2877	11.6434	12.0032	11.6407	11.2198	11.1935	12.0161	12.4949	11.3548	11.2674	12.752	11.5382	11.5314	11.0375	11.4126	12.0765	11.1472	10.978	11.3421	11.8738	11.3276	11.6808	11.8482	11.021	11.9114	11.7266	11.1867	11.5392	12.9614	11.3658	10.7838	10.1267	11.5013	11.7694	11.2003
ARL8B	13.7882	12.2538	13.006	12.714	12.4561	12.6555	12.8154	13.5957	12.8355	13.088	12.3509	13.1877	11.8568	13.0234	12.8287	12.5341	13.2315	13.1704	13.1	12.6369	12.8001	14.1371	14.1831	13.7913	12.9703	12.7538	12.3584	12.9652	13.747	12.8543	13.3236	13.7046	13.1375	12.908	12.93	13.9562	12.7104	12.8975	12.4546	12.8273	13.0418	12.7723	12.4051	13.2332	12.1049	12.1036	13.6436	12.9513	13.1031
ARL9	5.2854	1.58496	8.0607	4.90689	5.80735	3.58496	5.52356	3.45943	0	5.42626	6.02237	4.85798	4.80735	3	8.45533	6.24793	3.70044	5.61471	4.9542	6.84549	6.33985	2.80735	0	4	4.39232	6.96578	5.2854	4.64386	0	2	2.80735	4	4.08746	3.32193	5.93074	3	5.35755	8.2384	4.32193	5.55459	2.58496	6.12928	8.35315	4.90689	6.89482	8.09276	5.2854	2.80735	3.90689
ARMC10	11.2318	11.2527	12.0206	10.4919	10.6421	11.6156	12.633	10.9858	10.5469	11.6133	12.2949	11.3337	11.0835	11.0471	11.8341	11.2432	11.7104	11.144	11.3918	10.568	11.683	11.762	11.5231	10.7389	11.1737	11.2819	12.8027	10.5245	11.1592	11.1904	11.5836	10.6294	11.8269	11.7406	11.7427	11.3761	10.7789	11.7503	11.5718	11.3891	11.5324	12.0289	11.2621	10.5255	11.3348	10.5765	12.6613	11.2877	12.9237
ARMC1	10.8368	11.3465	11.8273	11.2461	11.3208	11.4599	11.1805	10.7177	10.6448	11.1254	11.7009	11.421	10.7457	11.056	11.0607	11.6537	11.218	9.99294	11.3982	11.7099	10.6375	10.825	11.6193	10.716	10.865	11.5618	10.9381	10.9578	11.2738	11.0056	10.8057	10.9556	11.3337	11.3304	11.0614	11.1861	11.1904	11.4823	11.7703	10.8337	11.3242	11.2009	12.2348	12.7969	11.7719	11.2003	11.4635	11.3168	11.8463
ARMC2	5.80735	6.70044	7.94251	6.89482	6.14975	7.45121	6.32193	5.75489	7.47573	6.96578	7.29462	6.85798	6.91886	6.10852	6.20945	5.70044	6.56986	6.40939	5.83289	8.02237	7.22882	6.79442	7.21917	5.80735	6.42626	6.80735	6.74147	6.62936	7.53138	7.30378	5.72792	5.55459	6.35755	6	7.29462	7.01123	5.67243	6.93074	5.9542	6.10852	7.10852	7.41785	7.56224	6.10852	6.39232	7.65105	6.85798	6.26679	6.33985
ARMC3	0	0	4.58496	0	0	0	0	3.16993	0	0	1	0	1.58496	0	1.58496	1.58496	0	2.58496	0	3.32193	3.45943	0	0	1	2.32193	0	0	0	0	2.32193	0	0	0	0	1	0	0	4.52356	0	0	0	3.45943	0	0	1.58496	0	2.32193	1.58496	1.58496
ARMC4	1.58496	0	6.04439	2.32193	4.08746	3.70044	1.58496	2.32193	0	0	3.70044	1	3.45943	5.08746	0	6.74147	1.58496	0	0	4.24793	8.59619	2	0	1	3.32193	0	0	3.90689	0	2.58496	3.16993	3	2	4.32193	2.80735	0	2.58496	5.08746	4.32193	0	3.58496	0	5.9542	2.32193	4.16993	1	0	1	1
ARMC5	10.3674	10.4919	10.2668	11.1013	10.3576	10.0098	10.1059	10.1674	10.0056	10.4346	10.4263	10.6715	10.7432	10.6448	11.0147	10.3049	9.87036	10.1836	10.4656	10.3815	9.63481	10.3443	8.55842	10.825	10.7993	9.60918	10.7977	10.6466	10.9432	11.272	10.6546	10.4419	10.3276	10.9248	10.7557	10.6812	9.67419	10.1624	9.86109	10.5943	10.8041	10.0634	9.32418	10.8009	9.98014	9.97298	10.3685	10.0471	10.3923
ARMC6	10.8431	11.115	12.0182	11.0641	10.7665	10.4727	10.5382	10.5651	10.7903	12.3576	11.06	11.3515	11.0049	10.9001	11.0532	11.6248	10.9009	10.8517	10.9396	11.1	11.056	11.3231	11.2414	10.7482	10.314	10.2348	10.6138	10.8345	11.4691	10.9256	10.5275	10.9106	11.23	11.0154	11.7875	11.265	10.4767	11.4737	10.4979	11.1991	10.8826	11.432	12.1874	11.0168	11.4998	11.6193	10.5971	10.9929	11.2726
ARMC7	10.3837	9.40939	10.8533	9.67948	9.20945	9.80574	9.15987	9.79116	10.1485	10.7805	9.66178	9.56415	9.5411	10.1898	9.85643	9.61655	9.28771	9.31515	11.69	9.72962	9.30606	9.67066	9.83605	10.0014	10.043	8.91289	9.26444	9.68124	9.85643	10.1849	9.62022	9.83131	9.76818	9.46352	9.74987	10.0848	9.04712	9.0607	9.61287	10.6073	9.77149	9.91139	10.6883	9.11634	9.16742	11.2871	10.0154	10.4273	9.62571
ARMC8	11.7997	11.6711	11.3264	10.8218	10.8657	11.7628	10.9396	11.9726	10.9226	11.2348	12.1437	11.6402	10.769	11.4848	10.2372	12.0519	11.5241	11.0861	12.4561	11.0451	11.4924	11.1517	11.2935	11.3821	11.8711	11.42	11.8353	11.4409	11.3907	11.4466	11.0861	11.6339	11.5206	11.2992	12.0792	11.2877	11.4062	11.4878	10.4818	10.8242	11.2167	10.8098	11.2058	11.1105	10.5216	12.0838	11.5967	11.3443	11.7009
ARMC9	9.04166	9.77972	9.62205	9.33985	9.52552	9.45943	7.8392	8.55842	7.2384	9.62022	9.56033	8.19967	10.5641	9.15228	8.69697	9.38802	8.19476	9.2738	8.84549	8.16491	9.89026	8.18982	9.00562	7.45121	8.90087	10.2842	9.17243	10.7313	8.633	9.03892	8.37069	8.39232	9.30378	8.86728	7.42626	7.84549	9.97154	8.73132	9.41996	9.25267	7.15987	9.81057	9.87805	9.53722	10.5088	8.91588	8.55075	9.40939	8.69697
ARMCX1	7.39232	7.41785	8.98014	9.49185	9.03067	8.2384	8.8009	7.7211	9.00562	7.85798	9.81538	8.43463	9.31288	8.55842	10.3498	7.09803	10.3685	7.54689	6.42626	8.50383	10.3129	7.06609	7.52356	9.04439	7.82655	7.41785	8.43879	10.1649	7.47573	6.12928	7.87652	8.28077	8.73809	7.63662	10.014	7.90087	9.30834	9.92333	10.5718	8.30834	7.84549	8.31288	7.01123	9.78627	8.35755	8.04985	7.85175	7.76155	7.18982
ARMCX2	6.9542	8.25267	10.722	9.53138	10.29	9.15228	10.3696	8.15482	10.4147	9.04712	9.27146	8.00562	11.4838	11.2691	8.60363	8.09803	9.04712	8.29462	7.22882	7.05528	11.7457	7.45121	7.45121	9.02237	7.66534	9.01681	5.83289	10.5177	8.25739	7.69349	8.55459	9.10066	10.3242	9.1472	7.7879	8.26679	10.3231	7.47573	9.15735	8.96578	9.10591	9.85331	7.87652	9.84862	10.2324	8.20457	8.75489	8.78463	9.76321
ARMCX3	10.5584	12.1737	11.3685	10.9106	11.5699	9.86728	11.188	11.0821	11.7499	9.5812	10.7406	10.3923	10.9054	11.0417	10.8447	10.4263	11.9549	11.03	10.8941	10.0238	12.6998	8.08215	8.3837	9.97154	11.29	10.865	10.933	11.6221	8.8009	10.9425	10.6944	10.5147	10.3376	11.1573	10.6944	9.07414	11.1357	10.4083	12.2076	10.9766	10.2586	9.90388	8.02791	11.3151	10.8971	10.4898	9.35975	10.9823	9.72962
ARMCX5	9.91439	10.1762	10.5137	10.374	10.6546	9.13955	10.1548	9.20701	9.50978	9.98157	9.97011	9.52748	9.39017	10.3242	10.3718	10.5343	8.93074	9.59432	11.2046	9.46964	9.31515	9.86264	9.98726	10.2621	9.48583	10.0028	9.783	9.6865	10.0941	9.93221	9.85953	9.89936	9.65105	10.2992	10.7515	10.102	9.4818	9.68124	10.6439	9.29232	9.96	9.71081	9.59059	10.0848	9.94398	11.5226	9.50383	9.64926	9.31515
ARMCX6	7.87652	8.9542	8.45121	7.84549	8.47978	5.9542	6.61471	7.69349	8.03892	5.64386	8.66888	8.29921	7.3837	8.05528	8.43879	8.16491	8.83605	7.82018	9.65464	8.10329	8.62571	3.70044	0	8.67948	8.37069	8.42206	7.8009	7.65821	5.80735	8.48784	8.25739	7.59991	7.84549	7.40088	8.43879	4.64386	7.67243	8.31741	9.41574	7.40939	8.14466	5.67243	4.64386	7.49185	7.33092	6.84549	5.49185	7.87652	6.84549
ARMS2	0	1	0	0	0	0	0	0	0	1	2.32193	2.32193	0	0	0	0	0	0	0	0	0	2	0	1	0	0	0	2	0	0	1.58496	2	0	0	0	0	0	1.58496	0	1	0	0	2	0	0	0	0	3.16993	0
ARNT2	7.43463	11.1655	7.77479	8.40939	10.2252	8.82655	7.72792	10.8595	10.4315	8.69	7.34873	7.59991	14.2973	11.0168	7.90689	8.37069	9.73132	9.26679	8.44708	7.40088	11.2952	6.2854	8.24793	7.65105	10.7952	7.93074	12.4525	9.633	8.98868	9.63481	8.21432	8.81378	13.1559	11.1144	10.7134	7.54689	9.60177	7.85175	10.1687	8.11894	9.0634	8.90388	11.8471	8.91289	8.99435	10.6618	8.84549	8.11374	7.53916
ARNTL2	10.4429	9.14975	11.983	10.8533	11.3987	8.3966	11.8017	12.5108	8.65105	12.8463	10.3309	11.275	10.1687	8.82018	10.9076	8.55459	11.9307	11.0928	10.1861	11.8502	10.2119	10.8994	11.5343	12.5167	12.1693	12.0434	11.7611	12.8655	12.2432	11.1674	11.4964	12.3542	12.0203	12.0238	8.89482	12.6094	11.1605	13.638	10.9958	10.9374	10.6909	11.4179	9.50383	9.53138	11.4383	9.31741	12.0526	12.4525	12.3432
ARNTL	9.93369	10.255	9.39874	10.0941	9.24555	9.64926	9.60363	10.4818	10.2808	9.9263	10.0196	10.676	9.18735	10.0526	9.82018	9.91139	10.2761	9.83289	9.9263	10.2456	10.1799	9.86882	9.88874	9.52552	9.21917	11.0875	9.55842	9.43879	10.375	10.0526	9.10591	10.444	8.86109	9.41151	8.86109	9.64386	9.32193	10.1836	9.08746	9.36632	9.23122	10.0701	9.58684	9.04985	10.0593	9.29232	9.96	9.66	10.0539
ARNT	11.3576	12.0947	11.8738	11.9344	11.9897	12.7991	11.8603	12.378	12.23	12.4136	12.3837	12.2837	12.3551	12.344	11.9084	11.9975	11.6698	12.1624	11.8361	12.2149	12.1536	11.722	12.1328	12.2297	12.1383	12.0934	12.3083	12.2234	11.9001	12.3685	12.0539	11.7932	11.9944	12.0705	12.74	11.8226	12.2527	11.2527	11.258	11.3287	12.021	12.6357	12.4696	12.7375	11.8665	11.858	12.6066	12.2249	12.1212
ARPC1A	12.9835	12.2372	13.8325	12.4561	12.2538	12.7123	14.5109	12.6602	11.4979	13.0218	14.0607	12.6115	12.6369	12.3894	13.7829	12.5471	13.2174	12.6872	12.7166	13.4544	13.3693	13.0543	13.7239	13.3531	12.4808	12.1864	13.6752	14.9827	13.5436	12.645	12.9681	13.2004	12.9183	12.808	13.7445	13.5656	12.2234	13.4533	13.171	13.1928	13.2323	13.2063	12.8134	11.697	12.8166	16.0758	14.3701	12.8463	14.7078
ARPC1B	12.8166	12.0593	13.3139	13.0773	12.95	12.6638	15.4379	13.4844	14.8012	13.5656	14.3485	13.6344	11.9054	12.3939	14.0851	12.9723	14.4587	13.5038	12.3904	13.3312	13.9432	12.859	12.1954	11.0607	12.5221	13.0926	13.5373	15.3526	13.7321	12.3759	13.3453	12.8576	11.776	13.292	15.0736	14.2761	13.0543	14.3602	13.5608	13.4707	11.7616	13.9325	12.2219	13.5957	13.6041	15.7289	15.1206	13.2163	15.6655
ARPC2	14.1371	13.5731	14.6395	14.7862	14.3578	13.9175	14.4587	14.1787	14.437	14.1524	14.2274	14.6122	13.9464	13.6088	14.9647	14.8415	14.9055	14.4993	14.3456	13.934	14.0499	14.5081	15.0326	15.346	14.087	14.9872	14.0355	14.0796	15.0148	14.2782	15.126	14.8971	14.442	13.6402	13.8521	14.0588	13.9614	14.4615	15.0529	14.9918	14.8752	14.3505	12.9851	14.0741	13.9175	14.9169	14.2173	14.6271	14.4477
ARPC3	13.1567	11.7271	13.0054	13.1727	12.4793	12.2423	13.3576	12.8114	13.6259	12.4818	12.9933	13.5018	11.785	12.515	13.7071	13.7694	12.7011	13.0773	12.8694	13.0728	13.1559	14.3192	13.384	13.3711	12.5988	12.8435	11.9986	13.2063	13.284	13.1559	12.8876	13.5666	12.4284	12.4535	12.7877	13.3246	12.1963	12.8484	13.1903	14.072	13.5405	12.5095	12.3376	12.5838	12.233	13.5666	12.62	12.2447	12.5319
ARPC5L	11.5353	10.4959	11.29	11.1059	10.3365	10.1033	11.0761	11.4914	11.9381	11.8372	11.4681	12.1765	10.3421	11.6344	13.0076	10.6618	13.2297	11.5023	11.2348	12.0708	11.9204	12.0498	12.2405	11.8688	11.8372	11.1941	11.1273	10.585	12.0168	11.6179	11.7385	11.9629	11.3756	11.4818	11.5546	12.451	11.4803	12.5038	12.1248	12.3611	11.4671	11.3253	12.2234	11.8576	11.1542	10.6689	11.3853	11.7385	11.7198
ARPC5	12.9484	12.7877	13.4431	13.7669	13.3216	12.685	13.9783	14.0645	14.4896	13.5436	13.3541	14.3807	12.9506	13.858	13.2726	13.5631	14.1932	13.3044	13.0379	13.2174	14.2649	13.1843	13.5292	13.1384	13.7788	13.0305	13.0112	13.5267	13.1526	14.032	13.258	13.3122	13.1687	13.4976	15.2743	13.656	13.0175	12.8731	13.2886	13.5156	14.0701	13.7898	13.7377	13.4196	12.6307	13.2661	13.2618	13.3274	13.5386
ARPM1	7	6.96578	8.09276	7.17991	7.01123	7.52356	6.85798	7.90087	5.58496	7.55459	8.08215	8.73132	6.44294	7.67243	9.11634	7.52356	9.17991	6.55459	7.5157	7.35755	8.96867	7.29462	8.01681	7.43463	7.50779	6.78136	7.54689	8.35755	8.04985	9.43254	7.02237	7.82018	6.89482	7.32193	6.47573	8.54689	6.89482	8.29002	5.67243	7.87036	7.06609	7.10852	7.18982	6.45943	5.70044	6.84549	7.24793	8.45943	8.25267
ARPP19	14.4241	14.1995	13.7913	14.0588	13.9868	14.6684	13.6424	13.0634	13.4359	14.368	13.9925	13.9702	13.3551	14.032	14.1808	13.4142	13.7347	14.1048	14.1315	14.0551	13.5884	13.9578	14.4993	13.2902	13.98	13.3256	13.894	14.1129	14.1445	13.9925	13.7842	13.7009	14.0467	13.9906	13.3767	14.211	14.4394	14.0588	13.6572	14.2973	13.7321	14.1851	14.2189	13.7226	13.8199	13.003	13.6088	14.3578	13.8199
ARPP21	2	1.58496	0	0	0	0	0	2.32193	1.58496	0	1	0	0	0	0	4.32193	0	0	0	0	0	2	0	0	0	0	0	3.32193	0	0	0	0	0	1.58496	0	0	1	0	0	0	1	0	1.58496	0	2.58496	0	0	0	0
ARR3	3.16993	1	0	0	0	1	0	0	0	0	0	0	0	1	2.32193	2.58496	1	0	0	1.58496	0	0	0	0	0	2.58496	1	0	0	0	0	0	1.58496	0	0	0	0	2.32193	1.58496	2	0	0	0	0	0	0	1.58496	0	0
ARRB1	7.66534	7.77479	7.61471	9.36413	9.8009	10.0154	9.33316	8.30378	10.2143	7.79442	8.73809	8.56224	8.88874	8.01681	8.14466	8.56986	8.9571	7.87036	8.61471	8.07682	10.3129	9.90689	6.30378	9.3966	7.45121	8.57743	7.6865	10.7474	7.70736	7.64386	8.87652	8.70044	8.9571	9.06878	8.53138	8.03342	9.35535	8.08215	8.93369	8.33985	8.35755	7.15987	8.05528	9.05257	8.89482	7.89482	8.03892	7.99435	8.47573
ARRB2	10.8719	10.3015	11.2738	10.716	11.2866	11.6334	11.3745	10.6119	13.0046	10.3977	10.8865	9.84392	10.4788	9.44708	10.115	10.9816	10.4838	10.5018	10.7271	10.1124	11.5098	9.44708	10.5127	9.67772	10.2095	11.4236	10.196	10.6847	10.1561	10.007	10.098	10.0362	9.97728	9.9571	11.31	10.218	10.7262	10.6839	11.5708	10.2889	9.89178	10.0715	11.7801	11.1092	10.5245	11.3691	10.0782	10.8146	10.5078
ARRDC1	12.7881	11.06	11.0828	10.7607	10.7279	10.683	11.1408	11.3993	11.7674	11.7134	10.6952	11.9705	10.2527	11.6184	12.1296	11.227	11.8297	11.421	12.0735	11.0056	10.8098	12.0081	12.8321	12.1545	12.2158	11.6653	11.5962	10.2384	12.5063	11.9972	11.8478	11.6935	11.1427	11.5962	11.1111	11.3298	11.7908	12.2732	12.363	11.8431	11.7147	11.0627	11.1799	11.817	10.9046	11.3685	11.1228	11.4553	11.2058
ARRDC2	9.79928	10.722	10.332	9.9263	10.3026	10.4346	10.3354	11.0721	12.8086	11.1408	9.49985	10.1536	10.1898	10.3902	10.4645	10.4584	10.2877	10.3004	10.236	9.70736	9.66534	9.40514	9.89178	9.81858	10.5068	11.2003	10.5971	10.9527	9.78953	10.6411	9.92035	9.633	10.007	10.3287	11.8997	9.76984	10.8781	10.0741	11.1768	11.1267	9.80413	9.67243	11.1824	10.7313	10.1228	10.7773	9.47978	9.88874	9.90087
ARRDC3	12.4954	12.1497	11.5127	11.5512	11.5387	12.4828	12.9667	11.0334	12.2747	10.9586	11.3298	12.1731	11.3426	12.4974	12.0498	10.3542	11.4512	13.787	11.4497	13.0543	10.9787	12.7977	11.9894	13.6864	12.7613	11.4273	11.5512	11.8474	11.2444	11.42	12.4551	12.407	12.339	11.6475	10.7756	11.2015	13.0265	10.7177	11.8711	11.8021	12.3993	10.4929	11.3276	12.6595	11.7185	10.5088	12.452	11.6909	12.6225
ARRDC4	11.8273	8.96	10.0914	13.0871	11.4762	10.3231	11.8506	10.5594	11.956	12.3699	11.2633	13.1583	11.5967	12.6591	11.611	11.3745	10.7448	12.3032	11.9922	9.13699	8.73132	12.179	6.44294	10.4147	10.8826	12.2107	10.0307	12.6931	13.2198	12.3306	10.4757	10.6312	10.2958	11.258	10.722	13.6208	11.4231	11.1586	11.6883	11.6649	9.94983	10.2609	8.42206	12.1796	11.1935	12.4561	11.8994	10.1098	11.1228
ARRDC5	4.9542	1	1.58496	3.80735	4.75489	7.25739	5.39232	5.24793	9.36851	4	2.32193	4.52356	3	2.32193	4.39232	3.80735	4	3.80735	2.58496	3.32193	4.85798	4.58496	5.39232	4.75489	4.24793	4.16993	3.32193	4.24793	3.70044	2	5	3.58496	2.58496	3.32193	5.58496	2.58496	4.16993	3	4.45943	2.58496	3.45943	2.80735	3.58496	5.72792	3.32193	2.58496	3.45943	2.80735	2.32193
ARSA	11.5641	11.0721	10.3197	12.6237	11.5527	10.7969	11.5265	11.3565	13.1275	11.1241	10.7228	11.2662	10.0741	10.7151	11.744	11.6502	11.9159	11.7087	10.7616	11.815	11.204	11.9513	11.0196	12.0035	11.233	11.7686	11.0674	10.9307	11.5522	11.1787	11.5637	11.8761	11.1254	10.9636	11.1248	11.8872	11.7048	10.8424	11.5211	10.6618	11.7056	11.314	9.81378	11.8021	11.332	12.0593	11.4818	10.941	10.6083
ARSB	9.48382	9.92778	9.3443	10.1072	12.0084	10.6448	10.4273	10.3641	10.8289	10.5177	10.5058	9.25267	11.9088	10.2633	9.75489	9.69174	10.5137	10.4605	10.2503	10.4676	10.6636	9.54303	8.18982	8.55842	10.8122	10.6411	10.0042	12.7783	10.0028	9.87805	9.63662	10.1898	10.8065	10.5088	10.69	9.86728	11.2186	10.9556	10.5226	10.3253	8.98868	10.29	9.82814	11.2668	11.463	9.40514	10.4336	10.8463	10.5421
ARSD	9.74987	11.5817	10.9622	8.65105	10.8337	13.1735	10.8471	11.7948	10.0848	11.5584	9.64746	12.2414	11.6821	11.757	10.3487	11.5493	10.9556	10.6519	10.3509	10.2586	12.3899	11.2342	8.7211	11.374	12.0851	10.6184	11.851	11.0808	10.8146	11.2808	11.6271	11.0084	10.6839	10.6724	11.4939	10.6821	11.0369	10.2033	11.4737	9.80896	11.5498	11.3663	11.23	10.5157	9.56224	10.7789	11.3072	10.4512	9.22641
ARSE	0	6.96578	6.98868	6.32193	4.24793	3.16993	5.75489	4.64386	1	6.04439	4.08746	4.16993	7.88874	4.45943	0	2	5	4.39232	3	2.80735	7.40088	3.16993	2	2.58496	6.24793	2.80735	5.97728	5.67243	3.70044	2	2.32193	3.58496	5.70044	3.32193	3.90689	2.58496	6	1.58496	5.2854	5.39232	5.49185	7.07682	4.64386	5.12928	4.52356	4.32193	5.2854	5.45943	0
ARSF	0	0	0	0	1	7.33092	6	6.44294	0	0	0	0	3.90689	2.80735	0	0	3.45943	0	2	5.88264	0	2.80735	0	9.07414	0	0	1.58496	2	0	1.58496	8.82018	4.85798	6.49185	0	0	0	2	0	0	0	9.29462	0	0	0	0	1	0	1	3.58496
ARSG	7.80735	7.45943	8.6865	6.40939	7.07682	6.18982	7.96	7.87036	9.00843	5.80735	8.26209	6.39232	7.49185	7.87036	5.64386	5.88264	6.49185	7.35755	8.7879	6.62936	7.59246	7.40088	7.62205	9.2854	7.84549	7.94837	7.67948	7.90689	7.33985	6.20945	8.94544	6.96578	7.44294	7.7211	8.30834	6.67243	7.14975	6.35755	8.01681	6.87036	8.75489	6.61471	6.18982	7.32193	6.32193	8.99152	7.33985	7.47573	7.35755
ARSH	1.58496	0	1.58496	0	0	0	1	0	0	0	0	0	0	0	0	0	0	0	0	1.58496	0	4	0	3.45943	0	0	0	0	0	0	1.58496	4.64386	0	0	3.32193	0	0	0	0	0	2.58496	0	5.24793	1.58496	0	0	0	0	0
ARSI	9.33539	7.42626	9.2503	10.242	10.7228	6.49185	9.70908	9.74147	6.2854	9.71768	11.2935	10.875	7.35755	9.5411	11.2761	6.20945	11.8017	12.6423	10.9491	10.6375	9.69349	10.6027	7.67243	8.97154	9.04712	10.6961	9.98014	9.10329	7.25739	10.1699	10.5953	10.8773	10.9837	7.65105	7.87652	10.3253	11.7117	11.6087	10.058	8.07146	9.80896	10.3095	8.09276	10.4179	11.5939	7.60733	11.6087	10.6582	11.8206
ARSJ	12.7696	12.4041	11.1874	10.0238	12.0808	7.49985	10.0688	10.5651	7.67948	11.0168	10.0348	10.0458	11.8734	10.3083	11.1319	8.9571	9.78136	10.7903	6.64386	11.8333	11.4435	10.4868	11.9571	8.37938	10.8549	11.6939	10.9498	9.95565	11.2527	8.77808	10.5118	9.39446	11.3918	10.224	6.52356	10.7855	11.6952	11.5722	8.32643	11.1046	8.50383	11.5142	7.59991	8.97154	12.3312	11.2697	10.3151	12.1684	11.0217
ARSK	8.35315	8.44708	9.05528	8.78136	8.57743	8.61102	8.56986	7.94251	8.73471	9.04712	9.1267	8.71425	8.81378	8.62205	9.65284	8.48382	9.24555	8.54689	9.66	10.2562	9.75322	9.85798	9.69349	8.91289	7.78136	9.40514	7.10852	9.70563	9.26913	8.14466	8.27612	7.88264	8.50779	7.32193	8.59246	8.66888	7.87036	9.40727	7.65105	8.45943	8.21917	9.71081	9.20212	9.18735	8.57743	8.19967	9.59432	8.56224	9.69349
ART1	0	0	0	0	3.58496	0	0	0	0	0	0	0	0	0	0	0	0	0	0	0	0	0	0	0	0	1	0	1	0	0	0	0	0	0	0	0	0	0	0	1.58496	0	1	0	0	0	0	0	0	0
ART3	0	2.32193	1.58496	0	2.32193	4.9542	4.08746	2.32193	0	0	5.64386	3.45943	5.75489	3.58496	6.42626	1.58496	3.16993	2.32193	0	4.85798	5.70044	0	4	3	0	3.58496	6.91886	3.32193	3.16993	0	1	5.67243	6.53916	4	5.04439	1	0	4.16993	3	2	3.16993	0	9.37069	3.32193	3	0	0	0	0
ART4	3.80735	0	0	0	2.80735	0	2.32193	1.58496	9.05528	0	1.58496	0	0	2	0	2	0	0	1.58496	1	0	0	2.80735	2.58496	0	0	0	3.70044	0	1	1	0	0	1.58496	0	0	1	1.58496	2.58496	0	0	0	0	0	0	0	0	0	0
ART5	0	4	4	3.45943	7.55459	0	2.58496	0	1	0	3.70044	3.16993	5.16993	3.90689	1.58496	5.75489	3.45943	3.45943	4.90689	1.58496	3.80735	0	0	1	4.45943	0	3.16993	4.16993	3.70044	1.58496	0	3	2	3.45943	3.16993	4.45943	1.58496	2.32193	4.08746	2.80735	4.70044	5.32193	4.45943	4.08746	3	5.20945	2.80735	1	2.58496
ARTN	10.3619	8.87958	10.2467	9.23601	9.88417	4.80735	7.7211	9.56605	3.45943	12.2219	8.47573	9.62388	5.20945	10.8525	9.83605	9.41151	11.5003	10.6083	9.67948	8.53916	6.49185	10.643	9.40301	6.93074	10.6294	9.97585	10.1724	3.90689	9.10066	9.0607	8.16993	7.76818	6.91886	10.0485	6.32193	10.2467	11.1643	8.85175	8.75154	11.6041	6.44294	10.3354	8.20457	8.37504	8.85798	7.80735	8.87036	10.5488	7.80735
ARV1	10.4179	9.53722	10.7125	10.0848	9.40939	10.6636	10.1649	10.3208	9.66711	10.7632	9.98868	10.1497	9.66356	10.5632	9.28309	10.3174	10.4105	9.80735	9.92481	8.83605	9.62205	10.2384	11.2174	9.98442	9.75489	8.26209	9.77314	9.34207	10.6944	11.1805	9.58871	10.0715	9.69	9.58308	10.8447	10.3576	8.62936	9.14975	9.51175	10.2324	10.5245	9.95565	10.4126	9.64205	8.56605	10.3696	9.87652	9.33539	9.97154
ARVCF	9.98584	11.2125	9.2738	10.3083	10.5469	10.1007	8.59246	9.33985	8.93664	9.42836	9.24793	8.44708	10.5812	9.26679	9.18982	11.2485	9.82972	9.96723	9.79766	9.55651	8.86728	8.03342	9.50184	8.76155	11.2216	10.3663	10.8857	10.0251	9.79442	9.02791	8.98868	10.021	9.71939	9.9629	10.1824	9.26209	10.3061	9.633	8.31288	9.14211	9.01402	9.22159	11.5507	9.31061	10.567	11.0307	10.2384	9.61471	9.94544
ARX	3.58496	1.58496	0	2.32193	0	0	0	0	4.75489	0	0	5.45943	0	3.32193	0	4.58496	2.80735	0	2.58496	2.80735	4.45943	0	0	0	0	0	0	0	2.32193	0	1	0	0	0	1	2	0	3.70044	0	0	1	0	0	0	0	0	0	1	0
AR	4.32193	4.58496	4.85798	5.58496	5.67243	5.78136	5.08746	4.39232	4.85798	4.32193	3.70044	3.16993	7	6.06609	1.58496	7.76818	2.32193	3	5.70044	4.75489	3	0	4.32193	7.5157	3.32193	5.39232	5.16993	5.52356	6.08746	4.39232	6.12928	6.58496	5.90689	4.80735	9.47978	5.12928	6.58496	4.32193	7.49185	4.70044	5.39232	4.45943	8.69	5.78136	5.52356	4.45943	5.49185	5.24793	5.08746
AS3MT	9.94251	9.37721	8.99718	7.59991	7.82018	7.43463	7.29462	7.41785	6.26679	5.83289	7.76155	6.80735	9.03342	7.89482	6.02237	7.76818	9.94983	8.6865	4.39232	7.45121	10.6384	5.16993	6.16993	7.97154	8.87652	9.2854	8.90989	9.11634	5.16993	9.09011	7.99435	6.52356	9.25503	7.40939	7.12928	3	8.10852	6.79442	6.85798	4.9542	8.28077	7.30378	11.1923	8.37069	7.33985	6.2854	7.47573	7	5.61471
ASAH1	12.7256	11.8502	12.775	11.8553	12.8172	12.3704	13.2275	12.2682	13.9203	12.4919	11.7657	12.9703	12.4709	12.4149	11.0464	12.6843	11.7262	11.8431	11.3382	12.4207	11.7326	13.0234	12.8009	13.432	12.5423	11.7271	12.0161	12.6323	12.3214	12.3576	13.4209	12.8484	12.7349	12.0081	12.8429	12.2101	13.0401	11.9039	13.5405	12.9513	12.6101	12.6282	12.7762	12.8402	12.3894	11.9414	11.6452	11.5788	12.2802
ASAH2B	6.2854	1	4.08746	0	4	4.64386	0	0	0	0	2.58496	0	3.32193	0	0	4.08746	4	3.45943	7.02237	6.9542	3	6.08746	0	2	4.24793	3.70044	5.80735	3.80735	4.75489	0	3	0	0	4.08746	4.24793	4.90689	4.58496	6.76818	4.08746	5.20945	6.33985	4.75489	6.6865	4.58496	6.04439	0	4.45943	0	5.20945
ASAH2	5.9542	5.24793	4.70044	4.90689	2.80735	0	4.45943	1.58496	1	5.16993	6.14975	7.08746	4.75489	4.39232	5.9542	5.88264	5.80735	4.08746	7.9542	0	5.12928	4.9542	5.83289	5.08746	0	5.61471	0	0	7.66534	5.70044	4.85798	2	5.52356	0	7.18982	6.85798	0	0	3.16993	0	0	6.35755	7.57743	0	0	5.2854	0	5.70044	6.22882
ASAM	8.70736	10.4284	8.75489	11.3326	11.3685	10.5488	9.93221	8.00562	9.633	10.7134	10.2107	10.7756	9.63118	8.64386	9.75989	7.62205	10.0566	8.89482	7.2854	11.0614	10.4147	10.5078	6.97728	6.35755	8.37069	9.34651	7.9542	11.823	12.5906	8.33985	8.96	9.783	9.21675	10.421	11.2396	10.3174	11.2515	11.0654	9.85487	10.3805	7.29462	11.4615	10.2372	10.7202	10.9979	8.224	10.84	10.6411	10.1824
ASAP1	12.2577	12.9337	12.5476	12.0417	12.4202	11.2312	12.3281	11.9296	12.5527	12.5333	11.9607	12.2998	12.8238	12.4136	12.2485	11.9833	12.0049	12.2067	11.1351	12.5641	13.1434	12.9192	11.5943	10.9665	12.129	12.9805	12.4171	12.1611	11.3907	12.0821	11.5746	12.0255	12.4785	11.8929	12.2668	12.3183	12.1926	12.4974	12.973	11.8622	11.7694	12.6089	13.9143	13.1	12.6488	11.6826	12.5172	12.6083	11.9629
ASAP2	12.9009	12.2618	12.4571	11.8439	11.9028	10.4949	11.3961	12.6587	9.74987	11.8459	11.5546	12.5043	12.6357	12.1215	11.8838	11.9359	12.95	12.0668	11.2969	12.7736	11.6742	11.9046	12.0417	11.8341	12.378	12.2438	12.7256	11.4357	11.757	12.2473	11.8853	11.6613	12.4051	12.4556	12.2125	12.6607	12.5608	12.7425	11.4173	11.7948	11.3298	12.3872	12.1658	11.2258	12.32	12.5641	12.6885	13.1015	12.6808
ASAP3	12.0348	10.3794	9.97871	10.7549	11.0498	10.5527	10.9091	10.3663	8.92481	10.0539	10.4522	8.65464	10.9571	9.74315	9.94983	10.4357	8.81057	11.3696	9.25503	9.85798	10.7574	12.6624	9.84235	12.0805	9.74147	10.4553	10.8857	10.3641	7.91886	10.2119	11.3348	10.7524	10.5934	10.4656	10.9809	9.98584	11.2668	9.69349	11.5934	9.65464	10.1997	11.1706	12.1238	10.2444	10.796	10.6671	10.6777	10.3365	10.374
ASB10	0	0	0	0	0	0	0	0	0	0	0	1	0	0	0	0	0	0	0	0	0	0	0	0	0	0	0	0	0	0	0	0	0	0	0	0	0	0	0	0	0	0	0	0	0	0	0	0	0
ASB11	0	0	0	0	0	0	0	0	0	0	0	0	0	0	0	0	0	0	0	0	0	0	0	0	0	0	1	0	0	0	0	0	0	0	0	0	0	0	0	0	0	0	0	0	0	0	0	0	0
ASB13	11.0007	10.4737	10.0768	9.70908	10.0928	10.3815	10.8162	9.63118	10.4357	10.0782	10.4988	9.64926	11.1491	10.4929	10.4828	11.2467	7.99435	10.5353	10.0112	10.0901	10.4988	10.3163	8.04985	9.79604	9.65821	10.0861	10.5304	10.0647	10.1357	10.4737	10.7364	9.79928	10.5324	9.65642	10.7993	10.1202	9.8933	8.33539	9.49985	10.4848	9.98299	9.84235	10.1649	10.4522	10.7822	9.85953	10.3343	10.7895	10.5226
ASB14	5.35755	5.78136	4.39232	4	4.58496	5.2854	4.75489	4.9542	6.80735	5	4.9542	6.55459	4.85798	5.08746	3.58496	4.58496	5	5.45943	4.64386	4.32193	5.16993	7.18982	7.11894	6.32193	5.45943	5.70044	5.20945	4.70044	6.72792	4.90689	5.04439	4.16993	5.04439	4.85798	4	5.35755	4	4.85798	4.39232	4.08746	4.80735	5.24793	5.9542	5.04439	5.04439	4.75489	5	5.16993	4.64386
ASB15	0	0	0	0	0	0	0	4.24793	0	2.32193	0	0	0	0	0	0	0	0	0	1	0	0	2	0	0	0	0	0	0	0	0	0	0	0	0	0	0	0	0	0	0	0	0	2.58496	1	0	0	0	0
ASB16	6.24793	6.6865	5.72792	4.58496	6.2854	7.03342	4.64386	5.9542	7.40088	6.18982	6.02237	4.85798	6.2854	6.06609	6.88264	5.52356	6.02237	6.26679	6.62936	6.58496	4.85798	5.72792	6.62936	6.90689	6.87036	5.20945	6.58496	5.83289	6.44294	6.49185	5	5.45943	5.42626	6.93074	7.25739	5.45943	6.62936	6.42626	6.2854	6.59991	6.37504	6.61471	7.29462	5.90689	6.58496	5.88264	5.90689	6.56986	5.72792
ASB17	0	0	0	0	0	0	0	0	0	0	0	0	0	0	0	0	0	0	0	0	0	0	0	0	0	0	0	0	0	0	0	0	0	0	0	0	0	0	0	0	0	0	0	0	1	0	0	0	0
ASB18	0	3	0	0	0	0	0	0	0	2.58496	0	0	2.80735	0	4.16993	1	1	0	5.04439	0	4.08746	0	2	0	0	3.58496	0	0	2.32193	0	1	0	1.58496	0	0	3.16993	0	4.32193	0	3	0	0	0	0	3.45943	0	3.58496	4	0
ASB1	10.1762	10.8595	9.56986	9.97154	10.7574	9.74819	9.80574	10	10.6733	10.5925	10.1699	10.0362	10.8918	10.1923	10.3276	9.87958	10.0901	10.0661	10.5897	9.44501	10.5078	10.5098	10.4717	9.9901	10.1523	10.8242	10.9744	10.6266	10.7895	10.585	9.91439	10.0954	10.7099	10.374	9.81538	9.36851	10.5236	10.3837	10.2033	10.2981	9.45121	10.3276	10.3163	9.60918	10.6961	10.543	9.89482	10.7781	10.3783
ASB2	8.12928	8.49985	6.18982	9.01681	10.9024	10.9866	9.31061	8.67596	10.1098	8.35755	9.2503	9.97585	8.3443	7.78136	9.23362	9.93369	9.04712	8.85798	7.3837	8.19476	9.04712	10.2527	7.94837	8.2854	7.71425	10.7288	7.8392	11.2276	7.5157	6.06609	9.11114	9.25739	7.05528	9.52552	9.08215	7.88874	10.4747	8.43045	9.20212	8.40939	8.60363	7.44294	7.40088	9.98157	10.2082	6.56986	10.1072	9.24793	9.57175
ASB4	2	0	0	2	2.58496	0	3.45943	3	0	0	4.52356	0	1.58496	0	2.32193	0	0	3	0	2.32193	0	0	0	1	2	0	3.80735	0	0	0	2.32193	0	0	0	0	0	3.45943	1.58496	0	0	1	2.32193	2	0	1	5.78136	0	0	3
ASB5	4.32193	7.17991	5.58496	6.80735	9.07146	10.058	1.58496	3.70044	0	1	7.96	1	3.58496	5.45943	5	8.14975	0	0	0	1.58496	0	4.16993	3.45943	5.97728	6.32193	6.26679	1	10.9204	2.32193	3.16993	4.45943	7.67243	0	8.09276	6.61471	3.16993	7.07682	0	3.90689	4.64386	3.80735	0	4.85798	5.85798	7.8392	0	4.70044	2.32193	0
ASB6	10.6528	12.3939	10.8424	10.4062	10.6211	11.0382	10.7814	11.0934	11.314	11.5132	11.0593	10.8273	11.2639	11.4878	12.3805	10.5727	10.8289	10.796	11.2052	11.3772	11.5187	11.242	11.014	10.7985	11.0881	11.1286	11.0348	10.0647	10.9535	11.2234	11.1105	10.809	11.2216	11.1053	10.5411	11.062	11.5411	11.752	11.2814	11.3597	10.5821	11.2894	12.6043	10.8114	11.183	10.6421	11.0681	11.5699	10.9144
ASB7	10.5784	10.5708	9.78136	10.1762	10.5603	10.4666	9.83447	10.23	10.6083	10.5632	10.8447	10.2348	10.6018	10.4073	10.4522	10.0279	10.3365	10.3761	10.6978	10.8811	10.4126	9.79604	10.2021	10.4909	10.2131	10.5137	10.6502	10.4533	10.2633	10.7364	10.3652	10.6275	10.8849	10.5943	10.8313	10.7279	10.4676	10.6165	11.5108	10.5527	10.4949	10.23	10.5088	10.5859	10.8273	10.5265	10.0028	10.3576	10.5641
ASB8	10.403	10.1085	9.88111	10.6839	10.6609	10.7895	10.2761	10.8781	10.8925	9.99294	10.3685	10.5147	10.0182	10.6627	10.1228	11.3348	9.80735	10.5981	10.8796	10.2808	10.0485	10.7211	10.9549	11.1693	10.6555	9.96723	10.6555	10.2633	10.5708	10.7607	10.8719	10.4543	10.2981	10.2324	10.7313	10.5421	10.4094	9.27612	10.5157	9.84706	11.6935	9.80896	10.5981	10.0954	9.93517	10.6671	10.4168	10.0265	10.1573
ASB9	7.13955	7.64386	8.31288	6.02237	5.04439	6.26679	4	6.62936	5.24793	5.49185	4.70044	1	6.96578	6.64386	5.16993	8.45121	5.90689	6.42626	8.54303	3.80735	7.12928	4.58496	6.96578	5.72792	7.11894	6.65821	5.39232	6.30378	4.39232	5.97728	5.49185	6.20945	6.72792	5.42626	5.80735	5.75489	4.39232	7.98868	6.55459	4.58496	6.30378	5.2854	5.52356	5.80735	5.42626	6.87036	3.58496	6.82018	5.08746
ASCC1	11.7262	10.7364	11.3696	10.5934	10.6636	10.4778	10.6101	10.8001	11.1209	10.3443	11.4584	12.1658	11.0954	10.421	10.9972	11.2473	10.9837	11.2033	11.6515	11.265	11.6935	11.0993	10.8431	10.9816	10.5118	12.116	10.6653	10.865	10.941	10.8963	11.0614	10.5934	10.7993	10.9418	11.3945	10.7748	10.4522	11.7453	10.9866	10.2033	11.2137	10.9866	10.875	10.4105	10.9278	10.5294	11.043	10.7855	11.3487
ASCC2	11.8769	11.6551	11.8553	12.733	12.0286	11.4414	11.9248	12.4257	11.796	11.776	12.1309	11.668	10.9285	11.7262	12.0434	12.4473	12.2565	11.8017	12.6436	12.3619	11.3929	12.793	12.2799	12.9901	11.6904	12.2414	11.9726	11.7511	12.4323	11.7436	12.5018	12.2592	12.1163	11.5507	11.3421	12.7343	11.9726	11.617	12.1818	11.8281	12.0984	12.1085	11.5343	11.3674	11.5157	12.4643	12.5423	12.3482	11.6506
ASCC3	12.3493	11.7402	11.1344	12.5345	12.1687	12.1098	11.9207	12.6357	11.8305	11.5784	13.0512	12.9819	11.9951	11.9061	12.1328	11.2318	12.0957	12.4453	11.6609	13.2435	12.0604	12.2758	12.7962	12.5582	12.2009	12.4284	12.1319	12.32	13.16	12.1183	12.8933	12.7709	12.5608	11.5911	12.2119	12.211	12.5718	13.0803	12.1173	11.0967	12.0681	12.4974	11.9125	12.4155	12.7413	12.1322	12.1306	13.224	12.3929
ASCL1	0	2.32193	0	4.90689	6.22882	0	2	1	5.64386	3.45943	2.32193	0	0	0	0	5.16993	0	1	1.58496	5.2854	3.80735	0	0	2	2	2.80735	6.24793	2.58496	0	1	1.58496	0	3.16993	3	3	0	3	4.16993	0	0	3.58496	5.52356	3.32193	1.58496	0	6.84549	0	0	5.55459
ASCL2	4.58496	6.16993	8.48784	9.72792	7.60733	7.43463	7.69349	8.633	7.46761	7.8392	7.22882	9.29232	7.96	10.032	8.40939	9.98868	9.71939	8.224	9.96723	8.24317	7.31288	8.77479	6.49185	8.51964	8.19967	9.70736	8.56224	8.80735	9.14466	9.86728	8.10852	8.64386	7.58496	9.36851	8.69349	8.82337	7.40088	9.49386	9.03342	10.764	8.07682	6.72792	5.67243	8.29462	6.98868	10.7582	8.61471	7.86419	8.64024
ASCL3	1.58496	1.58496	1.58496	0	0	0	0	0	0	0	0	1	0	0	0	0	1	0	0	2.32193	0	2	2	1	0	0	0	0	0	2	0	0	0	0	0	2	0	1.58496	0	0	0	0	0	0	0	0	0	1	0
ASCL4	2	0	0	2.32193	2.80735	0	2	0	5.61471	0	0	0	5.32193	3.58496	0	2	5.58496	2.32193	0	0	0	3.70044	0	0	1.58496	0	6.64386	1	0	0	1.58496	2	4.9542	3.80735	2	6.37504	2	0	0	1.58496	3.90689	2.80735	0	1	2	2.80735	1.58496	1	4.24793
ASF1A	10.1176	10.3707	11.8357	11.0168	10.6129	9.73471	10.0307	10.5613	10.9091	11.341	10.6528	10.1202	10.6582	11.4615	11.341	11.2662	9.98442	10.0954	9.84078	10.4009	10.4263	10.3869	10.021	10.5187	9.80574	9.87958	9.97298	9.8392	10.4126	11.703	10.0593	10.6891	10.6439	11.1561	11.0961	11.0007	10.2252	10.0126	10.5362	11.1774	10.242	10.7065	11.2627	9.80252	9.55267	11.3129	9.5411	10.3253	9.64926
ASF1B	10.1267	11.3658	11.4336	10.2021	11.5147	9.29692	11.7599	11.0403	10.5008	11.9661	10.9908	10.9887	10.1228	10.2738	12.0327	11.4919	10.9403	10.9337	11.7793	10.6609	11.6865	8.67948	10.7151	9.76653	9.9571	9.93664	11.2503	10.0112	10.4126	9.5812	9.12412	10.2119	10.5137	11.0841	12.9429	11.1972	10.5727	11.811	10.4429	11.2491	11.1886	10.944	12.3877	11.4409	11.0715	11.5275	10.3376	11.69	10.5613
ASFMR1	4.16993	4.64386	4.85798	2.80735	3	3.45943	2	0	1	1	3.80735	1	3.58496	4.16993	1.58496	3.58496	3.70044	2.58496	4.64386	3.16993	3	0	4.9542	3.45943	3.45943	4.70044	5.2854	2.80735	0	2.80735	4	2	3.58496	2.58496	4.58496	4.52356	2.58496	4.75489	2	2.58496	3.90689	3	6.47573	3.80735	2.32193	3.16993	3.32193	3.45943	2.58496
ASGR1	2.58496	4	5.88264	3	4.39232	3.32193	4.39232	2	5.88264	4.08746	4.39232	4.58496	2.32193	5.45943	4.75489	6.12928	4.70044	4.16993	4.08746	5	7.2854	4.80735	5.9542	5.04439	4.39232	6.47573	1	5.39232	4.75489	4.45943	3.70044	2.58496	2.58496	3.90689	4.08746	4.08746	2.58496	4	5	3.90689	2.58496	5.85798	6.24793	4.24793	4.39232	4.9542	4.08746	3.58496	3
ASGR2	3.45943	2.32193	1.58496	4.16993	3.90689	2.32193	4.08746	2.80735	6.49185	0	3	0	2	3	4.16993	4.32193	2.32193	3.58496	6.88264	1	5.12928	4.70044	0	2.80735	1.58496	2.58496	3.32193	3.70044	0	3	3.58496	4	2	2.58496	2.58496	2	2.32193	1.58496	4	0	2.58496	1	0	3.58496	2	3.32193	3.80735	2.32193	1.58496
ASH1L	12.6011	12.8905	12.1501	12.4666	13.0481	14.2406	12.4147	13.6321	12.8798	13.0497	13.493	12.9988	13.8094	13.8142	11.8727	12.5543	12.4785	12.8609	13.6997	12.9737	12.2793	12.2177	12.3934	12.9088	13.7109	12.2627	13.7405	13.0573	12.2738	13.1485	13.1301	12.7513	13.0046	13.4491	14.1713	12.3693	13.6661	12.3063	12.859	12.4939	12.9491	13.1951	13.3379	13.219	12.9819	12.2978	12.9449	12.9562	13.1103
ASH2L	10.9586	12.4722	12.4727	11.6096	12.0035	11.3998	11.3794	13.9143	11.576	11.3202	12.9484	12.26	12.1602	11.8525	10.6653	11.9432	10.9166	11.7956	10.4858	11.4732	13.4747	11.3934	12.0761	11.8293	11.8345	11.4226	12.1396	11.286	11.4548	11.1812	12.1312	11.4419	11.4949	11.6316	10.8289	11.7279	11.0444	11.6207	11.4843	10.7582	13.3044	12.1718	12.4115	11.5333	12.4359	13.934	11.7611	12.3559	11.7082
ASIP	2.58496	4.16993	1.58496	0	1.58496	3.58496	4.45943	0	2.32193	2.32193	3.70044	5.12928	3.70044	0	0	2	0	5.93074	3.90689	0	2.58496	3.70044	3.45943	1	2	2.58496	4.16993	3.45943	2.32193	1	4	2.58496	0	3.58496	6.14975	3.16993	3.80735	1.58496	1	2.58496	2.58496	4	5.16993	2.58496	2	3.80735	7.04439	2.80735	3.16993
ASL	10.196	9.27845	9.4818	9.40939	8.67948	7.92481	9.62936	8.96	9.24793	10.196	10.6348	9.42417	9.17243	9.44294	9.55651	9.40727	9.58684	9.2384	10.3454	9.31288	10.2143	9.66711	10.3354	10.8162	10.2503	11.3729	8.97728	9.76818	10.3696	9.65284	10.8376	10.4315	9.72451	8.46352	11.4383	10.3815	9.54689	9.19722	10.2969	10.388	10.3955	9.1267	9.53333	9.43045	8.7039	8.73809	10.3826	10.3072	10.7532
ASMTL	10.8447	9.52356	9.36632	8.77479	10.2336	10.9226	9.31741	9.93664	11.2662	9.42417	9.04439	10.2058	8.79442	9.633	8.77808	9.1267	10.2644	9.4818	8.33092	8.89178	12.0964	10.611	10.2491	9.29232	10.3509	10.2503	10.3826	9.86419	10.021	9.35535	9.98584	9.85487	9.41785	9.22641	9.83605	8.59991	10.4263	9.09011	10.8525	8.31741	9.01402	9.74147	9.36851	9.68299	8.94544	7.94837	10.2784	9.91289	8.71425
ASMT	3	1	0	0	0	2.58496	0	0	4.39232	0	2.80735	1	2.32193	0	0	0	0	0	0	0	5.70044	0	2	0	0	0	0	0	2.32193	0	0	0	1.58496	0	5.08746	0	0	0	0	0	2.32193	0	0	0	0	0	0	1.58496	0
ASNA1	11.5265	11.463	12.2697	12.2003	11.1904	11.4969	12.5135	11.245	10.7228	12.4594	11.3842	11.783	10.23	11.5994	11.7764	12.2978	10.3465	11.4848	11.6156	11.9177	11.3004	11.813	11.5118	11.4073	11.2877	12.1411	11.0485	11.6983	11.6389	11.8498	10.9549	11.4645	11.0914	11.4707	12.4699	11.8277	11.1693	11.7117	11.2848	11.8218	12.452	11.5058	12.8335	11.3837	11.3625	11.432	11.9024	11.2366	11.5167
ASNSD1	11.2609	11.0182	11.3309	10.6312	10.8742	11.611	10.6944	10.4357	11.4476	11.6939	10.6073	10.7415	11.2509	10.5661	11.1861	11.1079	11.1137	10.9607	10.6366	10.1396	11.2819	11.117	11.352	10.7254	10.3696	11.0587	10.568	11.5541	11.4833	11.3597	10.6073	11.1	10.9403	10.9388	10.3038	11.4873	10.5018	10.9226	11.2064	10.8065	10.6644	11.0895	11.2986	10.6987	10.7682	10.3219	10.6662	11.3465	10.5774
ASNS	10.5285	10.2923	12.4704	10.3376	10.5793	12.3261	11.7108	10.9679	12.1072	12.6991	10.9144	9.63844	10.7715	10.4747	10.2854	11.224	11.3608	9.98014	11.8166	11.294	11	11.6307	10.783	10.4676	11.3669	10.3151	12.7869	9.54303	12.7513	10.5353	11.1235	10.0875	11.3482	11.7903	12.5108	10.2444	10.2946	10.8525	12.6319	12.363	10.8114	9.82177	12.8463	9.90989	11.5575	14.6491	12.4939	10.9166	11.8396
ASPA	4.90689	0	3	2.32193	5.16993	4.08746	4.08746	1.58496	5.67243	0	3.32193	2.80735	4.64386	3.90689	3.80735	5	2.32193	1	0	0	0	0	3.45943	4.9542	1.58496	3.70044	3	6.45943	0	1.58496	5.85798	6.39232	2.58496	4.08746	2	0	4	2.32193	3.16993	1.58496	3.32193	0	0	2	3.32193	2	0	0	2
ASPDH	2	2.58496	0	0	2	2.32193	0	0	2.32193	1	1	1	0	0	0	2	0	0	0	0	0	0	0	1	2.32193	1	0	0	0	0	0	0	0	0	0	3	2.32193	1.58496	0	0	1	0	0	0	0	2	2.32193	0	0
ASPG	10.5603	4.52356	2	5.93074	3.70044	4.24793	7.13955	5.85798	0	10.043	5.35755	5.85798	5.45943	6	7.66534	0	8.65821	9.59619	6.88264	7.82018	0	8.51964	11.7207	11.4136	7	3.16993	5.12928	4.39232	7.55459	7.92481	9.86419	9.83447	8.85487	4.52356	4.32193	7.86419	4.52356	6.18982	7.57743	7.13955	8.26209	5.52356	2	4.90689	3.45943	4.9542	5.67243	4.24793	7.5157
ASPHD1	8.32643	7.13955	6.14975	6.62936	6.12928	4.9542	6.94251	6.58496	4.90689	7.90087	8.93074	6.83289	6.04439	3	7.32193	8.37938	7.46761	7.88874	7.98299	6.14975	7.83289	6.44294	6.02237	3.90689	6.04439	7.69349	6.08746	6.87036	6.87036	4.70044	7.02237	5.85798	5.90689	5.08746	7.66534	6.50779	5.61471	8.37938	6.44294	7.41785	6.62936	6.52356	4.85798	6.26679	7.32193	6.56986	8.07146	7.47573	8.30834
ASPHD2	10.1624	7.94837	8.13443	9.9629	7.07682	6.26679	7.78136	8.2384	9.97441	8.47978	7.65821	7.70044	7.3837	7.2384	9.3443	8	8.75154	8.3966	8.86419	10.8673	8.62205	8.10329	9.27845	9.01681	8.14466	10.1737	7.89482	7.01123	6.82018	7.07682	7.82655	8.56605	7.86419	7.26679	6.33985	8.91886	7.98868	8.97728	8.01123	8.46352	7.3837	8.26209	8.23362	8.01123	8.31741	7.99435	8.23362	9.07414	7.21917
ASPH	12.7432	13.8212	15.3596	13.4747	13.3879	14.4197	13.7815	13.4341	11.7797	14.5846	13.6968	12.7634	13.7525	16.0056	13.1048	15.4769	13.6661	12.5423	13.3986	13.6331	14.5876	13.5503	12.3123	12.711	13.824	14.5755	13.1751	13.6331	13.1072	14.3292	13.2249	12.9652	13.4288	14.4061	12.9436	13.2155	13.6686	13.1	14.5299	14.187	13.1633	14.5424	12.9464	13.5908	13.6891	12.3685	14.0434	14.2152	13.763
ASPM	11.2842	12.1507	12.2799	11.6676	12.391	10.749	12.0798	11.7797	11.2819	12.8349	12.6294	10.9024	12.9456	12.2291	12.5319	11.7453	11.9267	12.2052	12.1836	12.137	12.5001	9.66178	12.0144	10.5108	12.1396	11.2668	13.409	11.0251	11.4126	12.0289	11.5265	10.5906	12.1573	12.9414	12.5459	11.7043	12.73	12.9285	12.128	11.9643	11.5103	12.9123	14.1808	11.9567	12.7889	10.9936	11.6008	13.2012	12.0478
ASPN	8.25267	9.07414	11.8922	12.3537	11.8742	11.2726	13.2902	9.40939	7.16993	11.0701	10.0334	8.08215	9.26679	11.0485	11.0498	9.3443	8.56224	11.2767	8.3443	7.89482	9.18488	9.31967	9.12928	7.73471	11.0224	9.76487	8.45943	11.2107	9.26679	9.87958	9.12153	8.43879	8.91886	9.79604	9.00282	9.36194	13.5688	9.03617	11.5401	11.3945	6.83289	11.2131	10.7879	12.5226	10.9823	10.3365	9.43045	10.9091	9.25974
ASPRV1	10.9936	6.79442	5.39232	9.91886	5.70044	5.58496	9.62388	6.45943	7.52356	5.78136	8.21432	8.67596	7.45943	5.12928	7.33985	5.78136	5.04439	7.39232	8.96867	7.09803	5	9.64205	11.8944	7.17991	5.80735	5.2854	7.56986	9.63844	6.82018	6.39232	6.33985	5.52356	6.67243	6.6865	8.07682	10.3837	7.19967	6.76818	6.12928	8.95128	9.04985	7.98868	7.53138	9.67948	6.76818	7.15987	6.04439	7.01123	9.28309
ASPSCR1	10.0861	10.2252	11.3923	10.5943	10.0835	10.2503	10.0471	9.75322	10.1861	10.7305	9.71939	11.6865	9.87805	10.9723	10.1267	11	9.45533	9.84392	10.8903	9.79604	9.86728	9.7364	9.34207	9.92926	10.9513	10.2021	10.2167	9.94105	9.96	10.544	9.73978	10.2866	9.99435	10.4808	10.4252	10.2264	10.1085	9.91737	10.5498	11.0721	11.041	10.6644	10.774	10.2515	10.3542	10.3421	10.1874	10.1911	10.3487
ASRGL1	5.9542	5.90689	6.10852	5.90689	6.24793	7.21917	6.35755	8.02237	9.27845	7.09803	6.04439	5.85798	5.24793	8.58496	5.80735	7.98868	6.70044	5.93074	10.0688	5.49185	8.62936	4	3.70044	6.80735	7.03342	6.18982	5.80735	7.79442	6.91886	6.88264	5.08746	6.62936	5.39232	7.67243	5.35755	5.45943	6.37504	7.14975	6.97728	7.01123	5.97728	6.32193	11.294	5.58496	5.9542	9.1267	4.85798	5.55459	5.32193
ASS1	9.74147	11.7895	8.76487	10.8986	9.09803	11.2503	10.9241	11.8665	8.36632	11.0238	11.2052	10.9046	10.8634	12.8376	11.6502	12.3669	12.5969	10.9915	13.9325	11.891	11.0217	8.79442	7.06609	11.3095	12.3126	12.4033	11.8017	11.1306	10.8122	11.4105	11.7871	10.7649	11.1855	10.9715	13.5139	10.8719	12.0512	10.7632	14.2832	12.7213	14.2649	7.82018	11.7288	12.2152	9.80735	11.255	11.8781	8.54303	9.69349
ASTE1	9.70563	10.697	9.29002	9.03067	8.49985	9.33539	8.80735	9.65464	9.6865	9.49185	10.2784	9.40514	8.53138	9.29462	8.64386	10.4157	9.59246	8.71768	10.098	7.92481	9.48583	9.53916	9.51767	9.12153	9.35755	9.33762	9.77972	9.25267	9.2384	9.2384	9.06609	8.63662	9.19229	9.14466	9.65105	9.48583	8.90989	8.18982	8.17991	8.9542	9.42417	8.80735	9.50184	8.66534	8.71425	8.77149	9.69	9.50184	9.69697
ASTL	3.90689	1	3.45943	2.58496	0	0	1.58496	1	3.16993	0	2.80735	0	1.58496	1.58496	0	3.45943	0	2.32193	5.24793	0	0	2.80735	6.58496	1	0	0	4	0	0	4.80735	3.80735	0	1.58496	2.32193	3.58496	5.04439	2	3.32193	2	1.58496	2.58496	2.80735	3	0	0	2.32193	2.32193	0	3.58496
ASTN1	2.58496	4.45943	1.58496	4.08746	9.44294	6.90689	2.32193	0	7.07682	0	6.06609	1	9.14975	4.70044	2.32193	4.58496	0	2.80735	2.58496	1	3.45943	0	0	1	2.58496	4	9.0607	8.26209	0	0	7.59246	2	5.08746	7.06609	6.75489	0	5.42626	0	3.58496	4.80735	1	3.45943	7.80735	2.58496	5.45943	4.08746	1.58496	1.58496	4.58496
ASTN2	8.89178	6.18982	6.40939	8.73132	7.79442	6.40939	7.63662	5.85798	6.91886	9.28309	7.33092	9.08746	10.4315	6.62936	10.1485	7.25739	4.52356	5.20945	6.14975	4.52356	7.64386	10.5353	10.1911	5.70044	10.6591	8.39232	9.79279	7.31288	9.32867	6.82018	8.41363	7.34873	5.2854	8.91588	9.60918	5.75489	9.69174	8.91886	9.81538	4.32193	7.8392	8.98584	8.97728	7.74819	5.04439	4.24793	8.9571	10.0861	9.77314
ASXL1	12.1286	13.5585	12.4605	11.7591	12.3904	12.7744	12.7469	11.983	13.14	12.5018	13.4522	11.4331	13.9267	12.3072	12.1944	11.9549	12.462	12.4919	12.3791	12.5299	13.2021	11.5108	11.8723	11.716	12.4843	12.7901	12.6784	12.6673	11.7313	12.4097	12.1199	12.0583	12.0604	12.4302	12.611	11.7499	12.4861	12.3542	12.1605	12.5946	12.0091	11.8474	13.7538	12.8595	13.2323	12.3432	12.6854	12.3334	13.2332
ASXL2	12.3354	12.0771	10.7582	11.0063	12.0224	11.6909	11.1013	12.2574	11.1163	12.4468	12.0778	10.8903	11.8198	12.277	11.2033	11.2998	11.0634	12.1124	12.477	12.7337	10.5565	11.2929	7.52356	12.2152	12.2828	12.5539	13.0765	11.4491	11.9819	12.0865	12.0771	11.8045	12.1383	12.1108	12.1215	11.5527	12.685	12.8946	11.5868	11.0641	11.9658	11.7545	11.8933	12.2636	12.5204	11.6106	12.1309	13.062	12.3106
ASXL3	3.58496	3	4.08746	3	4.80735	4.39232	3.90689	3.16993	3.90689	4.45943	4.39232	4.08746	5.49185	3.70044	1.58496	1.58496	0	3.80735	2.58496	3.32193	0	0	0	4.32193	1	4.70044	3.58496	5.80735	2.32193	3	2.58496	4.64386	2.58496	3.90689	1	4.08746	4.24793	0	2.80735	4.64386	2.80735	4.52356	8.00562	4.39232	4.90689	2.58496	4.32193	4.70044	4.70044
ASZ1	0	0	0	0	0	0	0	0	0	0	0	0	0	0	0	0	0	0	0	0	2.58496	0	0	0	0	0	0	0	0	0	0	0	0	0	0	0	0	0	0	0	0	0	0	0	0	0	0	0	0
ATAD1	12.043	11.9833	11.7566	11.4691	11.4331	11.7202	11.9189	11.144	11.3896	11.445	11.8194	12.6078	11.4666	12.3267	12.5722	12.0063	11.5541	11.9058	11.3015	11.9095	11.8309	11.9798	11.9318	11.1997	11.6248	11.6344	11.4299	11.544	11.7952	11.9636	11.599	11.5527	11.4205	12.1948	7.93074	11.1892	11.858	8.20945	11.8937	11.6129	11.9476	11.9542	11.8622	11.4584	11.8435	11.1144	11.2408	11.4215	11.9326
ATAD2B	11.239	10.8463	10.0821	9.88722	10.5934	9.91588	9.95274	11.0519	10.8313	9.9629	10.4305	10.6591	11.3663	10.5594	10.275	11.3298	10.6724	10.7846	10.3805	10.6384	9.32643	10.9922	10.9054	11.1542	11.4691	10.4136	11.5656	9.61471	10.7339	10.7903	10.7117	10.8337	10.8963	10.9986	11.318	10.7532	10.6786	10.1459	10.1124	10.374	10.9129	10.5078	10.9643	10.697	10.2384	11.5367	10.4147	11.3026	10.8368
ATAD2	11.0539	13.1023	12.7532	12.1364	12.5418	10.9069	12.791	12.0993	11.6622	11.8899	12.9088	12.8471	12.6832	12.128	12.2052	12.0007	13.1695	13.1575	12.5108	12.3261	13.075	10.8122	12.1254	11.1111	12.325	12.6369	12.7337	10.7566	11.3276	10.2981	12.1784	11.3723	12.9737	12.2116	13.5861	12.6779	12.6613	13.5503	12.9116	13.1031	12.3853	13.0656	14.9013	12.6795	13.1333	12.5527	12.543	13.894	13.0936
ATAD3A	10.032	10.2773	9.63118	10.7065	10.3004	10.6519	10.5793	9.53333	10.6839	10.9009	11.5353	12.0144	10.9715	10.7944	11.8281	11.6689	10.8525	10.7855	11.3701	11.896	11.9326	10.9091	11.1176	10.7944	9.37938	10.813	10.9844	10.9636	11.7903	10.2691	10.744	11.6965	10.9751	10.3641	11.6604	11.4579	10.1421	10.7465	9.48784	9.55651	10.3902	11.2709	10.6018	11.3264	11.7292	10.9454	11.1662	11.221	11.1007
ATAD3C	5.35755	6.33985	3.70044	4.9542	8.01123	6.37504	4.64386	5.20945	6.98868	3.45943	5.16993	7.87652	6.35755	3.80735	5.42626	6.06609	5.20945	6.87036	7.64386	5.67243	5.16993	6.52356	8.66534	6.50779	4.39232	7.48382	6.02237	5.9542	5.2854	6.42626	4.64386	6.20945	5.64386	3.90689	9.27612	7.14975	4	2.32193	3.70044	4.9542	6.62936	4.32193	5.67243	6.80735	5.2854	7.19967	7.57743	4.75489	5.12928
ATAD5	9.5157	10.5878	10.3365	9.03342	10.0389	9.26209	9.08746	9.73471	9.51964	10.3902	10.6257	8.35315	10.4346	9.92184	10.1497	9.8392	9.0954	9.75489	10.5575	10.1724	9.51175	7.74147	10.0098	8.85487	10.1357	10.2252	11.0728	8.64024	9.75154	9.5411	9.07146	8.82337	9.66534	10.3945	9.94691	10.2703	9.33316	10.403	9.59619	10.0967	9.20457	10.4051	10.8162	9.62571	10.0403	9.69697	9.11114	10.8857	10.0238
ATCAY	0	3.32193	2	1.58496	2.80735	3.32193	0	0	0	2.32193	0	0	0	0	0	2.58496	0	0	0	11.6733	3	0	0	0	0	5.78136	0	4	0	1	0	3.58496	2.58496	1.58496	0	0	3.58496	0	0	0	0	0	2.58496	2	0	1	2.80735	3.58496	1
ATE1	10.9629	10.236	9.46557	9.20212	10.1824	9.89936	9.25974	10.2946	8.94837	9.61102	9.87036	9.88722	9.60548	10.6339	9.75989	9.76818	8.77149	9.99718	10.0056	10.7125	9.20701	10.2562	9.66711	10.4615	9.85331	10.8773	10.952	9.57175	10.5718	11.1599	10.4676	10.2264	10.0848	10.0875	8.87344	9.31061	10.5878	10.7099	9.64386	8.64386	10.5392	9.75154	10.813	9.7879	10.2703	9.27845	9.6865	10.1636	10.2935
ATF1	10.2527	10.5999	10.4273	10.5812	10.1662	10.3597	10.1072	10.4305	10.5421	10.8065	10.7756	10.8033	9.63118	10.6689	11.1267	10.9024	10.5971	10.5746	11	10.9121	10.5098	10.2046	10.3454	10.3805	10.7423	10.5689	10.6184	10.3231	10.4888	10.7515	10.3772	10.6537	10.4073	10.4367	11.3359	10.7797	10.8424	10.7339	10.2981	11.0828	10.9447	10.5206	10.4147	11.2738	10.2574	10.8588	10.4909	10.7322	10.3332
ATF2	10.3891	11.3095	10.5746	10.0485	10.9226	11.6059	9.65464	10.3117	10.2842	10.3826	11.2064	9.95565	11.0802	10.4553	10.1812	11.1299	10.8773	10.8665	11.2119	11.3977	10.7151	9.90839	9.47168	10.1561	10.6715	11.5353	11.3191	11.6448	10.567	10.5362	10.2033	10.4273	10.4868	10.5689	10.4858	10.1434	10.9944	10.8186	10.5018	9.77314	10.4346	11.1497	10.9054	11.0286	10.6874	9.26209	11.2033	11.2767	10.6055
ATF3	9.02791	10.5167	10.6591	9.83131	10.6202	11.5362	10.9564	12.3103	11.5817	12.1157	9.2384	10.5068	10.1662	12.7709	11.1144	11.268	10.851	11.1241	10.5362	10.8313	9.82972	11.3078	12.2662	9.19476	12.2149	9.32418	11.656	10.9001	10.7322	14.8012	10.96	10.1948	11.4179	11.5976	11.6389	10.3772	12.4001	10.9226	12.0324	11.6528	9.46148	9.01402	11.7524	11.5377	12.2784	8.47978	10.2992	10.0728	9.46964
ATF4	13.6424	13.8894	14.1618	14.0355	13.7347	13.503	13.5528	13.6344	14.6243	14.1129	12.8744	12.4785	13.7551	13.4533	13.3967	13.8656	13.9944	13.5396	14.0922	13.3369	12.991	14.087	13.759	13.4078	13.8536	14.3049	13.384	13.5861	14.368	14.115	13.1669	13.6004	13.9925	13.6475	13.4672	13.108	13.2163	12.2252	14.4088	14.1352	12.8435	13.0234	14.3602	13.5757	12.8212	14.3807	13.6286	13.479	12.8232
ATF5	10.6175	11.0444	10.9307	11.062	11.2963	10.9979	10.544	10.7423	12.6011	10.4429	10.5603	11.4105	13.6321	11.0423	9.94837	10.1699	11.2691	10.0458	10.5613	10.388	10.9278	10.0403	10.3652	10.1874	10.4062	10.2866	11.7138	10.1787	10.9218	10.4553	10.5127	10.5736	12.4297	11.7474	14.7899	11.5613	9.95274	10.9629	10.6935	10.3004	10.7657	10.4574	10.1699	11.9944	10.3587	12.0895	10.6582	10.8376	9.9629
ATF6B	12.4147	12.5204	12.1128	11.8971	12.6066	12.839	12.2871	12.8961	12.4755	12.0741	12.6364	12.9506	12.8265	12.2456	12.2886	13.3216	12.4097	13.1843	13.1652	12.5073	12.4142	12.2764	12.1911	12.8769	12.2682	12.3334	13.1977	12.2149	12.3479	12.6948	12.6488	12.5085	12.4615	12.3112	12.8178	12.0858	11.7398	11.9043	12.7607	11.8564	13.1007	11.6961	12.875	12.672	12.5543	12.5727	12.0761	11.5013	12.8961
ATF6	11.6768	11.5661	11.7356	12.6106	11.8122	11.8838	11.8521	11.9204	11.5058	11.9513	11.9618	12.5727	11.6275	12.2871	11.8708	12.1049	11.6729	12.1633	12.0081	11.7245	12.1059	11.6733	11.1357	11.8459	12.5238	12.3791	11.9326	12.1991	12.0617	12.3929	12.2553	12.2082	11.7932	11.8025	12.9894	12.8744	12.0255	11.4671	11.4502	11.4599	12.233	11.7842	12.3261	11.8588	11.5981	11.3078	11.4949	12.0119	11.9281
ATF7IP2	6.32193	6.55459	4.58496	7.50779	7.72792	9.47776	7.97154	9.52552	9.99294	7.3837	8.20457	9.66	7.7211	7.19967	8.94251	7.15987	8.5812	6.55459	8.35755	6.16993	6	9.13955	8.31741	8.14466	7.33985	7.62205	8.54689	7.78136	8.9571	5.32193	8.26209	7.76818	8.53528	7.73471	10.2761	8.59246	6.22882	8.2854	7.10852	6.93074	9.22159	6.67243	4.32193	8.79116	5.90689	6.98868	9.0954	6.72792	7.41785
ATF7IP	11.5517	11.7764	11.3826	12.0039	13.0543	12.7024	12.2479	12.3437	12.7715	13.294	13.3274	12.4239	12.4986	12.3021	12.5085	12.5113	12.183	11.9248	12.6357	12.1799	11.605	12.6691	11.7326	13.152	12.2958	12.9285	13.0435	12.8246	12.8805	12.3292	12.3982	12.9031	12.8861	12.2779	13.3729	11.7486	13.2661	13.5585	12.3971	12.1046	12.9409	12.9471	12.3611	13.1301	12.0488	13.0112	11.9625	12.0701	13.1172
ATF7	12.2024	12.865	12.2195	12.6642	12.9851	12.477	12.9315	13.1384	12.3658	12.6731	12.8471	11.1248	12.7881	13.1323	13.0566	13.4727	11.6644	13.3757	12.5438	13.1867	11.6965	13.2348	12.777	12.9645	12.5023	13.2627	13.7084	12.8861	12.4699	12.438	13.0227	12.6533	12.757	13.0326	13.1687	12.9237	13.592	12.7127	12.475	12.7501	12.7538	13.0189	12.8232	13.1064	13.1307	12.2589	13.2736	12.7857	12.7224
ATG10	8.29921	7.5157	8.00562	7.44294	7.43463	8.10852	8.23362	8.2854	7.98868	7.62205	8.29921	8.92184	8.35755	8.04439	8.97728	7.82655	8.18982	9.13443	8.0607	9.33985	8.3443	9.55267	9.67772	8.51964	8.96867	7.79442	7.33092	8.60733	9.41996	8.76487	8.76487	8.21432	8.23362	7.64386	8.41363	8.35755	6.98868	8.69	7.59246	6.65821	7.65105	7.44294	7.05528	7.42626	7.80735	7.86419	9.42626	7.90087	7.60733
ATG12	10.5008	9.86419	10.4009	10.633	10.0362	10.0875	9.85643	10.0848	10.8242	10.3072	10.4522	11.6161	10.1836	9.99577	10.8384	10.0458	10.3174	10.3608	10.2609	11.5579	11.0272	11.0147	10.6546	10.3587	10.5078	10.1624	9.49985	10.9564	10.7065	10.5372	9.87191	10.2372	10.1331	9.90087	10.021	10.1215	9.79279	10.5304	10.7855	10.1241	10.0795	9.94544	10.2216	9.92333	10.0808	9.97441	11.224	10.0539	10.3231
ATG16L1	11.6537	10.7177	10.5226	10.1408	10.3815	9.41574	10.2228	10.3608	11.0458	11.0498	10.792	11.0098	10.7151	10.0901	11.3095	11.0821	10.1434	10.7566	10.9403	11.5718	10.3399	10.9801	13.0688	10.8502	10.5527	11.2046	10.4737	10.4868	10.9936	11.1618	10.5906	11.0147	10.4429	10.0084	9.94691	10.6546	10.8603	11.3202	10.7764	10.3231	10.3805	11.1007	10.3465	10.236	10.7665	10.444	10.6865	11.2842	10.611
ATG16L2	10.4041	8.61471	8.50779	10.445	9.49985	10.3772	10.3998	10.2842	11.7017	8.55459	8.68299	10.0741	9.42206	8.30834	9.11114	8.87652	10.1344	9.14466	8.67948	9.24555	9.20701	10.7557	10.2155	10.7389	8.224	8.64024	9.14466	8.35315	9.07682	8.20457	10.2691	9.61102	8.92778	9.98442	9.17243	10.1611	10.1472	9.48382	8.98299	10.703	10.5068	9.99577	8.99435	9.6865	9.33762	9.80735	8.96867	8.48784	10.1911
ATG2A	11.668	11.9348	10.9809	11.0505	11.9625	11.9443	11.8642	12.2764	12.3712	11.4466	13.0182	11.1131	12.4594	12.3853	12.1202	12.1257	11.5231	11.7078	12.551	12.3929	11.6764	11.5008	10.9091	12.0109	11.7863	12.3904	12.8576	11.9701	12.196	11.749	12.3977	11.5068	12.1975	12.5406	11.4993	11.888	12.4661	12.3663	11.66	10.7432	12.3614	11.5845	12.2753	12.5911	13.0534	10.8517	11.6965	12.3899	11.8114
ATG2B	11.752	12.26	10.3387	11.7026	12.0805	12.7071	11.6027	11.158	12.2429	11.1718	11.4757	11.7155	11.6733	11.098	12.1684	11.1059	10.6804	12.1046	12.2128	12.0964	10.983	10.611	11.5078	12.217	11.5474	12.4679	12.2828	12.1755	11.4974	11.8599	12.1901	12.1069	11.5565	11.8321	10.6008	11.8568	12.2384	12.6595	11.0478	11.2906	11.7908	12.0116	11.567	11.7266	12.2773	11.5622	11.9683	12.0286	11.6402
ATG3	11.1824	11.5255	11.7334	11.5689	11.2609	11.7343	11.5627	11.9647	11.5939	11.6184	12.6968	11.7891	9.84235	11.7814	11.2958	11.8944	12.152	11.2354	11.2485	11.2414	12.6266	11.6528	11.3083	11.4409	11.6461	10.9979	11.2258	11.7465	11.5788	12.0805	11.3421	12.2851	11.2336	11.5033	11.6069	11.5063	11.3565	11.3487	11.4466	11.8053	11.7343	11.0875	11.2402	11.2228	10.8665	10.8525	12.1437	11.1241	11.4873
ATG4A	9.26913	8.86419	8.45121	9.98584	9.57175	9.67243	10.1485	9.76487	10.1599	9.18239	9.88722	10.2538	7.89482	9.13186	9.96434	9.12928	9.71939	9.08215	10.4242	9.89482	9.54882	9.99294	10.2726	10.4189	9.35094	9.10066	8.8009	9.45327	9.95565	9.0607	10.1124	10.1189	9.57365	8.56224	9.69174	10.0688	9.26679	9.67948	9.47776	8.67596	10.032	8.79766	9.43463	9.14975	9.20945	8.92184	10.1408	8.99718	9.30606
ATG4B	11.5231	11.87	10.6618	10.6653	11.3454	10.7649	11.1261	11.3815	11.7805	11.6257	11.2568	11.6064	12.4793	11.2479	11.5137	11.8053	11.0112	11.4686	11.5314	11.0293	11.4574	11.3581	10.8619	11.2438	11.2372	11.5798	11.8681	10.8313	11.294	11.5343	11.1687	11.1855	11.3315	11.0417	11.3805	10.5915	11.374	11.1542	11.8514	11.7698	11.5541	11.5957	11.5831	10.9506	11.032	11.911	11.2889	11.3281	11.3712
ATG4C	8.33539	8.24793	8.76818	8.67596	8.6865	9.43463	8.55075	8.31741	9.98014	8.96578	9.27845	8.04439	8.74819	7.92481	9.29692	9.14466	8.41785	8.46761	9.39874	8.94251	8.77808	8.99718	9.37504	8.46352	6.87036	8.15482	8.04439	8.3443	9.45943	7.31288	8.37504	8.2384	8.64386	7.81378	9.61102	8.90689	8.03892	9.17991	8.45533	8.27146	8.7039	8.98584	9.36632	8.56224	8.8857	9.31515	8.69697	8.85175	8.89178
ATG4D	10.8146	11.0974	11.2003	10.4105	10.7952	11.1718	10.9679	11.5048	10.3174	10.3663	9.70563	11.258	9.21432	12.0004	11.1824	10.1935	10.2644	10.6484	11.4767	9.97728	10.5632	11.4357	10.9535	11.403	11.9311	10.7271	11.0217	9.60918	10.8273	11.9091	10.5999	10.7985	10.7134	11.1241	11.9318	10.5527	11.2198	11.1273	11.7665	11.183	11.716	10.888	11.4873	9.91588	10.0888	11.5589	10.5098	11.2058	10.7168
ATG5	10.8887	10.6707	11.2119	11.395	10.8106	10.8098	11.1	11.4722	10.9936	11.3247	11.1793	11.9944	10.611	10.5488	11.7908	10.7279	11.3509	11.6689	10.4231	11.8364	11.3242	11.2426	11.1573	10.9844	10.9901	11.2929	10.8626	11.2866	11.4645	11.2095	10.8376	11.7168	11.2402	10.6275	11.1687	11.7039	11.1124	11.6142	10.8408	11.158	10.952	11.1189	11.1389	10.5887	10.6926	11.1843	11.3718	10.9484	10.8376
ATG7	10.973	10.2691	10.4419	10.4073	10.7707	10.5018	11.2883	11.1655	11.7578	10.4041	10.6935	11.0265	9.94398	10.4543	10.5622	11.1092	10.1923	10.4512	10.9506	10.1059	11.0694	11.2408	11.279	11.3998	10.0293	10.4798	10.1137	10.9031	11.1085	10.2819	10.7091	11.0828	10.9758	9.94983	10.1699	11.3923	9.3837	10.6018	11.2198	10.0042	10.4949	10.0901	10.4645	11.4843	10.7423	9.89633	11.1408	10.1649	10.8194
ATG9A	12.4699	12.4699	12.0708	12.2393	12.9213	11.8033	12.4186	12.514	12.3058	12.6998	13.0756	13.041	13.1384	12.9947	13.5126	13.0688	11.7283	13.0573	13.4078	12.9306	12.3298	13.2297	12.6924	13.0728	12.6544	13.2893	13.3818	12.5918	13.0863	12.5739	13.0604	12.6684	12.8757	12.217	12.1911	12.4755	13.2332	13.3464	12.7805	12.4411	13.1131	12.7421	11.8838	12.4906	12.9591	12.4803	12.4354	13.2949	13.3908
ATG9B	9.9263	6.6865	7.02237	7.64386	6.45943	5.35755	8.86109	8.97154	7.48382	6.58496	6.49185	9.10066	9.40514	6.93074	6.50779	4.52356	5.16993	8.76818	7.87036	10.0084	5.88264	10.8918	11.8074	13.3147	7.37504	7.57743	6.12928	6.87036	9.96867	9.45327	11.0105	9.94837	10.3619	6.39232	4.80735	10.9687	6.90689	3.70044	7.43463	8.88874	10.722	7.08746	6.85798	8.03342	6.35755	5.80735	8.41363	6.76818	8.8857
ATHL1	9.56224	10.8948	9.77808	9.05799	11.0231	9.11114	11.7465	10.9241	12.8041	10.1724	10.9915	10.9121	9.12153	7.82018	10.8478	10.2384	10.6724	9.75656	9.27612	10.3343	9.13955	11.7389	10.0539	8.70044	10.2372	9.56605	10.643	9.25503	9.59246	11.6298	10.0362	9.76155	8.90388	10.3772	11.9233	9.50978	9.89633	9.79604	8.37504	10.1241	8.98584	9.14466	12.0875	10.7515	9.72962	9.46352	10.8963	9.07414	10.9084
ATIC	12.163	12.0447	12.5221	11.9791	11.5353	10.4051	11.432	11.3971	11.9908	12.5471	12.5625	12.2177	12.0825	12.0042	12.5333	12.6255	12.9622	12.0151	12.3606	11.3504	12.1411	12.1517	11.7727	10.9054	11.7997	12.4876	11.8341	11.3021	12.7313	12.3146	11.6421	11.6257	11.1643	11.9586	12.0668	11.4939	11.7781	12.6931	12.452	12.5658	12.1684	13.0009	11.703	11.9065	12.0234	13.0182	11.5708	12.4354	12.042
ATL1	8.62571	9.53528	9.51175	9.43463	7.76818	8.36194	8.96578	7.30378	7.2384	7.71425	8.86728	7.58496	7.93664	8.43463	7.32193	8.85798	9.07146	10.2969	6.94251	6	8.56605	8.29462	8.15987	9.66356	7.92481	8.65464	8.06609	9.37504	7.39232	9.84078	8.45943	8.36194	7.93074	7.60733	9.61287	8.2384	9.19476	7.46761	8.8392	7.33985	8.65821	9.88874	8.49985	8.55075	8.49985	6.83289	9.90087	9.07146	8.94837
ATL2	13.9219	12.3559	12.1827	12.5155	11.8849	12.5043	12.3663	12.5406	11.4115	12.5418	12.6094	12.5637	12.7192	12.8777	12.716	12.9576	12.6294	12.2393	12.2662	12.3004	11.6202	13.4218	12.9003	12.3636	12.875	12.4105	12.6165	11.7883	12.0818	12.4828	12.2116	12.7406	12.477	12.7696	12.7217	12.7809	12.3473	12.5911	12.0755	12.4929	12.4338	12.4091	11.88	12.5438	11.9794	13.0566	12.5957	13.0152	13.1567
ATL3	11.2975	10.6138	10.8194	12.2969	11.937	12.0088	11.2354	10.8424	10.115	11.9185	11.9348	12.1228	10.7004	10.0768	12.6961	10.5226	11.6909	11.4057	11.6786	12.2955	11.1092	12.2929	11.8333	11.9833	10.1662	12.7024	11.5416	12.5467	12.2992	11.1636	12.0768	11.6631	11.4512	12.0021	11.6294	11.8723	12.4086	13.1291	11.0815	10.7194	11.8154	11.6193	11.807	11.7427	12.1163	10.9801	12.2282	12.1864	11.543
ATMIN	12.8335	12.2177	11.5028	13.1704	12.3163	12.0327	12.1257	12.2339	11.9869	12.0566	12.3032	13.2636	12.5048	12.2597	12.4876	12.8694	11.4681	12.27	12.5389	12.7495	12.685	12.4375	12.7667	13.0274	12.2685	12.0382	12.1731	12.4448	12.4286	12.8514	12.8059	12.8335	12.2787	12.2799	12.1026	12.8471	12.3534	11.4502	11.8329	12.2787	13.2608	12.4828	11.3756	12.2521	12.0741	12.6528	11.8345	12.196	12.4033
ATM	11.2912	12.3832	12.4717	11.3482	12.3137	12.1935	11.5285	11.1674	14.0336	12.2935	10.9636	10.3531	12.1254	12.151	10.275	11.5727	11.6133	10.7211	11.7099	11.7469	11.9043	10.3298	10.2644	10.8361	11.1286	11.395	11.4747	11.7211	11.3565	11.6537	11.2282	10.4179	10.66	12.7595	11.1351	10.6636	11.762	11.5793	12.0553	11.6257	11.2639	12.7281	11.1111	12.2779	12.2712	11.9237	10.8918	11.6234	10.7151
ATN1	13.4482	14.3655	14.5022	12.9926	14.5362	15.4769	14.1336	15.2104	13.7186	14.0961	14.3382	13.5908	16.6977	14.5162	13.3102	14.0156	13.9669	13.3102	13.571	14.1273	13.6099	13.0283	13.0566	13.1392	15.1649	13.5861	15.3737	13.9834	12.9723	13.7061	13.7239	13.1886	15.6487	15.3737	15.0229	13.2417	14.6624	14.9467	13.4164	14.1129	13.888	14.6592	15.5605	14.9741	14.4477	14.7937	14.7862	14.7975	14.6298
ATOH1	1.58496	0	0	0	0	0	0	0	0	0	0	0	1.58496	0	0	0	0	0	0	0	0	0	0	0	0	0	0	0	0	1	1	0	1.58496	0	0	0	0	0	0	0	0	0	0	0	0	0	0	0	0
ATOH7	3	2.58496	5.20945	2.80735	0	0	1	1.58496	1	4.45943	3.45943	5.52356	1	2.80735	3.80735	3.16993	2.32193	2.32193	3	1.58496	5.16993	2	0	2.58496	2.32193	0	1.58496	0	2.32193	3	2.32193	0	0	2.58496	4.85798	1	4.39232	3	1	3	5	4.32193	5.72792	3.16993	3.32193	3.16993	0	2.80735	2
[truncated: 18,182 more rows]
[truncated: 65 more columns]
