# Supplementary material for: Epigenetic induction of tumor stemness via the lipopolysaccharide-TET3-HOXB2 signaling axis in esophageal squamous cell carcinoma
Source: Cell Commun Signal. 2020 Feb 3;18:17. doi: 10.1186/s12964-020-0510-8 (PMC6998358; doi:10.1186/s12964-020-0510-8)
Supplement: Supplementary file 4 — Additional file 3: Table S5. The differential genes detected with Nano-hmC-Seal-seq. [file 12964_2020_510_MOESM4_ESM.xlsx]

## Sheet: Sheet1
Gene name	baseMean	log2FoldChange	lfcSE	stat	pvalue
AGFG1	147.486	-0.721788	0.17661	-4.0869	4.37e-05
ERBB4	1264.65	-0.440749	0.111408	-3.95618	7.62e-05
ABCA12	240.017	-0.48106	0.147487	-3.26171	0.00110743
SP140L	79.6173	-0.706019	0.217317	-3.2488	0.00115892
CASC1	151.518	-0.52748	0.170349	-3.09647	0.00195837
LRRFIP1	356.63	-0.4216	0.139089	-3.03115	0.00243626
OPRD1	89.335	0.613322	0.202635	3.02674	0.0024721
KLF5	113.936	-0.574194	0.190695	-3.01106	0.00260336
COL4A3	208.428	-0.491251	0.167692	-2.92948	0.00339529
RHOF	113.048	0.55886	0.191671	2.91572	0.00354867
CLCN7	70.0288	0.640258	0.224496	2.85198	0.0043448
SLC27A1	125.012	0.512719	0.183972	2.78693	0.00532095
SP110	48.9252	-0.734292	0.263596	-2.78568	0.00534163
NGLY1	176.33	-0.510617	0.184636	-2.76552	0.00568314
NYAP2	211.573	-0.441932	0.162391	-2.7214	0.00650054
KIAA0825	481.246	-0.32153	0.118851	-2.70533	0.00682364
ATXN2L	21.6391	1.0392	0.384979	2.69936	0.00694725
DACH1	825.275	-0.288818	0.107936	-2.67582	0.00745461
SLC16A14	49.2907	-0.709769	0.269485	-2.63379	0.00844367
SPATC1L	23.9832	0.981719	0.373231	2.63032	0.00853034
AGR2	223.007	-0.400777	0.152471	-2.62855	0.00857497
SPATA33	45.0282	0.723216	0.275783	2.62241	0.00873099
DOCK10	358.003	-0.34416	0.13192	-2.60885	0.00908483
KCNJ14	22.1486	0.972198	0.373428	2.60344	0.00922928
BLVRB	47.4421	0.700366	0.270429	2.58983	0.00960221
STARD3	61.3227	0.621041	0.240256	2.58492	0.00974021
BTBD2	103.581	0.504863	0.195487	2.58259	0.00980627
SQSTM1	78.0552	0.551347	0.213933	2.5772	0.00996052
ZNF584	30.9744	0.855365	0.332012	2.57631	0.00998614
MROH2A	85.6613	-0.524777	0.203941	-2.57319	0.0100766
ZFP90	52.6861	0.677103	0.263276	2.57184	0.0101161
C2orf80	42.0194	-0.727726	0.283692	-2.56519	0.0103118
MLLT10	354.64	-0.380273	0.148398	-2.56252	0.0103916
GRIN2D	141.951	0.43913	0.171437	2.56146	0.0104233
CWC27	261.43	-0.35769	0.13981	-2.5584	0.0105156
MAP2	399.659	-0.351807	0.137646	-2.55588	0.0105921
SIRT2	36.2307	0.877246	0.344861	2.54377	0.0109665
YARS2	19.3509	-1.01435	0.398921	-2.54273	0.0109991
TTC6	645.766	-0.281439	0.111166	-2.53171	0.0113507
TRIP12	281.677	-0.394735	0.156252	-2.52628	0.0115279
PCNT	171.087	0.413329	0.163808	2.52326	0.0116274
GJC1	89.5624	0.574143	0.2285	2.51266	0.0119826
PTER	134.697	-0.452468	0.181961	-2.48663	0.012896
PLCH2	318.603	0.337913	0.13598	2.48502	0.0129543
POU1F1	21.4547	-0.943426	0.380329	-2.48056	0.0131178
TRNP1	21.1466	0.94175	0.379705	2.48021	0.0131304
OBSCN	326.408	0.347977	0.140572	2.47543	0.0133076
TAF3	232.329	-0.365085	0.147526	-2.47471	0.0133343
HS3ST6	24.8504	0.876743	0.355028	2.4695	0.0135301
KLF16	22.1325	0.94122	0.381372	2.46799	0.0135875
FNDC3B	1050.55	-0.300822	0.122032	-2.4651	0.0136974
CUL3	179.712	-0.489805	0.198712	-2.4649	0.0137052
ACSL3	242.506	-0.417778	0.169956	-2.45816	0.0139651
GRIA2	159.095	-0.404185	0.16454	-2.45646	0.0140313
LRIG3	100.469	-0.536053	0.218404	-2.45441	0.0141115
EPHA4	303.794	-0.40432	0.165363	-2.44504	0.0144836
CAST	328.056	-0.326	0.133533	-2.44135	0.0146325
CDH18	3475.67	-0.290058	0.119017	-2.4371	0.0148054
SARDH	209.295	0.369885	0.151967	2.43399	0.0149336
NBEAL1	304.909	-0.345611	0.142324	-2.42834	0.0151683
CD28	41.1926	-0.692603	0.285408	-2.42671	0.0152363
ALG10	9.25261	-1.45227	0.598454	-2.42671	0.0152363
WDR12	86.5416	-0.500871	0.206577	-2.42463	0.0153241
FBXL17	530.436	-0.28543	0.117754	-2.42396	0.0153524
KLC2	26.3069	0.833914	0.344187	2.42285	0.0153994
MPV17	59.0734	0.588607	0.243917	2.41315	0.0158154
EDIL3	516.898	-0.302663	0.125484	-2.41196	0.0158672
CSPP1	116.397	-0.443635	0.184066	-2.4102	0.0159438
EXOC3L4	32.4344	0.776742	0.322417	2.40912	0.0159909
ARMC9	364.703	-0.319492	0.133113	-2.40016	0.016388
JPH3	231.244	0.342834	0.143053	2.39655	0.0165501
CSTF3	79.0025	-0.500686	0.209104	-2.39444	0.0166458
GABRD	29.2761	0.784375	0.328262	2.38948	0.0168723
TWF1	19.394	-0.951449	0.398261	-2.38901	0.0168938
ABR	451.909	0.327463	0.13723	2.38623	0.017022
NSMF	35.3719	0.741318	0.310853	2.38479	0.017089
ITGBL1	669.749	-0.280194	0.117528	-2.38406	0.0171229
CTNNBIP1	240.588	0.33702	0.141742	2.3777	0.0174208
MFF	48.1975	-0.631763	0.266533	-2.3703	0.0177737
OSTF1	149.614	-0.393509	0.166025	-2.37018	0.0177793
ABCA9	129.732	-0.441325	0.186377	-2.36792	0.0178884
VPS25	17.1658	1.02023	0.431039	2.36691	0.0179374
ADGRV1	672.62	-0.265241	0.1125	-2.35769	0.0183889
VPS11	18.7562	0.95942	0.407694	2.35328	0.0186085
VASH1	47.1929	0.639024	0.272018	2.34919	0.0188141
WDR4	71.4936	0.514822	0.219458	2.34588	0.0189823
EFNA5	541.91	-0.322015	0.137459	-2.34263	0.0191484
TMEM184B	201.911	0.371582	0.158857	2.3391	0.0193303
TPD52L2	188.629	0.393944	0.168444	2.33872	0.0193497
NEK7	328.253	-0.316594	0.135468	-2.33705	0.0194367
STT3B	444.573	-0.354316	0.151964	-2.33158	0.019723
DYTN	70.8796	-0.525842	0.225564	-2.33123	0.0197413
MAFA	45.1383	0.650254	0.279538	2.32617	0.0200092
ATOH8	106.129	0.440704	0.189572	2.32473	0.0200864
CACNA1B	480.784	0.276167	0.119041	2.31994	0.0203443
SRRM3	165.033	0.375772	0.162133	2.31768	0.0204665
GIGYF2	269.759	-0.362114	0.15638	-2.31561	0.0205795
TMEM150B	78.222	0.489304	0.211968	2.30839	0.0209775
TMEM39B	45.1617	0.637275	0.276271	2.3067	0.0210713
ZNF621	53.8348	-0.58231	0.253067	-2.30102	0.0213907
RLTPR	19.6708	0.908357	0.396315	2.292	0.0219054
DOCK6	96.0577	0.463552	0.202714	2.28673	0.0222113
HIRA	63.1913	0.583094	0.255018	2.28649	0.0222259
PKP2	285.715	-0.336928	0.147452	-2.285	0.0223126
TOP2B	199.009	-0.417485	0.182833	-2.28343	0.0224051
CYP4F12	25.3996	0.806414	0.35328	2.28265	0.0224511
ZIC1	102.188	-0.431033	0.189036	-2.28016	0.0225982
ITGB1	298.714	-0.356162	0.156293	-2.27881	0.0226786
KYNU	239.386	-0.334658	0.147227	-2.27308	0.0230211
CACNB2	573.428	-0.281402	0.123805	-2.27294	0.0230296
BAZ2B	340.652	-0.298341	0.131297	-2.27226	0.023071
LSM14B	66.7889	0.513417	0.226181	2.26994	0.0232115
ARHGAP33	25.11	0.815907	0.359698	2.26831	0.0233102
RPE	29.1356	-0.75974	0.335283	-2.26597	0.0234532
ZNF608	171.228	-0.407587	0.179894	-2.26571	0.0234694
ALDH3B1	136.594	0.41522	0.183651	2.26092	0.0237641
EXD3	293.683	0.34988	0.154778	2.26053	0.0237887
CNTN1	561.183	-0.272494	0.120897	-2.25394	0.0242001
KIAA2012	184.247	-0.398527	0.1769	-2.25283	0.0242696
C16orf96	99.9551	0.459291	0.203952	2.25195	0.0243253
BMPR1B	515.067	-0.267542	0.118851	-2.25108	0.0243805
TRIM5	114.491	-0.434442	0.192996	-2.25104	0.0243828
HIAT1	103.756	-0.419328	0.18654	-2.24793	0.0245809
ENG	145.475	0.375976	0.167269	2.24773	0.0245935
BCL3	30.1713	0.750023	0.333781	2.24705	0.0246369
KCTD11	8.8511	1.34185	0.597683	2.24508	0.0247628
ZDHHC2	87.7321	-0.459719	0.205074	-2.24172	0.0249796
PMP2	6.22896	-1.6598	0.740545	-2.24132	0.0250054
UBL3	157.854	-0.380173	0.169696	-2.24032	0.02507
PARD3	1160.22	-0.302964	0.135269	-2.23971	0.0251097
SPAG16	960.474	-0.289365	0.129336	-2.23732	0.0252654
HOXB2	10.0842	1.27894	0.572439	2.2342	0.02547
C3orf22	20.0107	0.888949	0.398173	2.23257	0.0255771
SLC4A7	456.335	-0.377954	0.169535	-2.22936	0.0257901
KMT2B	42.393	0.620087	0.278277	2.22831	0.0258602
GCK	195.172	0.344404	0.154749	2.22557	0.026043
SCAMP2	126.454	0.4374	0.196624	2.22455	0.0261114
AKAP9	334.928	-0.302416	0.135959	-2.22431	0.0261273
PDGFC	410.496	-0.326908	0.147019	-2.22357	0.0261772
UBTF	37.7222	0.657936	0.296052	2.22237	0.0262584
GPR158	436.149	-0.338404	0.152442	-2.21989	0.0264264
CFAP69	114.33	-0.406345	0.183214	-2.21787	0.0265637
YTHDF3	67.6289	-0.596046	0.268825	-2.21722	0.0266078
LRCH1	333.991	-0.333118	0.150535	-2.21289	0.0269055
PLEC	265.7	0.337172	0.152586	2.20972	0.0271249
SMARCB1	246.082	0.311246	0.140869	2.20947	0.027142
OIP5	42.3831	0.614532	0.278627	2.20557	0.027414
PRDM6	170.386	-0.390746	0.17756	-2.20064	0.0277612
CBWD1	13.3402	1.05915	0.48156	2.19941	0.027849
C11orf94	3.09654	2.52471	1.14794	2.19934	0.0278539
CLPP	12.2746	1.14733	0.522025	2.19784	0.0279602
DCLK2	286.772	-0.294931	0.134205	-2.19761	0.0279769
MOGAT1	62.5665	-0.53736	0.244888	-2.19431	0.0282131
FBXO46	84.3762	0.489575	0.22336	2.19187	0.0283892
GRB14	178.344	-0.395288	0.180386	-2.19134	0.0284269
EIF3E	246.449	-0.310349	0.141883	-2.18737	0.0287158
LGALS16	4.15323	2.0481	0.937628	2.18434	0.028937
ARHGAP12	254.886	-0.33782	0.154695	-2.18378	0.0289783
CSNK1G2	87.632	0.46316	0.212106	2.18363	0.0289897
PLSCR4	64.1839	-0.496939	0.227713	-2.18231	0.0290869
HES7	6.28435	1.61029	0.737924	2.18219	0.0290957
CHST6	56.2206	0.526998	0.241525	2.18196	0.0291122
DTWD2	149.746	-0.377047	0.17309	-2.17833	0.0293815
ECI1	46.0404	0.650389	0.298637	2.17785	0.0294169
CPO	32.6526	-0.69952	0.321439	-2.17621	0.0295394
PRCP	217.374	-0.328532	0.151215	-2.17262	0.0298092
TMTC2	517.739	-0.294681	0.135763	-2.17056	0.0299644
CPT1C	86.1838	0.465931	0.215241	2.16469	0.0304111
DNER	474.251	-0.294544	0.136135	-2.16363	0.0304929
TCEA3	115.715	0.392745	0.181539	2.16341	0.0305095
SSBP2	332.055	-0.282223	0.130477	-2.16301	0.0305401
GMEB2	202.017	0.323275	0.149526	2.162	0.0306185
ZNF598	38.8591	0.66734	0.308695	2.16181	0.0306325
LRP1	182.755	0.369705	0.171208	2.15939	0.0308202
DEPDC1B	114.639	-0.401851	0.186382	-2.15606	0.0310791
PSMD1	212.482	-0.369486	0.17147	-2.15482	0.0311759
KANSL1L	161.043	-0.381223	0.17693	-2.15466	0.0311885
SPATS2L	379.526	-0.363523	0.168717	-2.15463	0.031191
SERPINE2	81.9085	-0.449773	0.208799	-2.1541	0.0312327
UGP2	161.533	-0.426103	0.197926	-2.15284	0.0313309
ADRB1	8.95545	-1.32819	0.618221	-2.14841	0.0316816
ZFHX4	181.281	-0.336539	0.156837	-2.14579	0.0318901
AP1M1	78.5455	0.457679	0.213326	2.14544	0.0319178
PAN3	199.605	-0.327411	0.152879	-2.14164	0.0322226
MICALL2	157.849	0.367494	0.171948	2.13725	0.032578
MSANTD1	61.7735	0.515044	0.241035	2.1368	0.0326143
JPH4	25.6656	0.759543	0.355749	2.13505	0.0327566
ITM2C	43.6067	-0.611825	0.286609	-2.1347	0.0327854
SEC16A	110.743	0.418855	0.196336	2.13335	0.0328957
PDCD6IP	235.283	-0.3523	0.165233	-2.13214	0.032995
MRPL21	31.4383	0.681553	0.319684	2.13196	0.0330101
ERGIC2	53.1451	-0.537426	0.252234	-2.13067	0.0331167
BAHCC1	243.508	0.331641	0.155679	2.13028	0.0331482
GLRA3	170.225	-0.334613	0.15709	-2.13007	0.0331657
R3HDM4	43.7908	0.579328	0.272116	2.12898	0.0332562
ZNF326	88.5973	-0.421531	0.198575	-2.12278	0.0337726
LHFPL2	477.21	-0.268327	0.126441	-2.12215	0.0338254
DNM1	171.454	0.340276	0.160449	2.12077	0.0339411
CCNY	558.46	-0.314432	0.148367	-2.11928	0.0340665
DNAJC1	308.778	-0.301914	0.14256	-2.11781	0.0341915
TXN2	66.758	0.491508	0.23226	2.1162	0.034328
SLC25A36	59.2967	-0.505066	0.238684	-2.11605	0.0343408
NKIRAS2	17.6389	0.903399	0.427016	2.11561	0.0343781
RAPH1	135.823	-0.371339	0.175709	-2.11337	0.0345691
ZBTB37	55.1314	-0.530358	0.250987	-2.11309	0.034593
WDR97	22.1731	0.808636	0.382761	2.11264	0.0346318
MYO1F	89.2629	0.452576	0.214234	2.11254	0.0346406
KCNE4	188.953	-0.360504	0.170679	-2.11218	0.0346711
TPD52L1	165.782	-0.364635	0.172713	-2.11122	0.0347533
CASKIN2	57.2576	0.541091	0.256419	2.11018	0.0348427
GALNS	111.059	0.400414	0.18988	2.10878	0.0349637
ARID2	273.998	-0.299995	0.142268	-2.10865	0.0349747
TMEM173	16.9328	0.920298	0.436557	2.10808	0.035024
CRYAB	7.0788	-1.51235	0.717624	-2.10744	0.0350798
GLS	162.742	-0.37842	0.179582	-2.10723	0.0350979
ADRM1	98.1643	0.444555	0.211258	2.10433	0.03535
ANAPC2	24.6768	0.770597	0.366554	2.10227	0.0355293
MRPL20	23.96	0.751545	0.357725	2.1009	0.0356494
GYS2	107.886	-0.402457	0.191617	-2.10032	0.0357005
KLHL10	38.9165	0.610069	0.290516	2.09995	0.035733
TRPS1	693.167	-0.272499	0.129897	-2.09781	0.0359222
WWC2	234.033	-0.355271	0.169384	-2.09743	0.0359556
UNC80	244.276	-0.317719	0.151903	-2.09159	0.0364751
TMEM230	63.7639	0.497836	0.238302	2.0891	0.0366989
C11orf1	2.96709	-2.42036	1.15986	-2.08678	0.0369084
G3BP1	73.0215	-0.458062	0.219594	-2.08595	0.0369832
NECAB1	192.429	-0.323243	0.154983	-2.08567	0.0370089
TNS1	370.036	-0.28546	0.136896	-2.08523	0.0370483
INSM1	4.91216	1.79226	0.859706	2.08473	0.0370935
NPAP1	3.38829	-2.41889	1.16107	-2.08333	0.0372212
ARID5B	868.019	-0.304769	0.146365	-2.08226	0.0373189
NCKAP1	185.598	-0.331223	0.159092	-2.08196	0.0373463
PRAM1	17.6657	0.896637	0.430742	2.08161	0.0373778
EPC2	181.979	-0.33567	0.161634	-2.07673	0.0378269
ARGLU1	67.1367	-0.467447	0.225214	-2.07556	0.0379343
COL14A1	365.98	-0.288426	0.139028	-2.07458	0.0380252
SGPP2	210.468	-0.34038	0.16413	-2.07385	0.0380937
RERGL	231.288	-0.298867	0.144222	-2.07227	0.0382399
CARD16	28.6654	-0.704938	0.340185	-2.07222	0.0382453
PLCB3	62.1327	0.507737	0.245249	2.07029	0.0384251
PLCB4	508.684	-0.27412	0.132417	-2.07012	0.0384408
CDC25B	42.6651	0.563531	0.272419	2.06862	0.0385821
KCTD8	189.505	-0.363172	0.175572	-2.06851	0.0385924
ZNF554	17.6645	0.894567	0.432487	2.06842	0.0386003
GPR135	72.7218	-0.459422	0.222151	-2.06806	0.0386344
MMP26	114.174	-0.393692	0.190381	-2.06792	0.0386473
PIP4K2A	289.527	-0.33127	0.160205	-2.06779	0.0386596
HMGCLL1	228.416	-0.304751	0.147504	-2.06605	0.0388242
ZNF462	328.242	-0.275667	0.133626	-2.06298	0.0391144
TMEM8C	46.0054	0.57131	0.277017	2.06236	0.039173
C12orf60	159.674	-0.35738	0.173305	-2.06215	0.0391939
BBX	339.059	-0.321421	0.156024	-2.06008	0.0393909
NDOR1	30.6609	0.722511	0.350748	2.05991	0.0394067
CFAP74	235.146	0.332689	0.161507	2.05991	0.0394074
SYT7	112.234	0.380268	0.18487	2.05695	0.0396915
UCHL1	12.6464	-1.01588	0.493907	-2.05683	0.0397023
LIN7C	13.7747	-0.966812	0.470357	-2.05549	0.0398321
EML2	133.718	0.409734	0.199442	2.0544	0.0399369
PTBP2	157.739	-0.337762	0.164468	-2.05367	0.0400076
LONP1	77.8731	0.445917	0.217239	2.05265	0.0401062
RASGEF1A	243.747	0.289501	0.141078	2.05206	0.0401642
LMO7	778.946	-0.270952	0.132118	-2.05083	0.0402836
SLCO4A1	318.359	0.293302	0.143139	2.04907	0.0404554
KLHL36	54.1131	0.522364	0.254971	2.04872	0.0404897
TGIF2-C20orf24	33.7505	0.694152	0.33897	2.04783	0.040577
PLPPR4	70.1546	-0.452909	0.221217	-2.04736	0.0406232
KCNJ16	165.69	-0.357044	0.174402	-2.04724	0.0406344
PRPF8	62.2072	0.528268	0.258323	2.04499	0.0408557
TBL1XR1	502.971	-0.264626	0.129461	-2.04406	0.040948
MARS	70.4042	0.459039	0.224768	2.04228	0.0411237
MFSD12	103.632	0.403115	0.197708	2.03894	0.0414563
DCAKD	86.3607	0.418263	0.205239	2.03793	0.0415572
SLC12A9	84.1107	0.50014	0.245473	2.03745	0.0416048
SF1	22.5004	0.756464	0.371445	2.03654	0.0416957
ZNF71	27.6182	0.750544	0.368657	2.03588	0.041762
COL12A1	209.95	-0.304855	0.149782	-2.03533	0.041818
IDH1	40.636	-0.594498	0.292632	-2.03156	0.0421984
KCP	129.79	0.365144	0.180333	2.02483	0.0428844
C2CD5	165.782	-0.324183	0.160128	-2.02452	0.0429167
ABO	60.1924	0.478252	0.236289	2.02401	0.0429692
STMN3	57.2143	0.532043	0.263215	2.02133	0.043246
KLHL17	27.0962	0.679647	0.336255	2.02123	0.0432562
ZNF385C	81.4405	0.454915	0.225081	2.02112	0.0432672
INHA	7.35979	-1.32982	0.658163	-2.0205	0.0433314
ABCC6	120.448	0.411963	0.20427	2.01676	0.0437209
ZAN	142.398	0.351841	0.174508	2.01619	0.0437801
SNAPC4	51.2176	0.54543	0.270561	2.01592	0.0438079
PPP2R3A	242.95	-0.296672	0.147209	-2.01531	0.0438718
SLC46A1	8.38496	1.27172	0.631511	2.01377	0.044034
FAM234A	52.658	0.510696	0.253846	2.01184	0.0442369
CDK5	6.55307	1.44741	0.719808	2.01083	0.044343
GRIK3	270.507	0.310072	0.154247	2.01023	0.0444069
NOTCH3	81.3062	0.413717	0.205836	2.00993	0.0444382
PEX6	34.4705	0.615905	0.306807	2.00747	0.0446999
PIK3CD	297.968	0.286548	0.142819	2.00637	0.0448164
STC2	23.0382	-0.737205	0.367489	-2.00606	0.0448498
CCDC7	153.425	-0.345376	0.172333	-2.00412	0.045057
BCL9L	58.5922	0.482474	0.240935	2.0025	0.0452307
RP1-37E16.12	7.88377	1.28468	0.641648	2.00216	0.0452677
ALS2CL	35.4458	0.593778	0.29667	2.00147	0.0453413
NEIL1	16.1938	0.866299	0.432984	2.00077	0.0454177
G6PC3	11.5373	1.04948	0.524549	2.00072	0.0454221
PIGP	36.0995	-0.620199	0.31	-2.00064	0.045431
ACTL7B	2.94919	-2.32374	1.16304	-1.998	0.0457171
ENTHD1	220.111	-0.290726	0.145549	-1.99744	0.0457775
RP11-190A12.7	35.4356	0.612624	0.306774	1.99699	0.0458261
TCF7L2	616.215	-0.325639	0.163232	-1.99495	0.0460487
UGCG	248.72	-0.323366	0.162096	-1.9949	0.0460539
TMEM161A	31.4509	0.651358	0.326512	1.9949	0.046054
ADH4	35.2087	-0.595832	0.298875	-1.99358	0.0461979
ZNF438	251.608	-0.30992	0.155556	-1.99234	0.0463337
ADI1	21.5104	0.77113	0.387124	1.99194	0.0463771
ADGRE5	93.8872	0.419094	0.210444	1.99148	0.0464284
ZNF227	31.3404	0.62742	0.31508	1.9913	0.0464475
KRT26	11.7964	-1.02331	0.514018	-1.99081	0.0465014
DAW1	79.6455	-0.479217	0.240813	-1.99	0.0465913
SLC16A4	61.0089	-0.461687	0.23207	-1.98943	0.0466537
GAMT	9.89125	1.11964	0.562926	1.98896	0.0467056
DAAM1	577.302	-0.290794	0.146258	-1.98823	0.0467867
AATK	179.26	0.378125	0.190218	1.98785	0.0468281
CDH15	53.9685	0.51981	0.261647	1.98669	0.046957
LBX2	14.9091	0.956394	0.481684	1.98552	0.0470863
CDH20	137.366	-0.345966	0.174305	-1.98483	0.0471634
SIVA1	18.7237	0.838217	0.422363	1.98459	0.0471905
S100A6	8.20407	1.26892	0.639517	1.98418	0.0472355
IL4R	110.564	0.366023	0.184478	1.9841	0.0472449
FGF19	22.8945	0.732188	0.369068	1.98388	0.0472688
ARAP2	354.261	-0.279698	0.140985	-1.98388	0.0472692
FTO	676.116	-0.282274	0.142299	-1.98367	0.0472932
ALS2	120.96	-0.367193	0.185318	-1.98142	0.0475441
ZNF714	90.5518	0.408207	0.20657	1.97612	0.0481412
RANBP3L	161.541	-0.341531	0.173015	-1.974	0.0483817
MMP12	321.986	-0.324139	0.164343	-1.97234	0.0485711
CIDEA	79.9271	0.423511	0.214762	1.972	0.0486092
RHOBTB3	82.6659	-0.404654	0.20531	-1.97094	0.048731
SAG	59.9696	-0.468228	0.238068	-1.96678	0.0492084
AGXT	23.2984	-0.715361	0.36422	-1.96409	0.0495199
C4BPA	78.2933	-0.425267	0.216664	-1.96279	0.0496701
LRRC72	182.092	-0.315363	0.160745	-1.96189	0.0497751
ZNF574	45.6286	0.523551	0.266941	1.9613	0.0498442
IMPA1	25.6786	-0.680559	0.347009	-1.96121	0.049854
